# Supplementary material for: The folate cycle enzyme MTHFD2 induces cancer immune evasion through PD-L1 up-regulation
Source: Nat Commun. 2021 Mar 29;12:1940. doi: 10.1038/s41467-021-22173-5 (PMC8007798; doi:10.1038/s41467-021-22173-5)
Supplement: Supplementary file 4 — Supplementary Data 1 [file 41467_2021_22173_MOESM4_ESM.xlsx]

## Sheet: unprocessed sgRNA counts
sgRNA	Gene	control1	control2	pre1	pre2	Tcell1	Tcell2
sgPOFUT1_5	POFUT1	3341.43	606.114	4661.38	4543.75	6788.57	5811.59
sgATP6V0A4_5	ATP6V0A4	2217.74	0.996897	671.264	576.674	0	148.468
sgQPRT_4	QPRT	3088.74	1166.37	241.967	239.433	586.616	905.654
sgIDO1_3	IDO1	625.371	0	219.332	215.177	219.085	11.1351
sgSLC6A14_4	SLC6A14	4369.12	7329.19	2954.34	2906.06	3208.47	5647.34
sgMAN1A2_6	MAN1A2	855.473	971.975	1001.43	931.911	1189.61	703.366
INTERGENIC587802	INTERGENIC587802	8486.97	9373.83	7310.54	7071.1	11746.6	8299.35
sgATP1A4_2	ATP1A4	10968.7	5450.04	3192.41	2962.4	10153.7	9001.79
sgMTR_6	MTR	1036.17	1873.17	1334.72	1340.36	286.653	340.548
sgRDH8_3	RDH8	4109.38	2561.03	2047.36	2077.43	1198.83	1713.88
sgFABP3_6	FABP3	7047.07	3691.51	1691.43	1561.01	4015.2	1274.04
sgDDC_5	DDC	4734.75	2133.36	1857.69	1887.3	3778.71	3167.93
sgSORD_3	SORD	5498.46	4597.69	2128.53	2109.51	2000.43	2935.02
sgSLC25A52_6	SLC25A52	4576.64	1809.37	2848.19	2775.39	4855.7	2308.67
sgTRPC3_10	TRPC3	982.524	732.72	0.78054	1.56492	241.608	289.512
sgSLC26A9_7	SLC26A9	7608.91	2626.82	2376.74	2254.27	3040.57	4289.79
sgIAH1_9	IAH1	182.106	477.514	85.0789	71.9864	472.978	755.33
sgGLA_9	GLA	4211.02	1385.69	3001.96	3072.72	1252.06	1894.82
sgACE2_9	ACE2	1871.88	264.178	36.6854	54.7723	2327.01	649.547
sgCOLGALT1_3	COLGALT1	1888.82	1852.24	2192.54	2183.07	1707.64	846.266
sgCA1_6	CA1	2387.14	1769.49	1575.13	1521.1	395.172	903.798
sgCHPF_5	CHPF	3416.25	3353.56	1270.72	1159.61	1735.28	1929.15
sgKDM4C_8	KDM4C	9542.9	3748.33	2237.03	2394.33	3388.65	3514.98
sgSLC35B2_10	SLC35B2	3349.9	3715.44	1317.55	1260.54	658.279	2052.57
sgBSND_7	BSND	1898.7	1272.04	2366.6	2437.37	2310.63	1557.06
sgGABRA1_4	GABRA1	6863.55	2576.98	1653.18	1620.48	2739.59	2109.17
sgCRLS1_2	CRLS1	1902.93	830.415	325.485	386.536	31.7366	166.098
sgCBR3_1	CBR3	4873.09	4224.85	1443.22	1354.44	3279.11	4132.97
sgSIAE_3	SIAE	21005.7	14187.8	8237.82	7890.33	26853.3	20690.8
sgSLC44A1_5	SLC44A1	1470.96	1.99379	551.061	507.035	163.802	289.512
sgGABRB1_3	GABRB1	6456.99	3529.02	2712.38	2558.65	4274.21	1929.15
sgNDUFA12_3	NDUFA12	13772.3	1685.75	4978.28	5028.09	4468.72	4412.28
sgGGTLC1_10	GGTLC1	2478.9	1054.72	927.281	875.574	1597.07	464.89
sgCLIC4_5	CLIC4	2680.76	1131.48	1043.58	1018.76	6700.52	4701.79
sgEBPL_9	EBPL	2718.88	429.663	1064.66	1111.88	1244.89	1351.06
sgKCNE1L_3	KCNE1L	3036.51	441.625	1889.69	1985.1	2314.73	976.176
sgABCF3_5	ABCF3	4249.13	2413.49	2185.51	2216.71	1497.76	2333.73
sgATP6V0D2_10	ATP6V0D2	3412.01	2067.56	1398.73	1352.87	1844.82	1569.12
sgSULT4A1_2	SULT4A1	22249.4	5701.26	3672.44	3561.76	11810.1	11082.2
sgATP2B4_5	ATP2B4	3572.94	1376.72	1696.11	1633.78	1965.62	1268.47
INTERGENIC265770	INTERGENIC265770	9038.94	2252.99	3579.56	3384.93	5699.28	2256.71
sgSLC6A8_10	SLC6A8	1970.69	1500.33	1673.48	1575.88	1213.16	449.115
sgHAGHL_8	HAGHL	6277.7	1130.48	2104.34	2129.08	3441.89	1224.86
sgPTGS1_10	PTGS1	417.855	2065.57	249.773	240.998	226.251	418.494
sgGRIN2A_7	GRIN2A	844.18	1546.19	1459.61	1449.12	1754.73	870.392
sgCOQ7_10	COQ7	4754.51	2664.71	4072.86	4100.88	210.895	1458.7
sgGMPPA_7	GMPPA	1051.7	0	368.415	368.539	447.384	60.315
sgFDX1L_9	FDX1L	673.367	2.99069	885.913	918.609	3663.02	1789.04
sgHK2_8	HK2	3722.58	3247.89	1750.75	1622.04	1964.6	2370.85
sgANKRD23_4	ANKRD23	8594.26	1714.66	1647.72	1695.59	4314.13	2312.39
INTERGENIC994927	INTERGENIC994927	2548.07	1460.45	1255.89	1346.61	2257.4	1319.51
sgFUT4_3	FUT4	2598.89	1631.92	419.15	441.308	1060.62	955.761
sgGPD1L_5	GPD1L	7470.57	2554.05	2317.42	2172.11	5265.21	3619.83
sgSLC38A7_2	SLC38A7	1088.4	0.996897	0	0	110.566	420.349
sgUCK2_4	UCK2	2560.77	647.983	687.656	673.699	2130.45	848.122
sgRDH16_10	RDH16	1346.73	2362.65	1501.76	1506.24	793.416	1249.91
sgPPOX_10	PPOX	1743.41	160.5	270.847	330.981	619.376	446.331
sgCHRNB1_9	CHRNB1	3368.25	182.432	1911.54	1933.46	1759.85	475.097
sgCCBL1_4	CCBL1	4916.85	5579.63	2642.13	2720.62	6073.98	4019.77
sgCA14_10	CA14	6190.18	3856	4637.19	4441.25	11354.5	6943.65
sgMFSD7_2	MFSD7	1328.38	679.884	127.228	101.72	211.919	188.369
sgPLA2G2C_2	PLA2G2C	5034.02	4668.47	4032.27	3912.3	4543.46	3838.82
sgSLCO1B1_6	SLCO1B1	448.912	55.8262	1961.5	1962.41	297.915	114.135
sgTRPM8_4	TRPM8	5118.72	2758.41	1497.08	1478.85	2444.74	1246.2
sgATP5O_8	ATP5O	25984.6	9395.76	10246.9	10600	25290	13806.6
sgESD_5	ESD	1322.74	91.7146	1.56108	0.782461	1055.5	1.85585
sgAKR1C2_8	AKR1C2	25943.7	17833.5	8611.7	8877.8	16594.2	19015.9
sgASPHD2_2	ASPHD2	8166.52	10442.5	4530.25	4573.48	8716.31	6074.19
sgKCNJ5_8	KCNJ5	1809.76	1573.1	777.418	776.201	3404.01	455.611
sgABCC3_10	ABCC3	5926.2	590.163	1418.24	1396.69	3464.41	758.114
sgBSCL2_2	BSCL2	1675.65	428.666	1421.36	1451.46	285.63	626.349
sgSLC47A1_4	SLC47A1	989.582	233.274	248.212	244.91	529.285	622.637
sgEPN1_6	EPN1	3306.14	973.969	5.46378	1.56492	180.182	445.403
sgKCNJ8_8	KCNJ8	2453.49	952.037	1778.07	1866.95	2033.19	310.854
sgGALNT2_3	GALNT2	640.899	786.552	174.06	212.829	325.556	305.287
sgGRIN2D_9	GRIN2D	4256.19	552.281	1229.35	1248.02	2038.31	2078.55
sgCA5B_9	CA5B	9127.87	2599.91	1451.8	1497.63	5968.53	4106.06
sgB3GALTL_6	B3GALTL	712.894	3.98759	272.408	267.602	3.07129	603.15
sgALKBH6_4	ALKBH6	9247.86	11132.4	4120.47	4149.39	15504.9	8659.38
sgCDS2_7	CDS2	1578.25	377.824	565.111	579.803	380.84	50.1079
sgITPKC_6	ITPKC	9435.61	6517.71	1786.66	1669.77	3286.28	6078.83
sgAPOC1_7	APOC1	1184.39	227.293	892.938	950.69	2664.85	1327.86
sgGLRA3_10	GLRA3	10696.2	9144.54	5783.02	6031.99	5024.62	8176.86
sgDSE_1	DSE	841.356	2518.16	1454.15	1426.43	941.861	711.718
sgPRPS1L1_1	PRPS1L1	1266.27	2.99069	277.872	290.293	1.02376	8.35131
sgGPX8_5	GPX8	938.762	885.245	1031.87	989.813	2335.2	4.63962
sgOGFOD2_5	OGFOD2	4030.32	3249.89	1462.73	1419.38	1825.37	1716.66
sgNT5C2_9	NT5C2	1650.24	326.982	639.262	686.218	233.418	624.493
sgELOVL6_10	ELOVL6	5048.14	5811.91	1428.39	1455.38	3140.9	3357.23
sgNAT9_10	NAT9	9948.05	4592.71	1428.39	1430.34	2775.42	4086.58
sgSLC6A6_6	SLC6A6	4091.03	2350.68	2831.8	2881.8	2600.36	2472.92
sgABHD2_2	ABHD2	3169.2	3597.8	1711.72	1758.19	3054.91	4246.18
sgAGXT2_3	AGXT2	5482.93	2176.23	4139.2	4082.1	4588.5	3653.24
sgATP6V1G2_9	ATP6V1G2	2408.31	476.517	776.637	668.221	2491.84	7.42339
sgSLC36A2_5	SLC36A2	1650.24	165.485	761.807	785.591	885.554	1106.09
sgSLC41A3_9	SLC41A3	4256.19	1485.38	792.248	827.061	279.487	100.216
sgACSM1_10	ACSM1	441.853	1.99379	249.773	248.04	0	100.216
sgNMNAT1_8	NMNAT1	4475	1915.04	899.963	851.317	1257.18	1414.16
sgABCG4_9	ABCG4	3709.87	560.256	637.701	631.446	2083.36	591.087
sgTET2_6	TET2	479.968	400.753	244.309	285.598	643.946	140.116
sgSLC34A1_9	SLC34A1	7440.92	2830.19	1388.58	1341.14	2211.33	2955.44
sgDUOX1_3	DUOX1	1993.28	3514.06	3246.27	3276.95	2262.51	2553.65
sgFOLR2_8	FOLR2	1558.49	2236.04	910.89	890.44	3918.96	4222.98
sgEGLN2_4	EGLN2	2268.56	1684.76	631.457	647.877	3.07129	811.005
sgHMBS_5	HMBS	1952.34	367.855	1.56108	0.782461	187.348	395.296
sgHAO2_5	HAO2	5398.23	1400.64	1949.01	2003.1	4906.89	2142.58
sgGABRP_6	GABRP	3671.76	1481.39	665.801	640.835	1500.84	1427.15
sgPCYOX1_3	PCYOX1	5660.8	2378.6	1015.48	1003.11	1016.6	1388.17
sgIL6_4	IL6	15294.1	9239.24	5207.76	5436.54	11459	8664.95
sgAOC2_10	AOC2	1716.59	743.685	145.961	150.232	2325.99	2097.11
sgSLC6A1_2	SLC6A1	5823.15	2571.99	4694.17	4492.89	12074.3	7516.18
sgST3GAL1_2	ST3GAL1	4456.65	3893.88	3222.07	3193.22	1738.35	2736.45
sgUQCR11_9	UQCR11	5851.38	2345.7	3268.9	3313.72	3440.86	1026.28
sgATP8B3_8	ATP8B3	2426.66	660.943	1177.83	1350.53	2187.78	13.9189
sgAK3_4	AK3	3869.39	1909.06	930.404	981.206	1041.17	1104.23
sgAMY2B_2	AMY2B	8619.67	7928.32	3810.6	3806.67	10003.2	9978.89
sgTTYH3_10	TTYH3	3543.3	1985.82	1130.22	1169	3240.21	772.033
sgSUCLG2_7	SUCLG2	7781.14	15414	5083.66	4852.04	9826.07	9816.51
sgST6GAL1_6	ST6GAL1	280.923	966.99	752.441	748.815	760.655	1238.78
sgPGP_1	PGP	9678.42	3399.42	2848.97	2561.78	6287.95	5086.88
sgGABRB1_10	GABRB1	2511.36	2759.41	960.064	830.973	2332.13	2154.64
sgGABRR3_6	GABRR3	413.62	906.18	299.727	316.114	1.02376	918.645
sgGYLTL1B_3	GYLTL1B	3436.01	1145.43	1159.1	1118.92	2445.77	529.844
sgSLC36A4_10	SLC36A4	1730.71	1968.87	1483.03	1517.19	1189.61	823.996
sgWWOX_1	WWOX	17095.3	10374.7	8504.76	8240.88	17655.8	19238.6
sgP4HA2_7	P4HA2	17750.4	3815.13	3286.07	3265.21	9343.88	3052.87
sgANKH_7	ANKH	8474.27	5320.44	3459.35	3250.34	3792.02	4171.02
sgPLCG1_8	PLCG1	1983.4	696.831	27.3189	26.6037	119.78	218.99
sgSLC25A44_10	SLC25A44	11707	10008.8	8119.18	7989.71	12772.5	7808.48
sgSLC15A2_3	SLC15A2	1374.97	1948.93	1181.74	1281.67	705.372	325.701
sgALDH4A1_1	ALDH4A1	3325.9	1025.81	529.987	535.986	2156.04	361.89
sgGPX5_9	GPX5	887.942	1235.16	133.472	147.103	914.22	2121.23
sgFABP1_9	FABP1	5594.46	2849.13	2337.72	2349.73	3050.81	1389.1
sgCLCN3_2	CLCN3	855.473	112.649	109.276	126.759	168.921	399.007
sgACSM3_4	ACSM3	357.153	1068.67	150.644	172.141	411.552	419.422
sgCYP2A13_10	CYP2A13	10433.7	10074.6	3080.01	3106.37	6865.35	6034.29
sgABCA5_10	ABCA5	2350.43	417.7	110.056	94.6777	419.743	607.79
sgIDI1_3	IDI1	1480.84	2851.13	1583.72	1580.57	3010.88	2739.23
sgKCTD13_2	KCTD13	1166.04	12.9597	323.144	298.9	231.37	565.106
sgAPOA5_2	APOA5	3068.97	1458.46	1742.17	1798.09	1108.73	1011.44
sgPANK2_6	PANK2	5364.35	4168.03	3385.98	3262.08	2399.7	5005.22
INTERGENIC668472	INTERGENIC668472	2032.81	1738.59	935.087	866.184	1092.35	765.537
sgLDHD_3	LDHD	443.265	619.073	711.072	639.27	1142.52	482.52
sgKCNK7_7	KCNK7	4822.27	199.379	615.065	600.147	561.022	586.448
sgABCA6_8	ABCA6	1061.58	1507.31	914.012	992.16	922.41	607.79
sgCIDEA_4	CIDEA	1517.55	377.824	756.343	744.903	1443.5	264.458
sgKCNJ9_3	KCNJ9	1589.54	0	5.46378	2.34738	0	2.78377
sgHMGCL_6	HMGCL	9077.05	4544.85	4721.49	4557.05	10634.8	8956.32
sgCOX4I2_2	COX4I2	1246.51	456.579	278.653	298.118	649.065	372.097
sgMPST_2	MPST	3815.75	3656.62	1980.23	1949.11	2450.89	2725.31
sgAMPD2_10	AMPD2	13482.9	5002.43	2899.71	2906.84	9065.41	9995.59
sgCYP8B1_3	CYP8B1	3762.11	2352.68	2567.2	2546.91	1387.2	454.683
sgNUDT1_8	NUDT1	9940.99	7.97518	2312.74	2373.2	7299.42	5.56754
sgPDK4_5	PDK4	1187.22	87.727	0.78054	0.782461	138.208	167.026
sgKCNJ14_4	KCNJ14	1078.52	640.008	358.268	363.844	1274.58	225.485
sgCLCNKB_9	CLCNKB	907.705	4184.97	1351.9	1323.14	889.649	4412.28
sgATP11B_6	ATP11B	1273.33	4070.33	510.473	525.814	1804.89	1256.41
sgTRPM3_9	TRPM3	1757.53	479.508	1929.49	2018.75	2529.72	861.113
sgSLC12A4_1	SLC12A4	2196.56	633.03	1123.98	1057.89	414.624	833.276
sgGLOD5_6	GLOD5	4432.65	2369.62	2082.48	2046.92	5257.02	5153.69
sgFMO2_3	FMO2	575.962	2451.37	1436.19	1634.56	637.804	792.447
sgATP1B4_8	ATP1B4	8748.13	3460.23	2179.27	2165.07	4256.8	2500.75
INTERGENIC27867	INTERGENIC27867	6657.44	4420.24	3819.96	3573.5	3677.35	4158.95
sgACOT8_2	ACOT8	2717.47	1523.26	917.134	910.002	2955.6	2125.87
sgABHD14B_3	ABHD14B	3972.44	921.133	613.504	595.453	1120	236.621
sgCKB_5	CKB	14359.5	9874.27	4006.51	3772.24	7463.23	4345.47
sgATP6V1G2_5	ATP6V1G2	3560.24	2305.82	1721.09	1624.39	1328.84	1228.57
sgGLYCTK_10	GLYCTK	1941.05	1095.59	1342.53	1202.64	675.683	393.44
sgBCS1L_2	BCS1L	3838.34	0.996897	612.724	573.544	704.348	2.78377
sgGMPPA_5	GMPPA	5508.34	2167.25	531.548	539.115	1841.75	2179.69
sgSIRT3_4	SIRT3	4092.44	1662.82	406.661	443.655	810.82	1181.25
sgTFAM_10	TFAM	4888.62	4262.73	1966.18	1885.73	6166.12	3919.55
sgPGM1_6	PGM1	1917.05	459.57	459.738	431.136	2579.88	411.07
sgSLC6A3_10	SLC6A3	7176.94	5577.64	4531.03	4501.5	5623.53	4995.01
sgCPT1B_10	CPT1B	6475.34	3239.92	850.008	864.619	675.683	1645.21
sgPOMT1_10	POMT1	2668.06	0	1.56108	2.34738	410.529	1.85585
sgKCNU1_4	KCNU1	1955.17	4803.05	1617.28	1644.73	1904.2	2217.74
sgDDHD1_4	DDHD1	3304.72	2419.47	693.119	722.994	2833.77	3488.07
sgCACNA1A_7	CACNA1A	122.815	2497.23	1203.59	1233.94	2.04752	2177.84
sgMFSD1_1	MFSD1	4487.7	3179.11	1390.92	1294.19	3134.76	3791.5
sgENO1_7	ENO1	9149.05	4658.5	2182.39	2094.65	7631.12	4213.7
sgDAGLA_1	DAGLA	5338.94	1633.91	1832.71	1946.76	3682.47	2227.02
sgME1_7	ME1	3749.4	2881.03	3439.06	3476.47	1346.25	1828.94
sgCYP3A5_5	CYP3A5	12305.5	2725.52	2329.13	2304.35	8894.45	5870.05
sgNUDT3_9	NUDT3	474.322	773.592	532.328	499.21	462.741	515.926
sgDDO_7	DDO	687.484	0.996897	1287.11	1246.46	450.455	340.548
sgTET1_3	TET1	7205.17	3256.86	3208.8	3089.15	5857.97	4781.59
INTERGENIC381765	INTERGENIC381765	8402.27	5303.49	3217.39	3316.85	3003.72	3777.58
sgCETP_1	CETP	4515.94	5181.87	2464.95	2501.53	6252.12	2650.15
sgATP5L2_6	ATP5L2	9540.08	6533.66	3578.78	3628.27	5009.27	5080.38
sgCHRNA7_1	CHRNA7	2087.86	1141.45	505.009	550.07	332.723	473.241
sgNAPRT1_10	NAPRT1	7233.41	4409.28	3890.99	4051.58	5118.81	2857.08
sgKCTD3_7	KCTD3	3188.97	5099.13	1674.26	1683.07	1784.42	1553.34
sgCATSPER2_1	CATSPER2	3457.18	989.919	671.264	694.043	710.491	435.196
sgCYP2E1_5	CYP2E1	4419.94	2919.91	2844.29	2805.12	3249.42	2782.84
sgABCB4_5	ABCB4	3090.15	1760.52	911.671	918.609	1373.89	1262.9
sgACADSB_10	ACADSB	37832.8	14218.7	7729.69	7529.62	23123.7	13946.7
sgKCTD5_7	KCTD5	3344.25	3398.42	368.415	384.188	1883.72	1713.88
sgNRIP1_10	NRIP1	5810.44	4097.25	1828.02	1874.78	2652.57	2936.88
sgSLC35B1_8	SLC35B1	6253.71	3435.31	1830.37	1759.75	10634.8	4157.1
sgADH1C_3	ADH1C	1295.91	2422.46	1628.21	1608.74	1694.33	1741.71
sgKCNMB2_5	KCNMB2	10780.9	3335.62	3326.66	3279.29	6269.52	2081.33
sgFTMT_6	FTMT	1362.26	0	203.721	226.914	204.752	5.56754
sgHAL_7	HAL	12236.4	7743.9	3935.48	3873.18	7270.76	7974.58
sgNMNAT1_6	NMNAT1	2672.29	876.273	298.166	327.851	1142.52	498.295
sgDIO1_10	DIO1	2487.37	2005.76	2712.38	2599.33	1779.3	1033.71
sgAMD1_9	AMD1	1702.48	3013.62	2221.42	2327.82	2921.82	4293.5
sgSREBF1_8	SREBF1	2238.91	1899.09	2608.56	2555.52	1310.42	1141.35
sgGAL3ST3_5	GAL3ST3	6593.92	1707.69	3189.29	3245.65	2015.79	1864.2
sgSIRT4_9	SIRT4	1487.9	22.9286	437.102	459.304	235.465	298.791
sgELOVL1_5	ELOVL1	7536.92	2826.2	2191.76	2075.09	3986.53	1802.96
sgFPGT_8	FPGT	738.304	125.609	337.193	287.946	303.034	193.008
sgPXDN_10	PXDN	14894.6	7831.63	9303.26	9125.84	7483.7	8206.56
sgGPX7_10	GPX7	17826.6	9135.57	4886.18	4917.77	10451.6	4677.66
sgCYP4A11_5	CYP4A11	2772.52	566.238	978.797	1008.59	1821.27	1114.44
sgPIGU_1	PIGU	3327.31	3142.22	3486.67	3518.73	3512.53	6644.86
sgOXCT1_1	OXCT1	9518.9	6684.2	1792.12	1719.85	5655.26	5788.39
sgGABRA3_5	GABRA3	5454.7	706.8	2539.1	2441.28	957.218	1410.44
sgB3GAT2_9	B3GAT2	5242.95	3883.91	1577.47	1462.42	3837.06	2438.58
sgLYZL6_10	LYZL6	1828.12	292.091	806.298	825.496	275.392	230.125
sgSLC35B3_3	SLC35B3	5221.77	878.267	1517.37	1550.05	2278.89	2386.62
sgAOC3_9	AOC3	9120.81	5988.36	4206.33	4373.96	10873.4	3539.1
sgSCN8A_6	SCN8A	1254.98	0	0	0	0	0
sgAHCYL2_3	AHCYL2	3011.1	1429.55	988.164	947.56	2001.46	1000.3
sgEXT1_10	EXT1	4777.1	74.7673	553.403	561.807	83.9485	337.764
sgALDH3B1_1	ALDH3B1	1808.35	6406.06	1532.2	1426.43	4488.17	4921.71
sgGAPDH_5	GAPDH	3828.45	1879.15	3858.21	3582.11	3035.45	3242.17
sgKCNJ12_8	KCNJ12	2806.4	2343.71	3114.35	3060.2	2777.47	2881.2
sgPTEN_2	PTEN	9819.59	11642.8	4947.06	4837.95	10570.3	13814.9
sgSLC1A7_9	SLC1A7	9232.33	11536.1	3402.37	3413.88	15572.4	8363.38
sgRFK_6	RFK	2004.57	1354.78	1614.16	1625.17	3079.48	1009.58
sgUEVLD_8	UEVLD	4435.47	15.9504	2960.59	3028.12	3056.95	1044.84
sgGCH1_8	GCH1	4446.77	2393.55	1082.61	1053.97	1410.74	1077.32
sgAGPAT9_7	AGPAT9	601.372	107.665	1511.91	1568.05	609.139	342.404
sgSPTLC1_6	SPTLC1	4211.02	1199.27	569.014	487.473	1309.39	606.862
INTERGENIC985150	INTERGENIC985150	5967.14	705.803	2062.19	2099.34	2272.75	2064.63
sgADI1_9	ADI1	6908.72	5371.28	2148.05	2124.38	4189.24	7693.42
sgSLC45A1_6	SLC45A1	622.547	823.437	384.026	462.434	0	1047.63
sgHEXB_2	HEXB	8494.03	1659.83	771.173	743.338	1291.99	870.392
sgCYP4F22_8	CYP4F22	1221.1	1.99379	0.78054	3.12984	484.24	397.151
sgCDA_2	CDA	7401.4	3481.17	108.495	102.502	975.645	1998.75
sgPTGES_1	PTGES	3344.25	1909.06	1229.35	1226.12	557.95	856.474
sgPRDX1_8	PRDX1	3109.91	7191.62	2882.53	2895.89	3126.57	5304.94
sgCYP3A7_7	CYP3A7	3148.03	1499.33	310.655	310.637	2006.57	2414.46
sgGGTLC1_9	GGTLC1	3543.3	2110.43	3068.3	3081.33	2796.92	1107.01
sgCS_10	CS	2857.22	959.015	192.013	184.661	1338.06	1137.63
sgDPYSL5_7	DPYSL5	3145.2	996.897	863.277	780.113	740.18	630.06
sgNAA20_7	NAA20	3256.73	1373.72	1620.4	1686.99	786.249	1458.7
sgSLC7A3_3	SLC7A3	2710.41	1772.48	806.298	805.152	1764.97	2344.86
sgB3GNT4_7	B3GNT4	3831.28	3029.57	1622.74	1613.43	1865.29	2217.74
sgMGAT4C_8	MGAT4C	3390.84	3055.49	1956.81	1882.6	2296.3	2928.53
sgFAHD2B_4	FAHD2B	4363.48	2694.61	2775.6	2673.67	6429.23	5306.8
sgSTARD7_7	STARD7	3564.47	1178.33	872.644	873.226	1002.26	949.266
sgABHD10_10	ABHD10	2059.63	1508.31	519.84	496.863	2690.45	1237.85
sgKCNQ1_7	KCNQ1	3074.62	3504.09	2376.74	2485.1	6264.4	5167.61
sgCNGA2_10	CNGA2	1444.14	2874.05	2578.9	2676.8	1563.28	2542.51
sgKCNG2_10	KCNG2	7589.15	617.079	1602.45	1598.57	5101.41	495.511
sgCYP2C8_3	CYP2C8	2646.88	2184.2	800.834	845.84	1758.82	767.393
sgSLC44A3_2	SLC44A3	791.948	252.215	0	3.12984	393.125	207.855
sgABHD12B_5	ABHD12B	3945.62	3309.7	2679.59	2701.84	2325.99	2150
sgSLC9A6_5	SLC9A6	8875.18	3548.95	2384.55	2165.07	4936.58	4855.83
sgGSTA1_10	GSTA1	1504.84	7.97518	1334.72	1327.05	600.948	764.609
sgSIRT5_8	SIRT5	6543.1	3338.61	2772.48	2691.66	1702.52	940.915
sgALKBH3_9	ALKBH3	12926.7	9279.12	3228.31	3330.94	6283.85	7484.63
sgGABRG2_1	GABRG2	6715.32	135.578	1153.64	1154.91	2826.61	863.897
sgRDH13_8	RDH13	6225.47	3425.34	1602.45	1596.22	1068.81	2398.68
sgCOX11_5	COX11	1314.27	3434.31	1519.71	1501.54	3009.86	2053.5
sgKIAA1191_2	KIAA1191	611.254	811.474	520.62	552.417	451.479	952.978
sgGAL3ST3_2	GAL3ST3	10364.5	3070.44	1765.58	1809.05	3423.46	2538.8
sgPSPH_2	PSPH	4901.32	2912.93	1127.88	1161.95	266.178	2381.05
sgARSF_9	ARSF	3985.15	3474.19	2347.08	2528.91	3709.09	2845.94
sgATP8A1_8	ATP8A1	999.464	196.389	811.762	778.548	202.705	6.49547
sgERO1LB_1	ERO1LB	2092.1	3115.3	2687.4	2744.09	3179.81	2516.53
sgMINA_7	MINA	4302.78	4317.56	999.872	1000.77	2563.5	5607.44
sgATP1B3_8	ATP1B3	3829.87	4009.52	946.795	873.226	1585.81	1573.76
sgPLA2G1B_4	PLA2G1B	1376.38	119.628	1202.81	1154.91	578.426	445.403
sgJMJD6_9	JMJD6	10683.5	9056.81	7351.13	6953.73	9024.46	5861.69
sgSIRT4_1	SIRT4	2773.94	248.227	1096.66	1125.18	1204.97	603.15
sgPGLS_9	PGLS	3536.24	2004.76	1942.76	1952.24	1537.69	1553.34
INTERGENIC1174881	INTERGENIC1174881	6167.59	2422.46	1291.01	1244.11	1322.7	2947.09
sgAPOA4_6	APOA4	3365.43	4249.77	1035	1131.44	2260.47	1523.65
sgSLC35E4_2	SLC35E4	2607.36	970.978	1062.31	1111.09	1488.55	2042.36
sgSLC12A3_1	SLC12A3	1503.43	1.99379	4.68324	6.25969	10.2376	1.85585
sgAQP9_6	AQP9	6526.16	5043.3	2597.64	2622.03	2792.82	2496.11
sgASMT_6	ASMT	3018.15	259.193	831.275	791.068	517	1133.92
sgHYAL2_2	HYAL2	4254.78	919.139	910.11	956.949	629.614	922.356
sgSLC9A1_4	SLC9A1	4410.06	2077.53	872.644	894.353	1628.81	946.482
sgTP53I3_1	TP53I3	7950.54	3155.18	2667.89	2694.01	4019.29	4381.66
sgKDM4C_5	KDM4C	2892.52	6750.99	2206.59	2279.31	2725.26	9011.07
sgPLA2G4C_4	PLA2G4C	8510.97	8636.12	5522.32	5386.46	11013.6	8016.33
sgALOX15_2	ALOX15	1288.86	2546.08	2025.5	2094.65	3018.05	351.683
sgZADH2_5	ZADH2	7217.88	1628.93	1991.94	2020.31	1176.3	3211.54
sgSTARD4_2	STARD4	13254.2	9456.57	15262.7	14224.4	23567	12301.5
sgOXSM_9	OXSM	647.957	3517.05	1043.58	1075.1	2328.04	2417.24
INTERGENIC39333	INTERGENIC39333	7872.89	12143.2	3685.71	3636.1	4207.66	7858.59
sgGALNT4_2	GALNT4	391.033	0	87.4205	107.197	0	0
sgCYP4B1_6	CYP4B1	1315.68	0	373.098	358.367	114.661	0.927924
sgMDH2_8	MDH2	1211.21	531.346	1315.21	1341.14	486.287	818.429
sgAQP12B_7	AQP12B	5597.28	567.235	1360.48	1437.38	682.849	373.953
sgAOX1_4	AOX1	2646.88	1094.59	994.408	1010.16	2507.19	694.087
sgKCNH1_6	KCNH1	2015.87	1288.99	1438.54	1318.45	4005.98	2800.47
sgPYCR2_1	PYCR2	2264.32	0.996897	393.392	388.883	311.224	80.7294
sgSLC18A2_4	SLC18A2	5196.36	2685.64	760.246	809.064	2013.74	2255.78
sgALOX15_9	ALOX15	1394.73	542.312	1028.75	1058.67	2.04752	2.78377
sgPDK2_10	PDK2	494.085	0.996897	0.78054	1.56492	0	193.008
sgACSBG1_2	ACSBG1	4631.7	3569.89	1070.12	1184.65	3100.98	2732.74
sgCERK_6	CERK	4494.76	1420.58	823.47	881.833	2443.72	2497.97
sgNDUFAF1_6	NDUFAF1	1547.19	2545.08	2259.66	2573.51	814.915	741.411
sgKDM4B_1	KDM4B	4664.16	5887.68	4929.11	4714.33	7978.18	5660.33
sgLPGAT1_10	LPGAT1	3211.55	714.775	983.48	1107.18	1907.27	1167.33
sgSLC39A10_10	SLC39A10	16376.8	6269.49	4287.51	4536.71	5327.66	5907.16
sgKCNJ16_5	KCNJ16	1062.99	0.996897	444.127	482.778	926.505	790.591
sgFAHD2B_1	FAHD2B	2313.73	140.563	363.732	357.585	1531.55	2517.46
sgKCNMB2_7	KCNMB2	2929.22	448.604	1240.28	1169.78	862.008	1077.32
sgANGPTL4_1	ANGPTL4	6582.63	1654.85	518.279	590.758	2196.99	1418.8
sgNOX4_10	NOX4	4618.99	1052.72	3680.25	3697.91	2196.99	1710.16
sgSLC4A10_10	SLC4A10	1013.58	5110.1	1600.11	1619.69	2864.49	2129.59
sgATP13A1_1	ATP13A1	9182.93	2802.28	2411.09	2381.81	5433.11	5131.42
sgGPX4_8	GPX4	26165.3	13503	11155.5	10498.3	31850.3	21062
sgIP6K2_7	IP6K2	7443.75	1869.18	2955.9	3074.29	4528.1	4077.3
sgPXDNL_8	PXDNL	2214.91	344.926	528.426	535.986	410.529	270.026
sgG6PD_7	G6PD	530.789	0	90.5426	100.937	2.04752	3.7117
sgALDH1A1_1	ALDH1A1	6125.24	4143.11	2013.79	1952.24	4996.98	3311.76
sgGCNT3_1	GCNT3	3930.09	1235.16	867.18	930.346	382.887	1654.49
sgMAOB_4	MAOB	9192.81	7459.78	5140.64	5368.46	7574.82	5974.9
sgMGAT5B_2	MGAT5B	2382.9	523.371	120.984	131.453	49.1406	145.684
sgDHRS11_2	DHRS11	5724.33	1330.86	1572.79	1460.07	6205.02	1637.79
sgDAGLB_2	DAGLB	11307.5	2817.23	2397.82	2333.3	8489.04	3068.64
sgSLC51B_7	SLC51B	1590.95	82.7425	9.36648	12.5194	0	0
sgPANK1_3	PANK1	618.312	458.573	1.56108	0.782461	118.756	443.548
INTERGENIC141512	INTERGENIC141512	6591.1	3754.32	1973.2	2027.36	3939.44	2773.56
sgGPHN_4	GPHN	1798.47	488.48	1773.39	1773.06	644.97	259.819
sgBLVRB_6	BLVRB	12638.7	4221.86	3871.48	3800.41	13245.4	9012
sgNDUFA12_8	NDUFA12	7491.74	7458.79	2553.15	2507.79	2787.7	8867.24
sgCS_4	CS	2099.16	1492.36	935.087	860.707	929.576	870.392
sgLIPF_10	LIPF	1215.45	862.316	392.612	442.873	2306.54	931.635
sgPLCB3_4	PLCB3	1307.21	2053.61	902.304	1054.76	724.824	2377.34
sgABCC8_5	ABCC8	9801.24	6322.32	4705.88	4544.53	4176.95	1336.21
sgLOXL3_10	LOXL3	5250.01	6757.97	1156.76	1068.06	2688.4	4178.44
sgSLC35B1_5	SLC35B1	3077.44	831.412	306.752	304.377	1501.86	978.032
INTERGENIC959406	INTERGENIC959406	7997.12	2639.78	2690.52	2554.73	6701.55	3411.05
sgATP1A2_7	ATP1A2	3433.19	1621.95	1002.99	1075.1	2411.98	1213.72
sgGLT6D1_10	GLT6D1	4904.15	3489.14	1876.42	1809.05	2062.88	3112.26
sgGLT8D2_5	GLT8D2	8276.63	7691.06	3370.37	3261.3	7627.03	7721.25
sgATP12A_2	ATP12A	3404.95	557.266	1568.89	1674.47	3423.46	2109.17
sgASS1_1	ASS1	2329.26	2092.49	1512.69	1715.15	1170.16	960.401
sgATP5G2_3	ATP5G2	2902.4	855.338	839.08	815.324	742.228	1033.71
sgABHD1_8	ABHD1	2706.18	93.7083	466.763	484.343	1423.03	262.602
sgDUS4L_9	DUS4L	3303.31	2287.88	2436.07	2476.49	5815.99	1742.64
sgST6GAL2_3	ST6GAL2	1055.93	0	426.175	413.139	270.273	0.927924
sgB4GALT1_9	B4GALT1	6651.8	3673.57	1846.76	1916.25	1320.65	3273.72
sgSLC15A3_3	SLC15A3	1305.8	128.6	134.253	136.931	1146.61	843.483
sgABHD12_1	ABHD12	3467.07	2293.86	1090.41	1222.2	1554.07	1993.18
sgATP13A5_10	ATP13A5	735.481	829.419	469.885	426.441	1698.42	558.61
sgNDUFAF1_2	NDUFAF1	643.722	1074.66	949.917	895.918	1624.71	502.935
sgNUDT12_4	NUDT12	511.025	0	136.594	134.583	0	1.85585
sgTAP1_9	TAP1	1396.14	10.9659	502.668	456.957	449.432	482.52
sgFUT7_8	FUT7	2965.92	3128.26	2.34162	0.782461	1173.23	610.574
sgSLC6A18_3	SLC6A18	4323.95	3028.57	3319.64	3301.98	4175.93	3384.14
sgKCNS2_5	KCNS2	3771.99	87.727	124.886	129.106	928.552	1.85585
sgKCNS3_5	KCNS3	5626.92	7469.75	2431.38	2378.68	4946.82	4529.2
sgPDXDC1_6	PDXDC1	1877.52	1372.73	1686.75	1678.38	712.539	1187.74
sgAOC3_3	AOC3	5666.45	2276.91	3268.12	3144.71	4845.47	2368.06
sgSMPD4_7	SMPD4	508.202	1484.38	365.293	333.328	632.685	988.239
sgHTR3B_9	HTR3B	5368.59	1568.12	2274.49	2363.03	4238.38	1484.68
sgPLD2_3	PLD2	4064.2	2522.15	2212.05	2259.75	2687.38	2645.51
sgMAGT1_9	MAGT1	7541.15	2291.87	3416.42	3387.27	5368.61	3176.28
sgMGAT2_7	MGAT2	2896.75	2679.66	848.447	866.966	1153.78	232.909
sgKCTD17_9	KCTD17	6575.57	3531.01	2000.52	2159.59	4266.02	2959.15
sgSLN_3	SLN	4160.2	2356.67	3855.87	3922.48	2740.61	5632.5
sgGABRG1_7	GABRG1	1771.65	1282.01	1327.7	1272.28	2007.6	1458.7
sgCES5A_3	CES5A	3632.23	1951.92	678.289	606.407	1934.91	1303.73
sgSULT1E1_5	SULT1E1	2586.18	1247.12	465.982	476.519	412.576	233.837
sgTXNRD2_10	TXNRD2	3143.79	970.978	1282.43	1319.23	3606.71	3291.35
sgP2RX2_7	P2RX2	3212.97	1730.61	487.837	466.347	959.265	713.573
INTERGENIC648892	INTERGENIC648892	1164.63	692.844	1288.67	1304.36	514.952	298.791
sgSLC1A6_8	SLC1A6	2740.06	1042.75	793.029	794.198	2101.78	1261.05
sgCYB561_7	CYB561	13059.4	1400.64	5270.99	4960.02	3485.91	3187.42
sgCLCN6_2	CLCN6	739.716	2.99069	956.942	950.69	812.867	131.765
INTERGENIC479732	INTERGENIC479732	6509.22	4998.44	3553.02	3630.62	4093	6192.96
sgDDAH1_3	DDAH1	7042.83	1750.55	1516.59	1517.19	2923.86	1838.22
sgESD_4	ESD	3723.99	3350.57	957.723	961.644	2337.25	2156.49
sgPPIP5K1_7	PPIP5K1	2833.23	3133.25	989.725	998.42	1404.6	2038.65
sgGABRB1_4	GABRB1	6691.32	3747.34	4243.8	4113.4	4740.02	3761.8
sgIMPAD1_4	IMPAD1	4753.1	2668.69	4319.51	4106.35	4039.77	3207.83
sgKCNQ1_10	KCNQ1	3822.81	3733.38	2016.13	1985.1	3973.22	3771.08
sgSLC29A1_3	SLC29A1	4052.91	3318.67	684.534	626.751	4390.92	2786.56
sgFUT9_9	FUT9	15567.9	13592.7	5068.05	5102.43	17513.5	15884.2
sgPCBD2_10	PCBD2	11711.2	12855	6322.37	6002.26	8750.1	6672.7
sgATP13A1_8	ATP13A1	17393.2	6677.22	1625.08	1579.01	8599.6	3185.56
sgATP1B3_7	ATP1B3	2367.37	2490.25	1535.32	1630.65	2141.71	1061.54
sgUGT1A3_9	UGT1A3	11108.4	7927.33	5424.75	5359.07	13160.5	3228.25
INTERGENIC238526	INTERGENIC238526	2464.78	3900.86	4588.01	4388.04	11988.3	4928.2
INTERGENIC348194	INTERGENIC348194	8550.5	7288.32	1970.08	1898.25	8997.85	5347.62
sgGMDS_10	GMDS	5046.73	4426.22	3178.36	3200.26	2737.54	2192.68
sgCA7_3	CA7	5258.48	875.276	816.445	834.886	590.711	1630.36
sgDHCR7_1	DHCR7	1228.15	1476.4	3069.08	3050.81	3749.02	1864.2
sgSLC16A13_3	SLC16A13	1602.25	2.99069	184.988	191.703	524.166	269.098
sgFN3K_2	FN3K	828.651	205.361	1016.26	1140.83	738.133	947.41
sgPGP_4	PGP	2891.1	0	469.885	453.827	661.35	214.35
sgKDM4E_5	KDM4E	9048.82	5159.94	4851.84	4844.21	6828.49	4161.74
sgKCNC2_8	KCNC2	6005.25	2393.55	2627.3	2756.61	6311.49	4483.73
sgDHTKD1_8	DHTKD1	2531.13	10197.3	3829.33	3923.26	3717.28	10158.9
INTERGENIC1158459	INTERGENIC1158459	924.645	323.992	450.372	492.168	212.943	583.664
sgST6GALNAC4_8	ST6GALNAC4	719.953	152.525	384.806	344.283	270.273	7.42339
sgATP5L2_2	ATP5L2	650.781	1255.09	989.725	933.476	624.495	1841
sgKCNK1_6	KCNK1	1586.72	2545.08	1685.19	1799.66	131.042	331.269
sgQSOX1_8	QSOX1	677.603	1895.1	291.922	284.033	2029.1	2117.52
sgAKR7A2_3	AKR7A2	2944.75	2017.72	1631.33	1503.11	4585.43	4599.72
sgHYAL4_6	HYAL4	2440.78	782.564	956.942	935.041	1165.04	472.313
sgABCA1_7	ABCA1	9853.47	13641.5	5350.6	5279.26	9009.11	10481.8
sgSLC25A12_2	SLC25A12	863.943	304.054	301.288	277.774	0	0.927924
sgKCNE1_3	KCNE1	8882.24	6732.05	6823.48	6728.38	6847.95	5469.18
sgSLC27A5_8	SLC27A5	1509.08	2083.52	387.928	411.574	898.863	665.321
sgLDHAL6B_10	LDHAL6B	2247.38	1762.51	2147.27	2338.78	2812.27	3077
sgABCA8_3	ABCA8	2305.26	1251.11	225.576	238.651	912.172	1045.77
sgCYP2B6_4	CYP2B6	1446.96	0.996897	743.074	828.626	0	540.052
sgSCN2B_2	SCN2B	3786.1	1048.74	2489.92	2528.13	2147.85	1648.92
sgPLA2G4C_8	PLA2G4C	10447.8	1354.78	1360.48	1384.96	4972.41	944.626
sgSLC41A2_4	SLC41A2	743.951	539.321	1160.66	1248.81	1088.26	166.098
sgADCK3_7	ADCK3	22363.7	15384.1	4428	4168.95	20248	20609.2
sgCYB5R2_8	CYB5R2	17684	6754.98	4509.96	4246.41	6172.26	8522.98
sgSLC22A14_1	SLC22A14	2637	4490.03	854.691	833.321	1357.51	1500.45
sgSLC27A3_1	SLC27A3	1918.46	1966.88	1262.91	1194.82	2874.72	2679.84
sgFUT11_3	FUT11	1514.72	0	401.198	438.178	483.216	82.5852
sgHCN3_2	HCN3	2322.2	5936.52	2018.48	2064.13	1235.68	4318.56
sgGABRD_2	GABRD	1132.16	764.62	364.512	410.009	1154.8	1827.08
sgPLD6_6	PLD6	1472.37	93.7083	458.957	489.82	785.226	391.584
sgKCNMB2_2	KCNMB2	6456.99	4452.14	5004.82	4885.68	6060.67	6473.2
sgST6GALNAC4_9	ST6GALNAC4	5118.72	2216.1	1897.49	1854.43	5060.46	3188.35
sgABHD4_8	ABHD4	6171.83	779.574	2108.24	1953.02	4879.25	2886.77
sgABHD3_1	ABHD3	1634.72	3482.16	1867.83	1879.47	2828.66	3306.19
sgVKORC1L1_3	VKORC1L1	10467.5	6893.54	7123.99	7023.37	13029.4	9946.41
sgCYP4F3_7	CYP4F3	8550.5	1384.69	1722.65	1791.05	4887.44	1589.53
sgKCTD1_8	KCTD1	7222.11	4691.4	3599.85	3620.45	2729.35	4411.35
sgNQO1_9	NQO1	1233.8	1.99379	761.807	714.387	31.7366	392.512
sgASPG_5	ASPG	9616.31	4676.45	3513.21	3391.97	4693.95	5610.23
sgSLCO1C1_9	SLCO1C1	4113.61	783.561	503.448	575.109	1071.88	1745.42
sgPMM1_5	PMM1	1205.57	485.489	830.495	935.823	280.511	182.801
sgSCN1B_7	SCN1B	2087.86	540.318	1468.2	1447.55	2097.69	2283.62
sgSLC17A5_3	SLC17A5	3244.02	2821.22	1679.72	1793.4	3070.26	1851.21
sgSLC35A4_1	SLC35A4	1019.23	355.892	1.56108	2.34738	366.507	102.072
sgTECRL_5	TECRL	3413.42	1568.12	1330.82	1406.86	3063.1	2367.13
sgSLC7A14_9	SLC7A14	5605.75	6397.09	5554.32	5494.44	7292.26	11346.7
sgSLC30A2_10	SLC30A2	355.741	298.072	0	0	329.651	314.566
sgDGUOK_7	DGUOK	966.995	343.93	579.161	535.203	1009.43	1639.64
sgHGD_7	HGD	19625.1	16513.6	5278.79	5061.74	10189.5	9031.48
sgARSI_8	ARSI	1859.17	0.996897	0	1.56492	206.8	1.85585
sgAKR1E2_4	AKR1E2	6987.78	6441.95	1320.67	1324.71	2096.67	7907.77
sgACSF2_10	ACSF2	3359.78	49.8449	1466.63	1577.44	681.826	777.6
sgTHTPA_4	THTPA	3157.91	33.8945	1020.17	1026.59	348.079	412.926
sgARNT2_3	ARNT2	4549.82	2474.3	1159.88	1172.91	4594.64	2406.11
sgSIRT5_2	SIRT5	5475.88	7247.44	3378.96	3479.6	5322.54	3143.81
sgGABRE_7	GABRE	2615.83	142.556	327.046	331.763	20.4752	502.935
sgGALNT15_7	GALNT15	5533.75	902.192	684.534	638.488	782.154	1321.36
sgALDH7A1_8	ALDH7A1	8920.35	5744.12	3695.86	3938.91	10601.1	4651.68
sgCOX6B2_4	COX6B2	11832.6	7484.7	3578.78	3722.17	6635	3194.84
sgKCNE1L_5	KCNE1L	2082.22	369.849	206.843	226.914	3593.41	675.529
sgBCMO1_1	BCMO1	3790.34	8538.43	2476.65	2514.83	3946.6	4550.54
sgLALBA_3	LALBA	2881.22	1201.26	113.959	104.85	1027.86	866.681
sgENO3_7	ENO3	2152.8	3750.33	2080.92	2006.23	1408.7	4585.8
sgTRPM8_7	TRPM8	5809.03	7876.49	2998.05	2926.4	5317.42	4402.07
sgTDO2_3	TDO2	2720.29	2727.51	329.388	305.16	2386.39	683.88
sgNUDT12_5	NUDT12	4424.18	5081.19	2631.98	2768.35	4679.62	6218.95
sgAPOC2_6	APOC2	10323.6	490.473	2916.88	2917.8	4823.97	921.428
sgGLDC_1	GLDC	3584.23	505.427	1162.22	1183.08	2968.91	1409.52
sgGYG1_7	GYG1	3612.47	2276.91	3483.55	3386.49	2878.82	4365.88
sgST6GALNAC2_7	ST6GALNAC2	1756.12	651.971	796.151	885.746	1104.64	635.628
sgUQCRFS1_4	UQCRFS1	5499.87	780.571	1102.12	1133.79	371.626	459.322
sgGLYAT_9	GLYAT	8563.2	4928.66	3654.49	3600.88	5073.77	5428.35
sgGPD2_9	GPD2	8659.2	4058.37	3538.19	3636.88	9873.16	3038.02
sgCHRNB2_2	CHRNB2	959.937	729.729	937.428	909.219	1393.34	1599.74
sgNR1H2_10	NR1H2	2608.77	505.427	1510.34	1473.37	3450.08	1985.76
sgNUDT1_5	NUDT1	861.12	281.125	400.417	510.164	297.915	214.35
sgARSJ_2	ARSJ	8797.54	3694.5	1748.41	1655.69	5023.6	6058.41
INTERGENIC1138038	INTERGENIC1138038	8724.13	8473.63	3581.9	3359.89	9533.27	5626
sgATP5G1_10	ATP5G1	1818.23	1898.09	936.648	878.703	1038.09	1628.51
sgPGK2_5	PGK2	6718.15	1851.24	3060.5	3125.93	4838.3	6472.27
sgABCA7_1	ABCA7	2373.02	0	118.642	136.148	454.55	0.927924
sgCYP27C1_4	CYP27C1	4294.31	590.163	733.708	729.253	1246.94	1079.18
sgLDLR_6	LDLR	2776.76	2387.57	1192.67	1226.12	218.061	1839.14
sgATP13A4_6	ATP13A4	3020.98	1103.57	111.617	99.3725	2075.17	1148.77
sgSLC7A13_5	SLC7A13	3471.3	5857.77	3004.3	3104.02	1973.81	2794.91
sgAGPAT5_2	AGPAT5	11379.5	5794.96	3269.68	3103.24	6756.83	4299.07
sgACAD9_1	ACAD9	3747.99	977.956	1124.76	1070.41	839.485	1287.96
INTERGENIC1282767	INTERGENIC1282767	2141.51	3118.29	2060.63	1979.63	2337.25	2628.81
sgCNGA4_4	CNGA4	574.55	282.122	1251.21	1159.61	523.142	471.385
sgHACL1_4	HACL1	4364.89	5413.15	2391.57	2611.07	5282.61	3217.11
sgNAT8L_6	NAT8L	6017.96	3097.36	1742.95	1708.89	3022.15	2154.64
sgPLCL2_9	PLCL2	238.573	0.996897	24.1967	35.9932	78.8297	0
sgNDUFB8_5	NDUFB8	2600.3	744.682	912.451	1022.68	645.994	709.862
sgKCNG2_9	KCNG2	2733	3717.43	1462.73	1450.68	2976.08	3924.19
sgRDH12_3	RDH12	5005.79	3164.15	1910.76	2069.61	2492.86	2616.75
sgBCAT1_1	BCAT1	770.773	488.48	2038.77	1972.58	463.764	615.213
sgPIK3C2B_8	PIK3C2B	2025.75	2085.51	779.759	813.759	459.669	2387.55
sgSLC25A31_9	SLC25A31	4201.14	5310.47	5430.22	5238.57	3813.51	1915.23
sgMAT1A_3	MAT1A	1716.59	3.98759	359.829	388.101	238.537	674.601
sgCOASY_8	COASY	2178.21	579.197	963.186	996.855	952.099	450.043
sgABHD10_5	ABHD10	823.005	0.996897	318.46	305.942	1063.69	124.342
sgPDE6D_2	PDE6D	7205.17	6359.21	2881.75	2825.47	5652.19	3764.59
sgDPEP3_5	DPEP3	3598.35	1520.27	1019.39	1035.2	3999.84	673.673
sgMGAT5_7	MGAT5	3694.35	0	277.872	255.082	15.3564	0.927924
sgLPL_1	LPL	6555.8	395.768	582.283	685.436	2568.62	1588.61
sgPNPLA3_2	PNPLA3	1893.05	375.83	576.819	562.589	0	943.698
sgPHF2_8	PHF2	21096	7258.41	5206.2	5094.6	16809.2	5124
sgPIGW_10	PIGW	252.689	230.283	0	0	1.02376	108.567
sgNDUFB8_6	NDUFB8	2703.35	303.057	1.56108	0.782461	263.107	1100.52
sgSLC5A6_6	SLC5A6	7143.06	1288.99	860.155	783.243	2770.3	2209.39
sgCHST7_7	CHST7	18011.5	7213.55	6046.84	5919.32	11533.7	9712.58
sgPLD2_10	PLD2	1216.86	734.713	695.461	653.355	256.964	429.629
sgGABRA2_2	GABRA2	2920.75	2296.85	1410.44	1467.11	1803.87	2495.19
sgKCNH3_6	KCNH3	1719.42	21.9317	201.379	206.57	236.489	399.007
sgHADHA_9	HADHA	3774.81	6369.18	2234.69	2339.56	3006.79	3264.44
sgABCB8_8	ABCB8	5717.27	3130.26	811.762	696.39	1747.56	575.313
INTERGENIC1274042	INTERGENIC1274042	11685.8	7313.24	2815.41	2694.01	8797.19	6827.66
sgMAN2B2_9	MAN2B2	615.489	0.996897	341.096	329.416	634.733	6.49547
sgLDHA_3	LDHA	6760.5	4466.1	3037.08	2944.4	3432.67	2669.64
sgMMAA_8	MMAA	9997.46	10739.6	2934.83	2789.47	2747.78	2958.22
sgCYB5R3_3	CYB5R3	6896.02	1744.57	1027.97	985.118	890.673	369.314
sgST8SIA5_8	ST8SIA5	5159.66	2318.78	1529.08	1576.66	1512.1	868.537
sgLIPF_8	LIPF	4257.6	322.995	837.519	795.763	1242.85	502.007
sgCLIC4_4	CLIC4	2101.98	1530.24	2257.32	2255.83	4039.77	386.944
sgABCA9_7	ABCA9	3330.13	652.968	34.3438	41.4704	2354.65	1348.27
sgPXDN_7	PXDN	515.26	0.996897	108.495	104.067	184.277	0
sgCYP11B1_1	CYP11B1	13334.7	6736.03	4960.33	4979.58	8400.99	8060.87
sgFUT3_5	FUT3	10989.9	12087.4	3633.41	3669.74	10357.4	5839.42
sgAFMID_6	AFMID	1513.31	929.108	1163.79	1136.13	1419.96	131.765
INTERGENIC197188	INTERGENIC197188	307.744	1997.78	651.751	622.056	0	999.374
sgSLC44A2_6	SLC44A2	3433.19	1821.33	1716.41	1703.42	3686.57	1975.55
sgGUCY1A2_7	GUCY1A2	2758.41	407.731	888.254	927.998	3164.45	1711.09
sgPI4K2B_3	PI4K2B	3927.27	4123.17	1114.61	1195.6	3502.29	3417.54
INTERGENIC106846	INTERGENIC106846	3746.58	3787.21	1288.67	1298.88	1899.08	2043.29
sgGART_9	GART	10484.5	2262.96	1792.9	1800.44	4301.85	2183.4
sgUCP3_6	UCP3	6815.55	5902.63	2215.95	2428.76	4613.07	2869.14
sgALKBH6_9	ALKBH6	1359.44	1502.32	413.686	427.224	200.657	542.835
sgSLC6A7_3	SLC6A7	3454.36	1461.45	1116.17	1142.39	5524.22	3736.75
sgCA12_4	CA12	7281.4	4369.4	3341.49	3348.15	2066.98	3523.33
sgADCY4_1	ADCY4	1254.98	1533.23	1412.78	1276.98	2510.26	1297.24
sgIP6K2_9	IP6K2	5696.1	2118.41	792.248	758.987	1648.26	948.338
sgACAD9_7	ACAD9	7361.87	1713.67	1700.8	1685.42	1442.48	686.664
sgLIPC_9	LIPC	81.877	82.7425	637.701	586.063	916.267	918.645
sgPPAP2C_1	PPAP2C	271.041	1137.46	1934.18	1856	107.495	1983.9
sgMOXD1_4	MOXD1	190.576	953.034	490.96	486.691	191.444	162.387
sgKCNK6_6	KCNK6	200.457	2.99069	139.717	152.58	186.325	177.233
sgPCYOX1_5	PCYOX1	1893.05	1122.51	1501.76	1531.28	1861.2	1390.03
sgST6GALNAC2_5	ST6GALNAC2	148.226	707.797	490.179	453.045	642.923	375.809
sgSLC15A4_7	SLC15A4	3448.71	1450.49	2494.61	2509.35	2750.85	2096.18
sgDPEP3_6	DPEP3	2365.96	490.473	712.633	675.264	4040.79	996.59
sgKCNJ15_3	KCNJ15	8087.47	4635.57	2459.48	2592.29	5690.07	2998.12
sgPDK2_1	PDK2	1598.01	2.99069	638.482	625.969	163.802	3.7117
sgTECRL_4	TECRL	15079.5	6347.25	3979.19	3924.04	8818.69	7157.08
sgFLVCR2_8	FLVCR2	6730.85	8676	5615.98	5641.54	10110.7	8188.93
sgAGXT_1	AGXT	2152.8	1243.13	1006.12	1019.55	1162.99	475.097
sgNAT2_5	NAT2	1051.7	25.9193	1177.83	1146.3	1134.33	482.52
sgGABRR1_4	GABRR1	5223.19	1449.49	3759.86	3537.5	3068.22	2510.96
sgCHIT1_9	CHIT1	4260.43	2474.3	945.234	910.784	2413.01	807.294
sgPIK3R2_4	PIK3R2	3156.5	3940.73	1320.67	1284.8	2080.28	2008.03
sgMINPP1_4	MINPP1	1808.35	1711.67	875.766	827.061	978.717	1875.33
sgGDPD2_5	GDPD2	642.311	629.042	725.122	767.594	320.438	363.746
sgABCD2_4	ABCD2	608.431	1.99379	144.4	148.668	1160.95	259.819
sgD2HGDH_1	D2HGDH	4133.38	2153.3	1034.22	1064.15	3178.78	1020.72
sgFUT4_6	FUT4	14260.7	7382.02	5527	5395.07	8777.74	10061.5
sgABCG2_6	ABCG2	1681.3	2641.78	889.035	1028.94	1050.38	1051.34
sgEPN2_8	EPN2	1996.1	474.523	15.6108	11.7369	856.889	713.573
sgKCTD18_2	KCTD18	1130.75	678.887	439.444	444.438	336.818	553.043
sgABCG2_10	ABCG2	12945	2727.51	3239.24	3399.01	2324.96	1911.52
sgDBI_6	DBI	5683.39	1236.15	1498.64	1508.58	2340.32	520.565
sgCLC_1	CLC	3548.94	548.294	935.867	931.128	250.822	1293.53
sgASIC1_2	ASIC1	3980.91	348.914	366.854	344.283	272.321	23.1981
sgCATSPER1_4	CATSPER1	2013.04	1604.01	914.012	915.479	847.675	747.907
sgATP9B_5	ATP9B	5816.09	4624.61	4774.56	4654.86	7910.61	1908.74
sgENTPD4_10	ENTPD4	1352.38	1287.99	643.165	694.043	624.495	1274.97
sgGABRA4_6	GABRA4	3307.55	17.9442	815.664	825.496	2265.59	990.095
sgATP8A2_9	ATP8A2	5467.41	1744.57	1627.43	1594.65	4541.41	1907.81
sgVIMP_5	VIMP	1712.36	2055.6	1102.12	1143.18	2838.89	1973.69
sgCYP11B2_1	CYP11B2	249.866	488.48	1027.19	924.086	0	1.85585
sgSLC16A12_8	SLC16A12	3987.97	1446.5	1716.41	1684.64	564.093	2035.86
sgMFSD8_6	MFSD8	472.91	0.996897	303.63	303.595	961.313	0.927924
sgPDK3_6	PDK3	3639.29	2703.59	2651.49	2441.28	1747.56	2457.14
sgHMOX2_8	HMOX2	3207.32	2.99069	953.82	1001.55	3241.23	239.404
sgGALNT1_8	GALNT1	1581.07	1175.34	867.96	889.658	3313.92	3030.6
sgGALNT6_5	GALNT6	1805.53	3460.23	997.53	1045.37	2475.46	1873.48
sgSLC16A8_2	SLC16A8	4054.32	3855	2645.25	2627.5	779.083	1210.94
sgACSL6_9	ACSL6	2358.9	4741.24	2112.92	2070.39	2305.51	4781.59
sgARG1_8	ARG1	5430.7	881.257	300.508	354.455	3531.98	680.168
sgPIPOX_10	PIPOX	3572.94	2929.88	2815.41	2747.22	5266.23	3481.57
sgSLC24A2_10	SLC24A2	7853.13	2893	3983.88	3899.78	5675.74	5629.71
sgAIFM3_10	AIFM3	4273.13	6882.58	2730.33	2837.2	3269.9	3649.52
sgLIPK_9	LIPK	15903.9	7752.87	8816.2	8503.78	10603.1	10202.5
sgGRIK5_7	GRIK5	2906.63	10396.6	4684.02	4578.96	7059.86	13580.2
sgATP11A_3	ATP11A	6026.43	1176.34	1804.61	1708.89	2453.96	2239.08
sgCH25H_9	CH25H	855.473	626.051	1636.01	1537.54	632.685	27.8377
sgTCN2_3	TCN2	6948.25	688.856	2416.55	2273.05	4042.84	2562.93
sgCYP2A7_4	CYP2A7	3746.58	3263.84	2917.66	2922.49	4318.23	3195.77
sgABO_5	ABO	12861.7	8284.22	4286.73	4265.19	9727.79	12948.2
sgARSB_9	ARSB	746.774	947.052	84.2983	64.9442	84.9723	217.134
sgABCA7_2	ABCA7	519.495	976.959	489.399	456.957	1207.02	849.05
sgADH5_6	ADH5	1517.55	1509.3	307.533	334.111	191.444	1176.61
sgFITM1_4	FITM1	3673.17	621.067	924.159	1029.72	2536.88	1827.08
sgSLC5A11_10	SLC5A11	861.12	273.15	294.264	273.861	650.089	1199.81
sgGALM_10	GALM	249.866	381.812	155.327	176.836	161.754	1.85585
sgSLC4A11_7	SLC4A11	2243.15	1110.54	1417.46	1373.22	1188.59	1021.64
sgLOXL3_6	LOXL3	20160.1	15785.9	5439.58	5390.37	13371.4	11568.4
sgCHRNA5_4	CHRNA5	8759.42	22153.1	6888.27	6711.95	6848.97	20149.9
sgGMPR_7	GMPR	4002.09	1007.86	653.312	713.604	1800.8	300.647
sgSLC25A53_10	SLC25A53	1688.36	2334.73	46.8324	64.9442	1086.21	742.339
sgQPRT_6	QPRT	2258.68	3704.47	3574.87	3441.26	3146.02	4999.65
INTERGENIC1268457	INTERGENIC1268457	5429.29	4386.35	3807.47	3800.41	3627.19	4612.71
sgHSD17B2_5	HSD17B2	2433.72	188.414	819.567	858.359	2756.99	525.205
sgDBT_1	DBT	8189.11	4444.17	3837.13	3910.74	5702.36	3246.81
sgSIRT5_7	SIRT5	1236.62	4458.12	2262.79	2269.14	1381.06	7405.76
sgMFSD1_7	MFSD1	8470.03	6.97828	2151.17	2143.16	3729.57	334.98
sgBCMO1_7	BCMO1	1784.35	2835.18	1153.64	1227.68	1180.4	2460.85
sgLIAS_7	LIAS	971.23	2546.08	298.947	376.364	290.748	572.529
sgNOXRED1_10	NOXRED1	3574.35	1801.39	2283.08	2274.61	1587.86	3014.82
sgGYS2_3	GYS2	3900.45	1803.39	2247.96	2116.56	5343.02	924.212
sgHCN4_6	HCN4	9466.67	11749.4	3522.58	3499.16	7352.66	7800.13
sgSLC2A5_5	SLC2A5	4980.38	6308.37	2863.02	2673.67	2333.15	6520.52
sgDGUOK_9	DGUOK	2682.18	888.235	804.737	935.041	470.931	1382.61
sgHSD17B11_3	HSD17B11	1619.19	42.8666	1759.34	1758.19	937.766	608.718
sgPPA2_3	PPA2	789.125	0.996897	0	0.782461	506.762	0
sgPHYKPL_6	PHYKPL	2282.67	3871.95	1226.23	1119.7	373.673	657.898
sgBEST3_9	BEST3	3659.05	589.166	305.972	340.37	1828.44	685.736
sgASMTL_4	ASMTL	2305.26	2009.74	2082.48	2090.74	2040.36	1323.22
sgABCG1_4	ABCG1	1780.12	1177.34	558.867	504.687	641.899	1134.85
sgEXTL3_6	EXTL3	310.568	3065.46	964.747	983.553	1672.83	1070.82
sgSLC4A1_2	SLC4A1	1424.38	1.99379	206.843	208.917	829.247	168.882
sgABHD5_6	ABHD5	3882.1	671.909	3212.7	3151.75	4925.32	5156.47
sgETNPPL_9	ETNPPL	7754.31	2992.69	1927.93	1999.97	3908.72	1594.17
sgKCNK1_3	KCNK1	1524.61	207.355	67.907	93.1128	0	152.179
sgGRHPR_9	GRHPR	5111.66	1475.41	1905.3	1893.55	3840.13	2786.56
sgCLC_8	CLC	8458.74	2664.71	5088.34	4996.79	16778.4	6765.49
sgCHST13_6	CHST13	1271.92	1470.42	0	2.34738	353.198	952.978
sgSULT2A1_1	SULT2A1	1595.19	0	304.411	286.381	479.121	288.584
sgDHRS4L2_6	DHRS4L2	4031.73	1132.48	2083.26	2087.61	2727.3	2153.71
sgGYLTL1B_2	GYLTL1B	482.792	836.397	334.071	329.416	386.982	323.845
sgATP5F1_5	ATP5F1	2281.26	585.179	1330.04	1255.85	1004.31	9.27924
sgHYAL1_5	HYAL1	2075.16	4343.48	2167.56	2239.4	1891.91	3221.75
sgUCK2_2	UCK2	1157.57	501.439	334.071	366.192	718.681	783.168
sgSLC25A35_10	SLC25A35	19681.5	11116.4	5438.8	5168.15	19084	20391.1
sgMTHFD1L_7	MTHFD1L	9017.76	3380.48	5939.13	5405.24	7833.83	9762.69
sgSLC20A2_3	SLC20A2	448.912	3899.86	1324.58	1278.54	248.774	2748.51
sgPIGS_8	PIGS	2186.68	803.499	170.938	193.268	1250.01	660.682
sgFUT8_4	FUT8	3536.24	881.257	79.6151	101.72	138.208	1246.2
sgSLC35B2_5	SLC35B2	4980.38	6439.96	1969.3	2008.58	11782.5	8580.51
sgCA2_4	CA2	3918.8	1066.68	1170.03	1186.21	2026.03	3092.77
sgSTARD8_3	STARD8	701.601	654.962	672.825	723.776	184.277	573.457
INTERGENIC235713	INTERGENIC235713	4549.82	3369.51	3363.35	3406.05	2459.08	3208.76
sgKCTD19_6	KCTD19	5991.14	2534.11	1453.37	1410.78	2697.61	3855.52
sgAPOC2_8	APOC2	5458.94	4387.34	3048.79	2946.75	5636.83	5692.81
sgMGAT5B_8	MGAT5B	2970.16	1597.03	697.022	735.513	1220.32	1067.11
sgDHRS11_5	DHRS11	906.293	1041.76	0.78054	4.69476	112.614	731.204
sgMAN2B1_8	MAN2B1	3999.27	4587.72	1886.57	1842.7	4004.96	3055.65
sgABHD14A_10	ABHD14A	1981.99	857.332	390.27	370.104	1756.78	339.62
sgSLC46A2_2	SLC46A2	5190.72	2760.41	1352.68	1303.58	1315.53	2196.4
sgAQP5_10	AQP5	865.355	750.664	1434.63	1431.9	1222.37	1043.91
sgATP13A3_10	ATP13A3	3594.12	3935.75	1561.08	1518.76	2061.86	1124.64
sgMCOLN3_9	MCOLN3	1607.89	627.048	914.793	931.911	139.232	617.997
sgSLC35D1_8	SLC35D1	4877.33	3007.64	1836.61	1715.94	1671.8	2244.65
sgHADHA_5	HADHA	7038.6	8713.88	1963.06	1905.29	7223.67	7238.73
sgFAM213B_8	FAM213B	1472.37	0	0.78054	1.56492	438.17	380.449
sgSLC4A1AP_5	SLC4A1AP	3520.71	2626.82	2315.08	2162.72	6556.17	2365.28
sgPTGIS_10	PTGIS	5549.28	688.856	1447.12	1472.59	4334.61	1458.7
sgGALNT12_2	GALNT12	3499.53	1262.07	420.711	527.379	1168.11	1249.91
sgLIPE_5	LIPE	4690.99	592.157	1063.1	979.641	1032.98	2469.21
sgKCTD1_10	KCTD1	3616.7	477.514	325.485	348.195	1868.37	759.97
sgFLVCR2_10	FLVCR2	2301.03	4.98449	292.702	299.682	519.047	385.088
sgELOVL1_3	ELOVL1	5509.76	3886.9	1376.87	1409.99	3694.76	5671.47
sgFAHD2A_3	FAHD2A	2804.99	2247.01	3956.56	3929.52	460.693	3375.79
sgSLC22A18AS_9	SLC22A18AS	3076.03	1216.21	369.195	322.374	362.412	265.386
sgCYP2E1_10	CYP2E1	4116.44	1805.38	1504.1	1406.08	2582.95	2203.82
sgNDUFAF2_6	NDUFAF2	12167.2	7511.62	4552.11	4704.15	11313.6	15838.7
sgHS3ST5_1	HS3ST5	2524.07	3017.61	1016.26	1095.45	2395.6	978.032
sgSLC5A12_2	SLC5A12	1146.28	1367.74	366.854	366.974	1946.17	837.915
sgMMACHC_8	MMACHC	2354.67	1956.91	1016.26	927.216	3099.95	605.006
sgCYP2D6_6	CYP2D6	2298.2	2404.52	1529.86	1618.91	617.329	533.556
sgSLC17A5_7	SLC17A5	4360.65	9456.57	4685.58	4490.54	8327.28	8292.85
sgFABP2_2	FABP2	3601.18	4768.16	1061.53	1017.98	404.386	2446.01
sgGPHN_6	GPHN	450.323	1.99379	53.8573	46.1652	106.471	79.8014
sgGRIA1_1	GRIA1	782.066	3010.63	642.384	633.793	1445.55	1333.43
sgPIK3CD_9	PIK3CD	1099.69	0	400.417	428.788	31.7366	574.385
sgP2RX5_8	P2RX5	1887.41	1041.76	767.271	821.584	1278.68	1920.8
sgGGT5_4	GGT5	5038.26	964.997	1618.84	1668.99	1637	1588.61
sgARSF_4	ARSF	6444.28	4923.68	2028.62	2021.88	4619.22	6033.36
sgPGM3_2	PGM3	3104.27	4516.94	467.543	538.333	4420.61	4643.33
sgCOX6A2_5	COX6A2	3121.21	1022.82	1641.48	1726.89	1760.87	1853.99
sgSIRT5_5	SIRT5	3643.53	508.418	315.338	348.195	335.794	953.906
sgACSM2B_4	ACSM2B	5312.12	2719.54	3169.77	3243.3	3921.01	3911.2
sgPNLIP_7	PNLIP	1126.51	1.99379	176.402	155.71	501.643	125.27
sgABCC11_1	ABCC11	1166.04	3.98759	261.481	245.693	1020.69	349.827
sgNAA20_5	NAA20	4133.38	2893.99	359.048	387.318	2287.08	1017
sgSLC45A2_8	SLC45A2	3829.87	4821	2226.88	2265.22	3462.36	1843.78
sgAKR1C1_2	AKR1C1	8673.31	9867.29	2577.34	2742.52	5232.45	3598.49
sgCOQ10A_10	COQ10A	10731.5	6726.07	3847.28	3907.61	10603.1	8181.5
sgNEU4_2	NEU4	1.41167	1.99379	216.21	218.307	2.04752	0
sgMSRB1_6	MSRB1	1548.6	819.45	13.2692	13.3018	653.16	789.663
sgGALNTL5_2	GALNTL5	704.424	1290.98	522.181	556.33	1794.66	940.915
sgPIGP_7	PIGP	8694.49	3544.97	1550.15	1527.36	3717.28	3596.63
sgRHAG_2	RHAG	1821.06	902.192	1383.12	1324.71	2862.44	956.689
sgGSR_4	GSR	1876.11	671.909	529.206	535.986	375.721	1583.97
sgNOS1_3	NOS1	2745.7	1814.35	2205.03	2244.88	1703.54	733.06
sgSLC18A3_6	SLC18A3	2749.94	3681.54	1480.68	1567.27	1264.35	2034.01
sgCPT1A_8	CPT1A	2344.79	564.244	475.349	444.438	1.02376	337.764
INTERGENIC257515	INTERGENIC257515	1955.17	3677.55	2092.63	2088.39	1688.18	1602.52
sgMAOB_8	MAOB	8173.58	5756.08	1708.6	1760.54	4708.28	3423.11
sgUGP2_6	UGP2	9257.74	6096.03	4896.33	4951.41	12516.5	11046
sgINSIG2_9	INSIG2	4020.44	685.865	600.235	634.576	1959.48	430.557
sgENTPD5_7	ENTPD5	189.164	201.373	235.723	259.777	565.117	320.134
sgGGH_10	GGH	5577.52	3640.67	1789.78	1776.97	1879.63	3177.21
sgGRIK3_8	GRIK3	1571.19	1417.59	0.78054	0.782461	2.04752	4.63962
sgABCB10_10	ABCB10	6816.96	3711.45	4321.85	4392.73	5348.13	4887.37
sgSTRA6_4	STRA6	854.062	432.653	605.699	622.056	1210.09	480.665
sgSLC39A6_8	SLC39A6	11035	2699.6	3159.63	3302.77	8113.32	4683.23
sgATP6V1A_9	ATP6V1A	6280.53	1457.46	1833.49	1846.61	3002.69	2709.54
sgATP10A_8	ATP10A	3015.33	1400.64	974.114	926.434	2308.58	2373.63
sgUAP1L1_9	UAP1L1	1430.02	987.925	1063.1	1014.07	156.636	951.122
sgUGGT1_1	UGGT1	2773.94	1644.88	2677.25	2658.8	1200.87	975.248
sgSLC36A1_10	SLC36A1	1840.82	5479.94	731.366	625.186	1181.42	4068.02
sgAADAT_10	AADAT	3421.89	3352.57	2573.44	2490.57	2749.83	1883.69
sgNADK_4	NADK	8232.87	4023.48	2233.91	2269.14	10919.4	6157.7
INTERGENIC862930	INTERGENIC862930	2079.39	3267.83	3116.7	2909.19	1370.82	1494.89
sgSLC37A3_9	SLC37A3	8855.42	6163.82	2393.92	2323.13	5802.68	6635.58
sgFAAH2_4	FAAH2	8207.46	3044.52	2127.75	2045.35	2621.86	2143.5
sgENTPD3_6	ENTPD3	2744.29	1035.78	1256.67	1186.21	2537.91	1225.79
sgSLC34A3_10	SLC34A3	6680.03	3388.45	1984.13	2047.7	7593.24	3090.91
sgBCAT1_8	BCAT1	2186.68	363.868	1229.35	1239.42	3269.9	2013.59
sgSCNN1G_2	SCNN1G	2515.6	1168.36	653.312	596.235	979.74	432.412
INTERGENIC466127	INTERGENIC466127	3808.69	1206.25	2169.12	2148.64	1279.7	1041.13
sgCAT_8	CAT	5858.44	3480.17	3130.75	3164.27	3123.5	4610.85
sgTPH1_7	TPH1	551.964	2.99069	423.833	402.967	95.2099	407.359
sgTRPC1_3	TRPC1	2303.85	0.996897	1.56108	0	127.97	68.6664
sgSLC3A2_2	SLC3A2	2800.76	6068.11	4364	4091.49	9428.85	4724.06
sgGABRG2_10	GABRG2	4226.55	75.7642	1710.94	1682.29	3242.25	228.269
sgDHFRL1_4	DHFRL1	367.035	457.576	618.968	643.965	378.792	748.834
sgARSH_8	ARSH	4380.42	6841.71	4038.51	3970.21	2200.07	3977.08
sgNXN_6	NXN	27561.5	9539.31	7099.01	6921.65	27172.7	10051.3
sgTRPV4_10	TRPV4	536.435	1871.18	1025.63	1034.41	1855.06	1762.13
sgPLIN5_5	PLIN5	1509.08	1009.86	539.353	539.898	1225.44	368.386
sgNUDT9_9	NUDT9	6195.83	4129.15	2644.47	2552.39	4946.82	5929.43
sgMICAL2_8	MICAL2	4906.97	315.02	1689.87	1662.73	1557.14	498.295
sgSLC15A3_10	SLC15A3	752.421	690.85	183.427	188.573	605.043	643.051
sgPPCDC_5	PPCDC	4347.95	2685.64	1096.66	1032.07	1044.24	2280.84
sgATP6V1E2_9	ATP6V1E2	3889.16	1585.07	1120.86	1123.61	930.6	682.024
sgSLC9A7_8	SLC9A7	1902.93	0	295.044	316.897	912.172	241.26
sgKCNH8_8	KCNH8	5776.56	2952.81	2411.87	2389.64	3815.56	2740.16
sgPLIN1_7	PLIN1	7133.18	2434.42	3510.87	3419.35	4048.98	2067.41
sgATP8A1_9	ATP8A1	5189.31	1864.2	2183.95	2045.35	3329.27	2588.91
sgHAO1_10	HAO1	2052.57	1776.47	938.99	975.729	2911.58	2134.22
sgALDH3B1_6	ALDH3B1	2087.86	3.98759	812.542	740.99	1367.75	256.107
sgCYP2W1_5	CYP2W1	1743.41	760.633	95.2259	93.8953	932.647	1041.13
sgDAGLA_2	DAGLA	937.35	781.567	1701.58	1533.62	228.299	13.9189
sgGLUD2_10	GLUD2	2860.05	480.504	1888.13	1870.08	1976.88	1076.39
sgPCYT2_5	PCYT2	1256.39	0.996897	316.899	338.023	543.618	582.736
sgFLVCR1_3	FLVCR1	5189.31	1222.2	1191.1	1255.85	2362.84	989.167
sgC1GALT1_8	C1GALT1	1541.55	1989.81	281.775	285.598	859.96	664.393
sgKCTD19_5	KCTD19	1211.21	874.279	182.646	201.875	168.921	0.927924
sgSCNN1B_7	SCNN1B	6065.95	7217.54	2471.19	2343.47	3076.41	4976.46
INTERGENIC1088872	INTERGENIC1088872	8566.03	5915.59	4340.58	4315.27	9835.28	3540.03
sgCHRNA2_4	CHRNA2	1178.75	261.187	997.53	1041.46	222.156	630.06
sgPIGN_10	PIGN	1455.43	358.883	473.007	485.126	113.638	67.7384
sgSLC19A1_5	SLC19A1	4816.62	927.114	81.1762	70.4215	65.5208	5.56754
sgNDUFA3_6	NDUFA3	22406.1	9141.55	4967.36	4866.12	16562.4	5052.54
sgCNDP1_6	CNDP1	2557.95	1518.27	843.764	831.756	768.845	263.53
sgSLC38A5_9	SLC38A5	817.358	157.51	0.78054	0	0	153.107
sgCYP7B1_1	CYP7B1	1286.03	1363.76	178.744	160.404	1795.68	693.159
sgBEST3_6	BEST3	728.423	647.983	178.744	211.264	263.107	0.927924
sgNDST1_9	NDST1	9925.47	1447.49	3992.46	3881.01	10464.9	2204.75
sgSLC44A1_4	SLC44A1	4750.28	481.501	505.009	512.512	1861.2	1867.91
sgUPP1_4	UPP1	2195.15	2117.41	2927.81	3229.22	3278.09	2595.4
sgIMPDH1_9	IMPDH1	4085.38	4585.73	3895.67	3700.26	3943.53	1872.55
sgARSH_6	ARSH	823.005	0.996897	415.247	426.441	44.0218	0
sgPFKP_1	PFKP	4607.7	5823.87	2977.76	2865.37	6944.18	10562.6
sgNUDT13_4	NUDT13	3716.93	2722.53	2061.41	1984.32	4061.26	4081.01
sgFA2H_4	FA2H	4861.8	1867.19	1911.54	1873.21	923.434	1292.6
sgHTR3D_6	HTR3D	20923.8	12136.2	6155.34	6711.17	18225	12724.6
sgPLIN5_7	PLIN5	8467.21	989.919	874.205	856.795	972.574	2402.39
sgASPDH_10	ASPDH	4964.85	4393.33	3069.86	3191.66	10182.3	8000.56
sgSLC25A37_3	SLC25A37	2323.61	1372.73	660.337	686.218	607.091	1544.99
sgVDAC1_1	VDAC1	2466.19	1238.15	2009.11	2048.48	3631.28	1807.6
sgACAD8_3	ACAD8	6684.27	1064.69	1804.61	1712.02	4960.13	690.375
sgEGLN3_2	EGLN3	1991.87	62.8045	348.901	339.588	584.568	0.927924
sgPPAP2B_1	PPAP2B	3889.16	1800.4	1193.45	1194.04	3645.62	1324.15
sgCA3_8	CA3	5785.03	4776.13	2353.33	2501.53	3336.44	4345.47
INTERGENIC1236092	INTERGENIC1236092	7274.35	4032.45	4851.06	4898.99	4238.38	2605.61
sgABAT_7	ABAT	6598.15	5895.65	3151.82	3043.77	4404.23	5849.63
sgSLC12A7_5	SLC12A7	3904.68	5404.18	1753.09	2028.14	5949.08	8738.26
sgHEXDC_1	HEXDC	3817.16	5129.04	2348.64	2226.1	4476.91	2748.51
INTERGENIC1241543	INTERGENIC1241543	1949.52	2950.82	1282.43	1404.52	1329.87	2748.51
sgMANEAL_8	MANEAL	1358.03	876.273	1335.5	1194.04	3573.95	1586.75
sgNT5C_5	NT5C	3111.32	5624.49	2658.52	2624.37	7719.17	3781.29
sgSLC39A4_5	SLC39A4	679.014	346.92	345.779	330.198	1.02376	172.594
sgPIR_9	PIR	2772.52	675.896	391.051	406.097	1324.75	901.014
sgGCLM_5	GCLM	2306.67	3627.71	864.058	784.026	1605.26	3867.59
sgMAN2A2_10	MAN2A2	1640.36	1863.2	106.934	136.148	2015.79	1013.29
sgMTHFR_3	MTHFR	2389.96	400.753	0	0.782461	202.705	1.85585
sgATP5F1_1	ATP5F1	635.252	102.68	620.529	568.849	615.281	107.639
sgGCDH_8	GCDH	4054.32	4009.52	2950.44	2965.53	3110.19	2695.62
sgBBOX1_9	BBOX1	2005.99	1458.46	683.753	712.822	295.867	511.286
sgATP5I_7	ATP5I	11961.1	6210.67	3679.47	3496.03	8038.58	6851.79
sgFUT3_8	FUT3	2872.75	0.996897	988.944	1021.89	1087.24	936.275
sgSLCO6A1_9	SLCO6A1	820.181	59.8138	546.378	515.642	670.564	1046.7
sgLPCAT3_5	LPCAT3	546.317	701.816	1144.27	1105.62	1162.99	4365.88
sgST8SIA6_7	ST8SIA6	4755.92	2666.7	3223.63	3317.63	4606.93	2678.92
sgSLC5A7_9	SLC5A7	2941.92	3977.62	2279.96	2320.78	1473.19	1210.01
sgCA13_2	CA13	6121.01	4327.53	2393.14	2218.28	3713.19	5628.79
sgABCE1_7	ABCE1	4379.01	1945.94	1668.01	1596.22	2393.56	1450.34
sgARSK_6	ARSK	2360.32	1192.29	1968.52	1906.07	1581.71	1235.99
sgNDUFB9_6	NDUFB9	1277.56	1087.61	153.766	138.496	1196.78	811.005
sgGRIK2_4	GRIK2	4428.41	3309.7	1702.36	1668.99	1471.15	1261.98
sgPPAPDC2_10	PPAPDC2	18096.2	10042.7	7948.24	7787.83	8749.07	6258.85
sgKCNAB3_2	KCNAB3	1926.93	1673.79	475.349	484.343	289.725	1364.98
sgMGAT5_8	MGAT5	875.237	2.99069	5.46378	3.12984	278.463	444.475
sgB3GNT2_5	B3GNT2	283.746	174.457	159.23	188.573	44.0218	44.5403
sgNANP_5	NANP	4435.47	600.132	1294.14	1364.61	3423.46	1153.41
sgPNLIPRP1_7	PNLIPRP1	8965.53	4016.5	3246.27	3108.72	3885.18	3927.9
sgCHST11_2	CHST11	7085.18	6043.19	2474.31	2688.54	5003.13	3876.87
sgACOX1_2	ACOX1	1284.62	1476.4	894.499	884.963	726.871	408.286
sgUQCRFS1_7	UQCRFS1	2617.24	3669.58	1338.63	1338.01	725.847	1340.85
sgEPHX2_6	EPHX2	614.077	658.949	885.132	911.567	134.113	948.338
sgSLC5A3_7	SLC5A3	3533.41	599.135	2050.48	2021.88	508.81	1221.15
sgSLC6A11_6	SLC6A11	847.003	29.9069	49.9546	33.6458	366.507	412.926
sgB3GNT1_4	B3GNT1	988.17	444.616	3.9027	4.69476	634.733	343.332
sgSLC39A3_2	SLC39A3	1343.91	2468.32	526.864	619.709	781.131	652.33
sgVAT1_2	VAT1	2142.92	443.619	1676.6	1598.57	3207.45	235.693
sgSLC25A5_1	SLC25A5	4150.32	1857.22	2930.15	2999.95	1762.92	2114.74
sgGSTO2_4	GSTO2	1802.71	751.661	2115.26	1954.59	1973.81	1689.75
sgGLRX2_4	GLRX2	2687.82	1775.47	1060.75	1092.32	272.321	796.159
sgVKORC1_4	VKORC1	969.819	5189.85	634.579	564.937	2604.45	624.493
sgQSOX2_10	QSOX2	12980.3	2257.97	1512.69	1456.16	4602.83	2037.72
sgHK2_5	HK2	1727.89	559.259	869.522	894.353	544.642	1398.38
sgPGAM4_5	PGAM4	2562.18	1913.05	1077.93	1093.88	2820.46	2004.32
sgSLC9A1_2	SLC9A1	4798.27	3138.23	1939.64	1949.11	6262.35	3702.42
INTERGENIC441164	INTERGENIC441164	5261.3	5331.41	1870.95	1859.13	1904.2	4752.83
sgPPAPDC3_8	PPAPDC3	4369.12	4830.96	3780.94	3755.81	6793.69	3911.2
sgARSA_7	ARSA	1876.11	5368.29	2644.47	2537.52	3116.33	3704.27
sgGLB1L2_10	GLB1L2	8472.85	2704.58	1391.7	1395.13	3288.32	2920.18
sgCHST2_4	CHST2	5282.48	1610.99	1542.35	1588.4	3314.94	2542.51
sgGABRA5_1	GABRA5	7730.32	3390.45	1809.29	1834.09	3424.48	2055.35
sgHS3ST5_5	HS3ST5	1555.66	1998.78	162.352	183.096	1274.58	683.88
sgKCNK15_9	KCNK15	2127.39	281.125	3.9027	2.34738	21.499	347.043
sgCOLGALT2_6	COLGALT2	3451.54	1214.22	1850.66	2020.31	908.077	967.824
sgACOT9_9	ACOT9	1463.9	1131.48	1915.45	1678.38	951.075	1635.93
sgFAH_7	FAH	2485.95	1521.27	507.351	524.249	977.693	1506.95
sgLCLAT1_3	LCLAT1	1389.09	350.908	1017.04	1024.24	1215.21	370.242
sgCA11_3	CA11	9665.72	7372.06	2483.68	2532.04	8341.61	7800.13
sgFCER1A_5	FCER1A	2754.17	435.644	852.35	813.759	581.497	888.951
sgPIGO_3	PIGO	13900.7	4893.77	5063.36	4966.28	12151	4764.89
sgALOX5AP_8	ALOX5AP	556.199	0	0	0.782461	0	6.49547
sgPLA2G4B_6	PLA2G4B	942.997	426.672	574.477	653.355	75.7584	1593.25
sgAMT_5	AMT	790.536	1009.86	427.736	423.311	625.519	371.17
sgACOT13_3	ACOT13	7467.74	2989.69	2112.14	2085.26	2661.78	3022.25
sgALG13_6	ALG13	7503.04	3966.65	1781.97	1858.34	5141.33	5140.7
sgKCNV1_2	KCNV1	11904.6	3326.65	2402.5	2283.22	8551.49	4479.09
sgKCNJ11_3	KCNJ11	2110.45	1299.95	2114.48	2125.16	2039.33	670.889
sgGSTA5_6	GSTA5	2274.2	1142.44	675.948	686.218	1286.87	914.933
sgSLC35F2_8	SLC35F2	8056.41	3870.95	3193.97	3001.52	3859.58	4647.04
sgAADACL4_9	AADACL4	1139.22	946.056	860.155	848.187	515.976	407.359
sgNMRK1_2	NMRK1	4100.91	3644.66	1909.98	1952.24	3619	2637.16
sgATP6V1E2_2	ATP6V1E2	728.423	678.887	366.073	344.283	2018.86	6.49547
sgSLC30A9_10	SLC30A9	6550.16	2998.67	2644.47	2658.02	3329.27	2132.37
sgSCCPDH_4	SCCPDH	2497.25	0	412.125	419.399	390.053	182.801
INTERGENIC84633	INTERGENIC84633	993.817	595.148	0	0	2.04752	232.909
sgARSD_3	ARSD	10422.4	10062.7	2269.81	2316.08	5009.27	8409.77
sgSLC36A2_3	SLC36A2	1907.17	3.98759	719.658	680.741	1170.16	702.438
sgCLYBL_2	CLYBL	1933.99	2806.27	1574.35	1644.73	2768.25	1015.15
sgKCNJ1_8	KCNJ1	6432.99	1408.62	2245.61	2143.16	1585.81	1876.26
sgB3GALT4_6	B3GALT4	3368.25	2098.47	2171.46	2011.71	1915.46	3064.93
sgPLIN2_9	PLIN2	6790.14	1499.33	2976.2	2844.24	3414.25	1596.03
sgFMO5_6	FMO5	2045.51	1757.53	206.063	213.612	979.74	1116.29
sgB3GAT1_9	B3GAT1	9414.44	3235.93	3880.84	3697.13	8306.81	6299.67
sgGALK2_4	GALK2	19788.8	12446.3	4629.38	4299.62	9087.94	9621.64
sgPPCDC_7	PPCDC	2437.96	1275.03	884.352	870.879	2462.15	1323.22
sgSLC39A4_3	SLC39A4	6970.84	676.893	1469.76	1388.09	2532.79	570.673
sgOAS3_1	OAS3	873.825	366.858	99.1286	103.285	389.03	660.682
sgSCN7A_7	SCN7A	1407.44	6.97828	305.191	305.942	1080.07	306.215
sgNDUFA4L2_7	NDUFA4L2	2254.44	3007.64	1045.92	1122.05	1050.38	1660.06
sgSLC12A1_8	SLC12A1	3092.97	529.352	293.483	277.774	636.78	622.637
sgSLC44A5_9	SLC44A5	10557.9	5889.67	5114.88	5094.6	6872.52	9604.94
sgPOMT2_5	POMT2	2409.72	731.723	1251.99	1232.38	987.931	939.059
sgPIP5K1B_7	PIP5K1B	1225.33	920.136	468.324	455.392	698.206	1090.31
sgC1GALT1_1	C1GALT1	7359.05	2544.08	1422.14	1367.74	2589.09	2135.15
sgMDH1B_5	MDH1B	16406.5	3695.5	3762.2	3745.64	12798.1	5398.66
sgDSE_6	DSE	2286.91	0	552.622	503.122	374.697	0.927924
sgALDH3B2_1	ALDH3B2	1476.61	2132.36	1423.7	1499.19	2023.98	3171.64
sgNAA50_9	NAA50	4767.22	1347.81	1438.54	1363.83	1826.39	1422.51
sgKDM2A_1	KDM2A	1222.51	2946.83	2137.12	2111.08	4101.19	1995.04
sgGABRA5_5	GABRA5	13530.9	7608.32	5091.46	5070.35	4158.52	7357.51
sgPLA2G4E_8	PLA2G4E	5231.66	2254.98	1909.2	2131.42	2427.34	1729.65
sgSLC25A51_6	SLC25A51	5495.64	1974.85	3485.11	3582.89	2659.73	2157.42
sgUGT1A10_9	UGT1A10	12706.5	7450.81	7770.28	7790.96	14612.2	11926.6
sgTHEM4_3	THEM4	5042.49	2610.87	1293.35	1290.28	1045.26	1925.44
sgCYBA_5	CYBA	2507.13	2586.95	596.333	567.284	1467.05	2101.75
sgNNMT_3	NNMT	883.707	2162.27	2436.07	2470.23	2579.88	2240.94
sgPDE6C_4	PDE6C	5403.88	2529.13	1483.03	1499.19	992.026	1150.63
sgTHNSL1_1	THNSL1	6265	6003.32	1940.42	1942.07	6536.72	3772.01
sgHS2ST1_1	HS2ST1	4069.85	3443.28	1295.7	1330.97	3569.86	1562.62
sgB3GAT3_3	B3GAT3	7418.34	1123.5	373.879	429.571	178.135	7.42339
sgPTGR2_5	PTGR2	6938.37	1793.42	1002.99	992.16	3778.71	612.43
sgCYP2A13_4	CYP2A13	7296.93	1157.4	2045.01	1853.65	6220.38	3312.69
sgLDHAL6A_8	LDHAL6A	727.011	403.743	0	0	392.101	35.2611
sgOCA2_9	OCA2	6670.15	2279.9	1566.54	1635.34	2544.05	736.771
sgACBD4_1	ACBD4	1750.47	698.825	1056.85	999.985	1221.35	918.645
sgAQP6_2	AQP6	2816.29	3074.43	206.843	197.963	11324.9	3869.44
sgSLC29A4_6	SLC29A4	4770.04	1498.34	566.672	597.018	3970.15	2137.94
sgKYNU_2	KYNU	8817.3	7221.52	5051.65	4877.08	4536.29	5771.69
sgACN9_10	ACN9	7765.61	3591.82	3553.02	3648.61	4820.9	3314.54
sgWBSCR17_4	WBSCR17	3416.25	1063.69	559.647	545.375	718.681	991.023
sgSLC35B4_4	SLC35B4	11927.2	5935.53	5745.55	5776.13	8815.62	8514.63
sgLDHB_10	LDHB	1137.81	1459.46	1207.5	1213.6	712.539	393.44
sgUGT2B17_8	UGT2B17	5522.46	4628.59	2343.18	2248.79	2910.56	5127.71
sgSLC45A1_3	SLC45A1	4521.59	532.343	1365.94	1428.77	1772.13	381.377
sgGAMT_3	GAMT	6860.73	2320.78	1363.6	1381.83	1737.32	2266.92
sgSTARD6_9	STARD6	4309.83	1274.03	705.608	666.657	1952.31	940.915
sgSTEAP2_7	STEAP2	1442.73	1832.3	757.904	756.64	2381.27	1276.82
sgGRIK4_10	GRIK4	6833.9	4515.94	4747.24	4594.61	6336.06	1872.55
sgAASS_4	AASS	539.259	71.7766	48.3935	60.2495	24.5703	18.5585
sgIDUA_2	IDUA	5242.95	1233.16	782.882	753.51	1308.37	1942.14
sgNDUFS7_7	NDUFS7	2332.08	832.409	428.516	478.084	1211.11	280.233
sgSLC44A1_3	SLC44A1	2490.19	3013.62	2378.31	2417.02	733.014	869.465
sgAKR1C4_8	AKR1C4	4124.91	1782.45	2360.35	2368.51	3847.3	3593.85
sgCYP4A11_1	CYP4A11	1281.8	107.665	1085.73	1015.63	195.539	1338.07
sgCBR4_6	CBR4	13577.5	12860	5595.69	5456.1	11500.9	8405.13
sgCA10_2	CA10	6857.9	572.219	460.519	491.385	2555.31	607.79
sgPLD5_7	PLD5	1012.17	0	379.342	417.834	125.923	415.71
sgSULT1C4_7	SULT1C4	2985.69	1004.87	1969.3	1913.12	3308.8	1395.6
sgST3GAL4_3	ST3GAL4	7757.14	696.831	444.908	419.399	789.321	129.909
sgLIPH_10	LIPH	3380.95	2323.77	783.662	733.166	1028.88	1532
sgGSTK1_1	GSTK1	331.743	0	0.78054	0	0	3.7117
sgCYP4A22_1	CYP4A22	861.12	0	644.726	658.049	778.059	764.609
sgSLC17A3_2	SLC17A3	2685	2454.36	2417.33	2425.63	3765.4	2640.87
sgATP7B_10	ATP7B	1511.9	1791.42	1280.87	1172.13	1813.08	966.897
sgODC1_2	ODC1	5570.46	488.48	223.234	233.956	1055.5	1042.06
sgPHYHD1_9	PHYHD1	7826.31	2082.52	2614.81	2722.18	4071.5	4623.84
sgSUCLA2_8	SUCLA2	1455.43	153.522	358.268	355.237	1.02376	751.618
sgCACNA1F_1	CACNA1F	1245.09	406.734	195.916	248.04	100.329	122.486
sgNPR3_2	NPR3	2802.17	79.7518	0.78054	1.56492	0	0
sgUGT1A10_10	UGT1A10	4150.32	3567.9	2163.66	2096.99	2840.94	2355.07
sgKCNMB4_4	KCNMB4	1514.72	636.02	835.958	851.317	684.897	560.466
sgSRR_10	SRR	2089.27	898.204	1695.33	1784.01	1645.19	1393.74
sgNAA60_10	NAA60	1175.92	93.7083	0.78054	3.9123	55.2832	362.818
INTERGENIC186175	INTERGENIC186175	2480.31	1802.39	1276.96	1320.01	1310.42	2236.3
sgHIF3A_9	HIF3A	1414.5	0.996897	227.918	224.566	9.21386	154.035
sgPLCD3_6	PLCD3	1506.25	1934.98	576.819	652.572	545.665	468.602
sgGRIN2D_4	GRIN2D	2096.33	230.283	497.984	493.733	873.269	419.422
sgCYP19A1_1	CYP19A1	2203.62	2355.67	650.19	641.618	122.851	522.421
sgWBSCR17_1	WBSCR17	2652.53	641.005	383.245	386.536	1905.22	516.854
sgCHST5_2	CHST5	3657.64	2407.51	1344.09	1238.64	2668.95	2274.34
sgNEU4_5	NEU4	4847.68	3836.06	3843.38	3780.07	3949.67	4744.47
sgNDUFA5_5	NDUFA5	6716.73	2912.93	2126.97	2223.75	1380.03	3255.16
sgASIC5_2	ASIC5	1215.45	1559.15	868.741	779.331	1654.4	1467.98
sgGOT1_7	GOT1	2329.26	844.372	2039.55	2064.13	1385.15	403.647
sgASRGL1_2	ASRGL1	1336.85	1954.92	1045.92	1085.27	657.255	1333.43
sgSULT1C3_10	SULT1C3	2481.72	2124.39	661.117	676.046	2298.35	1853.06
sgSLC24A3_10	SLC24A3	3468.48	744.682	861.716	871.661	2851.18	1523.65
sgUGT1A6_8	UGT1A6	8382.51	2551.06	5882.15	5738.57	7218.55	5975.83
sgCOX8C_1	COX8C	3652	2038.65	1522.05	1537.54	3774.61	1787.18
sgFABP4_10	FABP4	1432.85	3315.68	1704.7	1753.49	853.818	1010.51
sgUGT2B4_5	UGT2B4	1767.41	155.516	300.508	296.553	784.202	137.333
sgSULT1E1_9	SULT1E1	5113.08	551.284	2583.59	2327.82	4443.13	1173.82
sgSTARD6_5	STARD6	8351.45	2483.27	2250.3	2351.29	6102.65	4089.36
sgPPOX_6	PPOX	10476	8153.62	7072.47	7135.26	5416.73	6400.82
sgPSPH_10	PSPH	4105.14	4901.74	2370.5	2584.47	3129.64	2852.44
sgGK5_2	GK5	3023.8	1763.51	2197.22	2053.18	1834.58	1628.51
sgNT5DC2_3	NT5DC2	6812.73	3640.67	2351.77	2287.13	4206.64	3167
sgVAMP7_3	VAMP7	1040.4	963.003	303.63	352.107	64.497	1163.62
sgSLC25A13_6	SLC25A13	940.173	0	1.56108	0	0	103.927
sgCYP2F1_6	CYP2F1	660.662	0	1728.9	1691.68	965.408	4.63962
sgACOX1_10	ACOX1	4.23502	2.99069	629.115	541.463	246.727	201.359
sgKDM3A_10	KDM3A	7140.24	4237.81	3936.26	3954.56	4350.99	3141.02
sgAFMID_9	AFMID	6898.84	2736.48	658.776	649.442	2198.02	2222.38
sgGK_2	GK	5878.2	3030.57	2154.29	2216.71	2217.47	1997.82
sgSLC2A3_4	SLC2A3	1888.82	80.7487	209.965	218.307	625.519	186.513
sgNDST4_3	NDST4	2182.44	898.204	476.129	499.992	399.267	656.97
sgGPX7_2	GPX7	2821.93	2087.5	546.378	509.382	1303.25	1341.78
sgGPI_4	GPI	1254.98	889.232	1031.09	1039.11	739.156	1379.82
sgSV2A_1	SV2A	5796.32	1293.97	1166.13	1100.14	508.81	1215.58
sgDOLPP1_7	DOLPP1	13886.6	10558.1	7222.34	7082.05	14300.9	10004.9
sgIDNK_7	IDNK	6246.65	2846.14	2422.8	2460.06	6908.35	1877.19
sgHSD17B13_9	HSD17B13	25953.6	16200.6	7001.44	6715.08	22741.9	26668.5
sgAPOB_4	APOB	5299.42	7284.33	2293.23	2217.49	6302.28	7579.28
sgCLCN6_9	CLCN6	698.778	1036.77	164.694	161.187	1000.22	562.322
sgPLA1A_8	PLA1A	1325.56	0.996897	159.23	154.927	160.731	0.927924
INTERGENIC188669	INTERGENIC188669	2543.83	4915.7	2027.84	2053.96	978.717	2627.88
sgNMNAT2_1	NMNAT2	848.415	729.729	1903.74	1848.95	242.632	659.754
sgCA7_7	CA7	14097	7446.82	2589.05	2616.55	7818.47	7935.6
sgUGCG_4	UGCG	441.853	995.9	960.845	1013.29	2033.19	360.034
sgKMO_4	KMO	4023.26	3668.58	2633.54	2449.1	3807.37	2836.66
sgATP1A2_4	ATP1A2	1857.76	506.424	266.945	290.293	529.285	573.457
sgST3GAL6_7	ST3GAL6	8131.23	4401.3	1714.07	1749.58	8678.43	5754.98
sgNT5DC2_9	NT5DC2	2666.65	3372.5	2170.68	1975.71	7747.83	5072.03
sgARSI_10	ARSI	4381.83	3101.35	1903.74	1906.07	5356.32	3923.26
sgMCCC1_9	MCCC1	5751.15	3967.65	3325.1	3250.34	6384.18	8145.31
sgCPE_3	CPE	2552.3	997.894	674.387	745.685	532.356	42.6845
sgMBOAT1_9	MBOAT1	14838.1	5588.61	4968.92	5103.99	6724.07	3062.15
INTERGENIC1285646	INTERGENIC1285646	2144.33	2085.51	1069.34	1038.33	1901.13	3170.72
sgSLC6A19_2	SLC6A19	3725.4	1966.88	896.84	845.84	1081.09	1565.41
sgVAT1L_9	VAT1L	7762.78	348.914	1312.87	1255.07	7878.87	1331.57
sgATP8B1_7	ATP8B1	5762.44	3911.82	2350.21	2305.13	3474.65	3206.9
sgSLC35B4_7	SLC35B4	1346.73	648.98	443.347	465.564	930.6	721.925
sgSLC1A2_10	SLC1A2	12371.9	10608	7177.85	7017.11	16830.7	10164.5
sgSLC5A12_6	SLC5A12	4801.1	2586.95	195.135	219.871	1992.24	1905.96
sgGABRR3_2	GABRR3	2286.91	256.203	1644.6	1594.65	1305.3	1078.25
sgNMNAT3_7	NMNAT3	1504.84	1981.83	1102.12	961.644	995.097	1836.36
sgNDUFB2_3	NDUFB2	6449.93	1874.17	782.882	773.071	586.616	1059.69
sgKCNJ16_2	KCNJ16	1105.34	1009.86	955.381	995.29	2767.23	543.763
sgNMNAT2_6	NMNAT2	714.306	3265.84	291.141	316.897	296.891	731.204
sgDHRS1_10	DHRS1	869.59	342.933	2089.51	2153.33	930.6	931.635
sgPLA2G4B_2	PLA2G4B	1787.18	645.989	389.489	379.493	1252.06	401.791
sgACAD10_7	ACAD10	753.833	112.649	825.811	848.97	313.271	114.135
sgC1GALT1_10	C1GALT1	7486.1	1716.66	2590.61	2527.35	4083.79	1787.18
sgCTPS2_8	CTPS2	24733.9	15556.6	7244.19	6950.6	16805.1	11053.4
sgSLC17A1_9	SLC17A1	5247.18	5552.72	3008.2	2930.32	3813.51	4112.56
sgADCY1_4	ADCY1	687.484	1650.86	0.78054	1.56492	3.07129	1.85585
sgKCNV2_10	KCNV2	5670.69	1594.04	768.832	690.913	1333.96	3009.26
sgMTHFSD_5	MTHFSD	2336.32	348.914	893.718	859.142	454.55	682.024
INTERGENIC276535	INTERGENIC276535	7312.46	1730.61	2391.57	2333.3	3581.12	1597.88
sgSLC16A11_4	SLC16A11	11643.5	1547.18	3869.92	3888.83	10200.8	859.257
sgSLCO4A1_6	SLCO4A1	2652.53	397.762	393.392	400.62	830.271	817.501
sgDHRS4L2_5	DHRS4L2	8774.95	1562.14	2263.57	2258.18	8621.1	294.152
sgALDOB_7	ALDOB	18516.9	17398.8	9901.93	9447.43	22956.8	22167.2
sgALOX5AP_10	ALOX5AP	2518.42	4517.94	2420.45	2292.61	3087.67	3927.9
sgGRIN2B_5	GRIN2B	2519.83	794.527	981.919	1000.77	497.548	1155.27
sgSLC46A1_9	SLC46A1	4655.69	1526.25	683.753	745.685	1647.23	1483.75
sgTTYH1_8	TTYH1	1492.14	1486.37	344.218	346.63	1008.41	1671.19
sgSLC14A2_8	SLC14A2	4328.19	2911.94	4609.09	4477.24	6159.98	4518.99
sgUTY_6	UTY	821.593	1319.89	621.31	664.309	1515.17	1031.85
sgSLC25A36_8	SLC25A36	10014.4	8138.67	2989.47	3196.35	6311.49	5612.08
sgATPIF1_10	ATPIF1	3564.47	8196.49	3108.89	3084.46	8242.31	5753.13
sgUQCRB_8	UQCRB	1024.87	875.276	1413.56	1417.04	189.396	267.242
sgSLC34A2_9	SLC34A2	3986.56	7255.42	1707.82	1829.39	3921.01	5656.62
sgMMAA_3	MMAA	1588.13	542.312	374.659	349.76	2.04752	55.6754
sgA4GNT_6	A4GNT	2053.98	1825.32	1600.89	1646.3	749.394	693.159
sgCHST15_3	CHST15	2409.72	1111.54	1405.75	1421.73	890.673	978.96
INTERGENIC1161247	INTERGENIC1161247	2212.09	1454.47	284.897	249.605	1092.35	248.684
sgCA1_9	CA1	996.64	89.7208	349.682	344.283	0	354.467
sgNAT8_6	NAT8	2744.29	319.007	279.433	274.644	853.818	100.216
sgPTGR2_9	PTGR2	1326.97	431.657	424.614	456.175	0	87.2248
sgDGKH_5	DGKH	920.41	814.465	700.144	732.383	859.96	362.818
sgHS3ST1_7	HS3ST1	5242.95	776.583	1049.05	990.595	2619.81	2512.82
sgHSD17B11_5	HSD17B11	3675.99	803.499	822.689	808.282	1168.11	542.835
sgASMTL_10	ASMTL	4570.99	2835.18	1321.45	1301.23	3071.29	1299.09
sgALG6_3	ALG6	2535.36	4050.39	2021.6	1996.84	2025	2383.84
sgFAR1_10	FAR1	2693.47	301.063	946.795	945.995	548.737	2.78377
sgSLC23A3_7	SLC23A3	522.319	0.996897	0	0	143.327	0
sgPFKFB2_2	PFKFB2	6492.28	5356.33	1857.69	1751.15	3926.13	2216.81
sgCLIC2_6	CLIC2	2608.77	1134.47	561.989	545.375	643.946	1624.79
sgIDUA_9	IDUA	17134.9	5961.45	5456.75	5403.67	4513.77	2814.39
sgGALNT1_1	GALNT1	5570.46	4207.9	1467.42	1435.82	4282.4	2845.94
sgACAT2_7	ACAT2	1747.65	173.46	456.616	447.568	339.889	471.385
INTERGENIC404864	INTERGENIC404864	5838.67	6578.53	3362.57	3399.79	6359.61	3202.26
sgADH5_10	ADH5	1773.06	289.1	1408.09	1496.85	1090.31	916.789
sgAPOA2_5	APOA2	1218.27	350.908	959.284	942.083	1543.83	965.041
sgSLC35C1_2	SLC35C1	2320.79	224.302	654.092	572.761	527.238	0.927924
sgKCNH1_5	KCNH1	3301.9	5087.17	3466.38	3587.58	7928.01	6021.3
sgCES1_7	CES1	3556	3416.37	1491.61	1479.63	2961.74	2339.3
sgSLC30A8_7	SLC30A8	1605.07	92.7114	668.142	622.839	780.107	1014.22
sgNR1H3_8	NR1H3	9777.24	8378.92	6533.9	6359.84	8389.73	6771.06
sgSLC36A3_7	SLC36A3	6962.37	4051.39	5265.52	4911.51	3136.81	5203.8
sgIDH3B_9	IDH3B	1781.53	0.996897	1170.81	1182.3	1327.82	1042.06
sgDCTD_3	DCTD	13718.6	7534.55	5667.5	5220.58	11978	8557.31
sgAIFM1_8	AIFM1	1929.76	1118.52	1736.7	1875.56	1306.32	186.513
sgATP13A4_9	ATP13A4	5158.25	3211.01	1667.23	1759.75	1744.49	1692.53
sgUQCRH_5	UQCRH	3286.37	1576.09	1439.32	1431.9	903.982	643.051
INTERGENIC172234	INTERGENIC172234	1242.27	730.726	717.316	711.257	3.07129	366.53
sgGMDS_8	GMDS	14376.5	15829.7	8108.25	7882.51	17194.1	17239.9
sgSQRDL_10	SQRDL	938.762	2047.63	395.734	375.581	1054.48	1621.08
sgKCNQ1_9	KCNQ1	904.882	644.993	910.11	915.479	486.287	571.601
INTERGENIC962245	INTERGENIC962245	2528.3	756.645	583.063	537.551	1072.9	710.79
sgPYCRL_2	PYCRL	1110.99	722.751	231.82	269.166	442.265	248.684
sgMICAL3_6	MICAL3	5777.97	4082.29	2080.14	2122.82	927.529	3498.27
sgCHIT1_7	CHIT1	1891.64	11.9628	579.161	604.842	445.337	308.999
sgCA14_9	CA14	5228.83	948.049	998.311	1139.26	752.465	511.286
sgUGT2A3_1	UGT2A3	1826.7	0	103.812	122.064	0	1.85585
sgASPA_5	ASPA	7899.72	6697.16	3781.72	3849.71	2161.16	6695.9
sgITPK1_9	ITPK1	1503.43	1598.03	1237.94	1097.79	6.14257	2640.87
sgNOX5_2	NOX5	3053.45	2100.46	1661.77	1648.64	192.467	656.97
sgGYG2_8	GYG2	2735.82	1693.73	698.583	691.695	2820.46	2769.85
sgAGL_2	AGL	3241.2	2483.27	3336.03	3379.45	1403.58	1160.83
sgATP13A3_7	ATP13A3	13329	1267.06	3528.04	3427.96	8533.06	962.257
sgSCN9A_3	SCN9A	382.563	1888.12	1095.1	1010.16	1.02376	169.81
sgHSD3B1_4	HSD3B1	2456.31	1095.59	572.916	589.975	718.681	798.014
sgNDUFS4_5	NDUFS4	2213.5	1002.88	1123.2	1086.84	1910.34	3228.25
sgASPDH_4	ASPDH	191.987	0.996897	169.377	205.005	0	335.908
sgLIPN_9	LIPN	11745.1	11885	6621.32	6650.92	14909	12160.4
sgAACS_8	AACS	3393.66	285.113	423.053	413.139	826.176	828.636
sgCDS1_10	CDS1	852.65	60.8107	248.992	326.286	186.325	129.909
sgVDAC2_4	VDAC2	1792.82	291.094	280.214	266.037	983.835	1256.41
sgCOX7B_6	COX7B	1341.09	156.513	1517.37	1514.84	2220.54	194.864
sgSLN_4	SLN	4088.2	3154.18	2145.7	2019.53	2146.83	3395.27
sgALOX12_3	ALOX12	2378.67	777.58	1145.05	1089.97	1469.1	136.405
sgFLVCR1_5	FLVCR1	5765.27	7416.92	2089.51	2004.66	9918.21	6246.78
sgPLA2G2D_2	PLA2G2D	623.959	2303.83	680.631	651.79	1224.42	1039.27
sgPANK1_6	PANK1	3476.95	5474.96	3470.28	3248.78	1506.98	4913.36
sgNIT2_4	NIT2	4064.2	882.254	1113.83	1122.83	4422.65	1871.62
sgPYROXD1_9	PYROXD1	3901.86	1709.68	3581.12	3546.11	1692.28	1873.48
sgNDUFA4_4	NDUFA4	2957.45	484.492	1079.49	1098.57	729.942	804.51
sgGSTA3_3	GSTA3	1465.32	2458.35	2293.23	2281.66	1683.07	1017
sgATIC_7	ATIC	633.841	0.996897	377.781	353.672	120.804	0.927924
sgCA12_8	CA12	3817.16	2818.23	1782.75	1859.91	1181.42	1878.12
sgACAA2_9	ACAA2	2365.96	3738.36	3357.88	3316.85	3833.99	2216.81
sgSLC6A17_9	SLC6A17	4774.27	204.364	1657.87	1600.13	1310.42	1705.52
sgSLC16A14_4	SLC16A14	8632.37	6963.33	3390.67	3294.16	6761.95	4428.98
sgSLC16A9_8	SLC16A9	3755.05	7145.76	2715.5	2857.55	7255.4	5048.83
sgALDH1B1_9	ALDH1B1	3795.99	3604.78	486.276	427.224	3296.51	1995.96
sgPHF8_1	PHF8	1562.72	1153.41	899.182	883.398	1482.41	1069.9
sgIFI30_9	IFI30	2512.78	627.048	919.476	892.005	1524.38	2231.66
sgTPMT_6	TPMT	1230.98	911.164	1740.6	1742.54	1567.38	1031.85
sgB4GALNT2_9	B4GALNT2	1842.23	187.417	582.283	608.754	2.04752	250.539
sgGPX1_5	GPX1	906.293	0.996897	0.78054	0.782461	315.319	168.882
sgSLC28A3_1	SLC28A3	1746.24	195.392	389.489	379.493	264.131	0.927924
sgSLCO4C1_6	SLCO4C1	3138.15	3647.65	898.401	873.226	557.95	878.744
sgFUT1_8	FUT1	2598.89	2902.96	1118.51	1089.97	4249.64	3253.3
sgSQLE_2	SQLE	3023.8	280.128	1121.64	1212.81	2097.69	406.431
sgNAT8_10	NAT8	3445.89	2931.87	912.451	910.784	1164.02	961.329
sgSDR42E1_8	SDR42E1	1057.34	1065.68	1525.18	1439.73	2299.37	1167.33
sgKCNH7_5	KCNH7	2725.94	1787.44	752.441	717.516	394.148	221.774
sgMGAT5_9	MGAT5	3263.79	1525.25	1662.55	1649.43	6770.14	3490.85
sgPDE8A_2	PDE8A	2812.05	2302.83	1817.1	1710.46	523.142	1111.65
sgXYLB_4	XYLB	3301.9	4477.07	2095.75	2167.42	6482.46	7437.31
sgACBD7_2	ACBD7	1764.59	4694.39	1608.69	1560.23	1031.95	2402.39
sgSTEAP4_5	STEAP4	8378.27	7232.49	5175.76	5025.75	7035.29	5042.34
sgOAT_9	OAT	1469.55	747.673	1312.87	1280.89	938.79	491.8
sgAOC3_8	AOC3	8736.84	4495.01	5914.15	5740.91	7977.16	3470.43
sgUGT2B28_8	UGT2B28	2659.59	657.952	273.189	268.384	1361.6	1785.33
INTERGENIC706485	INTERGENIC706485	5334.71	2715.55	1591.52	1582.92	2207.23	2916.46
sgACOT4_6	ACOT4	9322.68	8921.23	5089.12	5363.77	8144.03	7673.93
sgPDE12_8	PDE12	7467.74	2340.71	1222.33	1302.8	3316.99	2385.69
sgGCSH_4	GCSH	2258.68	0	354.365	382.623	222.156	193.008
sgADI1_3	ADI1	19879.2	4660.49	3908.16	3866.14	7873.76	6540.01
sgNME1_1	NME1	2518.42	4.98449	757.904	711.257	715.61	317.35
sgCS_5	CS	7733.14	4155.07	1677.38	1735.5	762.703	992.878
sgPYROXD1_4	PYROXD1	4635.93	6658.28	1700.8	1678.38	4500.46	2582.41
sgPLA1A_3	PLA1A	12199.7	20940.8	8939.52	8676.71	16473.4	27534.3
sgGALNS_3	GALNS	1187.22	286.11	528.426	492.95	1240.8	1043.91
sgSDHC_9	SDHC	3225.67	333.961	533.889	517.989	807.748	785.024
sgCOX4I2_9	COX4I2	5231.66	2260.96	3279.05	3138.45	1551	4295.36
sgACSS3_8	ACSS3	529.377	305.051	191.232	187.008	117.733	0
sgAK8_4	AK8	1143.45	144.55	613.504	672.134	0	103.927
sgSLC39A8_10	SLC39A8	1749.06	901.195	221.673	220.654	854.841	1182.17
sgPDE8A_3	PDE8A	6874.84	3584.84	2782.62	2654.89	1980.98	2066.49
sgGSTM2_10	GSTM2	1047.46	0	0	1.56492	0	0.927924
sgKCNV1_8	KCNV1	3273.67	2597.91	953.039	866.966	2013.74	1145.99
sgATP6V1C1_10	ATP6V1C1	1766	620.07	2016.13	2202.63	1085.19	854.618
sgATP11B_1	ATP11B	1410.26	381.812	114.739	149.45	1.02376	296.008
sgME2_8	ME2	588.667	573.216	615.846	617.362	2318.82	637.484
sgPDE6C_8	PDE6C	2869.93	1754.54	1304.28	1344.27	3720.35	1963.49
sgFUT9_8	FUT9	5704.57	3842.04	973.333	993.725	3174.69	1982.97
sgATP13A3_2	ATP13A3	2216.32	1968.87	2512.56	2508.57	3289.35	2272.49
sgFOLR3_2	FOLR3	2032.81	539.321	575.258	609.537	1080.07	476.953
sgABCC1_2	ABCC1	2053.98	0.996897	224.015	196.398	6.14257	121.558
sgNNMT_7	NNMT	3238.38	867.301	1244.18	1186.99	997.144	507.574
sgGABRA1_10	GABRA1	13947.3	9085.72	3727.86	3929.52	5724.88	4096.78
sgKCNV2_6	KCNV2	10642.6	2465.33	2699.11	2715.92	5832.37	4423.41
sgBCS1L_3	BCS1L	824.416	136.575	1.56108	7.82461	12.2851	270.026
sgLPIN2_5	LPIN2	18569.1	5119.07	3134.65	3264.43	7326.04	5614.87
sgB3GNT6_2	B3GNT6	1538.72	1097.58	969.431	967.121	1243.87	1132.07
sgKDM4B_4	KDM4B	3205.91	3012.62	3642.78	3422.48	4456.44	1744.5
sgSLC2A11_9	SLC2A11	1249.33	716.769	662.678	748.815	1403.58	961.329
sgMTF1_1	MTF1	3639.29	6107.99	3000.4	3050.03	9456.49	4958.82
sgSRD5A2_8	SRD5A2	3639.29	3469.2	4555.23	4400.56	5186.38	3500.13
INTERGENIC579496	INTERGENIC579496	7627.26	5294.52	2014.57	2044.57	5752.52	3917.69
sgAGXT_5	AGXT	8573.08	4843.92	2701.45	2678.36	2728.33	2444.15
sgGCNT3_7	GCNT3	7902.54	4184.97	3325.88	3214.35	7782.64	4164.52
sgACADVL_6	ACADVL	6054.66	5536.77	5101.61	4864.56	9459.56	9331.2
sgGALK2_6	GALK2	4525.82	2235.04	1412.78	1305.93	4144.19	2619.53
sgP2RX6_3	P2RX6	1485.08	1058.7	1001.43	949.907	1162.99	899.158
sgKCTD5_8	KCTD5	3512.24	953.034	3136.99	3024.99	2397.65	1079.18
sgNADSYN1_2	NADSYN1	2322.2	0	978.017	1064.15	678.754	340.548
sgPLP1_7	PLP1	897.823	1195.28	420.711	461.652	312.247	640.267
sgUAP1_9	UAP1	1946.7	1001.88	1419.8	1297.32	702.301	355.395
sgCHST6_9	CHST6	6169.01	2645.77	2112.14	2151.77	2616.74	3401.77
sgHNMT_2	HNMT	18734.3	7895.43	4224.28	4208.86	6139.5	9449.05
sgUPP1_8	UPP1	10652.5	10630.9	4246.14	4263.63	8652.84	6967.78
sgKCNN4_10	KCNN4	854.062	67.789	55.4183	64.9442	519.047	0
sgGLYR1_1	GLYR1	566.08	372.84	1.56108	0	162.778	0
sgTHNSL2_2	THNSL2	9987.58	787.549	3116.7	3204.96	11323.8	597.583
sgATP1B1_9	ATP1B1	9549.96	8175.55	5096.93	4787.88	11763	9959.41
sgPTGR1_7	PTGR1	842.768	491.47	2212.83	2068.04	1141.49	507.574
sgPCBD2_9	PCBD2	9300.09	1206.25	874.205	855.23	2370.01	1610.88
sgALDH2_9	ALDH2	1068.64	472.529	397.295	432.701	44.0218	22.2702
sgGCK_2	GCK	1881.76	2647.76	1821.78	1761.32	3171.62	1562.62
sgCYP4B1_3	CYP4B1	3335.78	934.093	447.249	429.571	193.491	329.413
sgPDE10A_1	PDE10A	5910.67	4562.8	4911.94	4681.46	2678.16	4923.56
sgNR1H2_5	NR1H2	852.65	1291.98	932.745	846.623	326.58	220.846
sgPIGY_7	PIGY	537.847	1713.67	72.5902	88.4181	267.202	464.89
sgCYB5D2_6	CYB5D2	3437.42	2784.33	1903.74	1838.78	2726.28	2995.34
sgCYP4F8_5	CYP4F8	2594.65	416.703	527.645	539.115	796.487	687.592
sgCACNA1H_1	CACNA1H	3266.61	2372.62	1406.53	1388.87	730.966	1016.08
sgXYLB_10	XYLB	4547	3068.45	2359.57	2161.94	1604.24	5866.33
sgMTHFD1L_2	MTHFD1L	5981.25	456.579	1983.35	1949.89	537.475	517.781
sgLPGAT1_9	LPGAT1	16606.9	5985.37	4595.82	4725.28	11836.7	11996.2
sgCACNG4_3	CACNG4	1256.39	1335.84	885.132	877.138	139.232	510.358
sgCES5A_8	CES5A	1547.19	270.159	220.112	233.956	502.667	473.241
INTERGENIC921023	INTERGENIC921023	6976.48	1477.4	2701.45	2618.11	7752.95	5773.54
sgNUDT17_7	NUDT17	2797.93	1015.84	1796.02	1740.98	3249.42	1832.65
sgPDE7B_2	PDE7B	13221.7	5777.02	3474.18	3438.13	9796.38	7416.89
sgAPOA2_2	APOA2	15174.1	10045.7	3969.83	4129.05	7071.13	5537.85
sgHEPH_2	HEPH	2509.95	2962.78	1475.22	1485.89	1501.86	1304.66
sgCYP4Z1_9	CYP4Z1	2075.16	70.7797	510.473	613.449	1192.68	692.231
sgSPTLC3_10	SPTLC3	11567.2	436.641	1319.89	1240.2	5418.77	2510.96
sgPYGB_3	PYGB	2974.39	195.392	1050.61	1044.59	1882.7	1965.34
sgSLC16A3_10	SLC16A3	2960.28	5189.85	2226.1	2235.49	2574.76	2200.11
sgVKORC1_10	VKORC1	12229.3	7480.72	2850.53	2699.49	12532.9	11967.4
sgMTHFD1_8	MTHFD1	3530.59	644.993	1028.75	1033.63	644.97	765.537
sgSRM_2	SRM	1736.36	91.7146	42.1492	61.8144	39.9267	298.791
sgSLC10A5_8	SLC10A5	561.845	48.848	914.793	1009.37	834.366	541.907
sgUST_9	UST	2327.85	3220.98	2208.93	2166.63	1673.85	1766.77
sgOAS1_9	OAS1	3152.26	1855.23	685.314	740.99	718.681	604.078
sgATP2C2_7	ATP2C2	3358.37	1169.36	597.113	535.986	2315.75	857.402
sgKCNJ11_2	KCNJ11	4264.66	1367.74	2561.73	2529.7	2323.94	2639.94
sgACAD9_8	ACAD9	203.281	123.615	167.036	173.706	190.42	295.08
sgMOGS_5	MOGS	5532.34	4430.21	3758.3	3773.81	5093.22	5682.61
sgTNXB_9	TNXB	1878.94	1545.19	689.997	666.657	221.133	1129.28
sgASPG_9	ASPG	3448.71	2875.05	3080.79	3170.53	2619.81	2287.33
sgCOLGALT1_7	COLGALT1	1051.7	592.157	151.425	184.661	2038.31	271.882
sgGALNT2_1	GALNT2	1746.24	1095.59	864.838	822.366	1575.57	1242.49
sgIDH3G_10	IDH3G	7078.12	8967.09	3423.45	3352.84	8042.68	7875.29
sgUXS1_3	UXS1	1571.19	1505.31	1795.24	1645.51	2490.81	1252.7
sgAFMID_10	AFMID	598.549	62.8045	0.78054	0	305.081	360.034
sgCLCN3_7	CLCN3	825.828	0	1461.17	1427.21	450.455	0.927924
sgGLTP_4	GLTP	5314.94	2831.19	2842.73	2816.86	4008.03	1814.09
sgTYMP_9	TYMP	3277.9	1638.9	1645.38	1564.14	1777.25	1849.35
sgATP5H_1	ATP5H	9627.6	5206.79	6113.19	6125.1	7868.64	4596.93
sgABCA1_1	ABCA1	20443.8	7459.78	4254.72	4056.28	12228.8	7057.79
sgABCA4_9	ABCA4	4734.75	696.831	1345.65	1305.93	813.891	1284.25
sgCBS_5	CBS	8296.4	1636.91	1028.75	993.725	2552.24	4393.72
sgIMPDH1_7	IMPDH1	2175.39	1073.66	1727.33	1680.73	3085.62	3625.4
sgSLC34A2_7	SLC34A2	3040.74	2294.86	1214.52	1160.39	1393.34	1689.75
sgCTPS1_6	CTPS1	9479.38	408.728	2664.76	2644.72	3793.04	918.645
sgSLC43A2_8	SLC43A2	4191.25	1987.81	906.207	905.307	3688.62	2930.38
sgPTGS1_8	PTGS1	2025.75	582.188	234.943	252.735	337.842	25.0539
sgABO_7	ABO	6742.15	1151.42	1027.19	1029.72	2717.06	2151.86
sgST3GAL5_5	ST3GAL5	917.587	979.95	691.558	755.857	1911.36	375.809
sgAPOO_5	APOO	3155.09	5.98138	231.04	188.573	959.265	374.881
sgSORD_2	SORD	7709.14	5307.48	3528.04	3482.73	7121.29	11573.1
sgSLC2A10_4	SLC2A10	4044.44	2721.53	469.105	492.95	1924.67	1491.17
sgSLC44A4_10	SLC44A4	5377.06	1760.52	1640.69	1676.81	2522.55	1507.88
sgB3GALTL_5	B3GALTL	2727.35	1264.07	841.422	907.654	2105.88	1043.91
sgPTGFRN_2	PTGFRN	7637.14	2136.35	2112.92	2082.91	4023.39	813.789
sgKCNC4_9	KCNC4	4517.35	4633.58	688.436	605.625	3022.15	2460.85
sgALKBH6_3	ALKBH6	4096.67	2658.73	1493.95	1478.85	1959.48	1273.11
sgKCNK12_7	KCNK12	508.202	529.352	380.903	375.581	995.097	862.041
sgGDPD1_8	GDPD1	2500.07	1027.8	765.71	755.075	2278.89	1019.79
sgNFKBIA_3	NFKBIA	1492.14	34.8914	963.186	956.167	691.039	242.188
sgCYP7A1_3	CYP7A1	13060.8	4877.82	6058.55	5922.45	11202	11582.3
sgNDUFC1_9	NDUFC1	595.726	965.993	670.484	676.829	1986.1	1007.73
sgKCNJ5_1	KCNJ5	3489.65	2779.35	1490.83	1343.49	547.713	1518.08
sgNDUFS4_10	NDUFS4	5410.94	5839.82	1401.07	1467.9	2614.69	3910.27
sgMSRB1_5	MSRB1	1750.47	4144.1	2478.21	2481.18	5005.17	4995.94
sgAPOH_9	APOH	1321.32	109.659	953.039	970.251	0	65.8826
sgADSSL1_6	ADSSL1	5245.77	1444.5	960.064	931.128	2199.04	1193.31
sgCA5A_5	CA5A	5148.37	1181.32	1347.21	1321.58	2433.48	1716.66
sgSTARD10_8	STARD10	1067.22	750.664	346.56	352.107	1043.21	761.825
sgMANBA_4	MANBA	1411.67	1474.41	327.827	374.799	927.529	1166.4
sgMSRB3_8	MSRB3	3580	4176	3797.33	3549.24	2772.35	4238.76
sgEPHX2_7	EPHX2	9328.33	8685.97	4128.28	4283.97	3328.25	2735.52
sgABCA2_2	ABCA2	681.838	220.314	0	0	122.851	74.2339
sgGRIN2C_7	GRIN2C	2998.39	1759.52	1479.12	1510.15	3526.86	3231.96
sgCYB5B_6	CYB5B	6396.29	2117.41	4694.95	4503.06	4162.62	8035.82
sgSLC5A2_9	SLC5A2	595.726	0	343.438	352.107	1.02376	96.5041
sgLPPR3_4	LPPR3	1867.64	1316.9	173.28	179.966	147.422	0.927924
sgATP5L_1	ATP5L	2243.15	480.504	1944.33	2047.7	448.408	540.98
sgOAS1_10	OAS1	1192.86	3.98759	295.044	264.472	277.44	0
sgABCB5_2	ABCB5	7044.24	1443.51	2746.72	2658.8	1818.2	939.059
sgFPGT_4	FPGT	5509.76	3866.96	1685.19	1696.37	1982	1201.66
sgHLCS_3	HLCS	2044.1	110.656	825.811	797.327	262.083	447.259
sgPLIN3_5	PLIN3	1137.81	1175.34	597.894	554.765	829.247	342.404
sgATP2B2_9	ATP2B2	470.087	0	0	2.34738	260.036	1.85585
sgSLC17A9_5	SLC17A9	1675.65	0.996897	228.698	215.959	107.495	805.438
sgSLC25A4_8	SLC25A4	426.325	402.747	202.94	201.092	0	6.49547
sgDHRS9_6	DHRS9	5433.53	5841.82	1224.67	1234.72	4703.16	7511.54
sgMAN1A2_8	MAN1A2	4422.77	8843.48	5039.95	4772.23	5466.89	4910.57
sgMFSD3_2	MFSD3	2565.01	0	2.34162	1.56492	0	0.927924
sgCMBL_9	CMBL	1095.46	1823.33	1995.06	2083.69	1193.71	678.312
sgCYP2C9_2	CYP2C9	4561.11	932.099	1178.62	1163.52	1113.85	463.034
sgUCP3_8	UCP3	736.893	1916.04	287.239	294.205	487.311	630.988
sgLIPK_5	LIPK	254.101	133.584	0.78054	0	267.202	152.179
sgACHE_2	ACHE	6742.15	301.063	537.792	571.979	3701.92	746.051
sgMCOLN1_5	MCOLN1	4158.79	4271.7	1170.81	1082.14	2084.38	2166.7
sgHK1_10	HK1	2478.9	1322.88	1576.69	1544.58	2959.7	285.801
sgVKORC1L1_9	VKORC1L1	8222.99	10605	4111.88	3992.11	13613	13483.7
sgCLCNKB_1	CLCNKB	1164.63	485.489	2170.68	2188.54	2259.44	2303.11
sgCRP_9	CRP	1736.36	379.818	1303.5	1413.91	571.259	836.987
sgLPPR4_6	LPPR4	1102.52	868.298	942.892	964.774	132.065	223.63
sgMBOAT4_10	MBOAT4	671.956	729.729	1060.75	985.118	576.378	543.763
sgABCC5_2	ABCC5	2823.34	1556.16	1536.88	1601.7	3633.33	1519.94
sgIDH1_8	IDH1	1637.54	1467.43	1733.58	1722.98	1939.01	1850.28
sgB4GALT6_1	B4GALT6	4983.2	694.837	2528.17	2523.44	339.889	2019.16
sgDHRS7B_9	DHRS7B	3870.8	605.117	398.856	419.399	145.374	458.394
sgDPYSL2_10	DPYSL2	986.759	1292.98	500.326	528.161	1.02376	476.025
sgNUDT19_6	NUDT19	5585.99	2676.67	1266.82	1153.35	2205.18	3697.78
sgDPM1_3	DPM1	337.39	58.8169	265.384	256.647	476.049	586.448
sgABCA2_4	ABCA2	1942.46	2269.94	921.818	960.862	112.614	653.258
sgSIRT7_7	SIRT7	2048.34	3323.66	836.739	866.966	1318.61	1263.83
sgKCNMB4_3	KCNMB4	1068.64	0.996897	458.177	474.171	243.655	455.611
sgAQP7_6	AQP7	2823.34	1912.05	1990.38	1873.99	2660.76	320.134
sgSCD_10	SCD	5827.38	4528.9	3265	3087.59	4036.69	2221.45
sgPDE6H_3	PDE6H	4518.76	1459.46	407.442	430.353	2576.81	2680.77
sgSLC25A16_5	SLC25A16	3640.7	2357.66	2148.05	2243.31	648.041	1282.39
sgATP5B_9	ATP5B	3819.98	3020.6	730.585	699.52	945.956	1077.32
sgEXTL1_10	EXTL1	996.64	1463.45	1160.66	1149.43	1089.28	154.035
sgGALK1_8	GALK1	6829.67	5051.28	1700.8	1636.91	2125.33	3104.83
sgOGDHL_1	OGDHL	638.076	199.379	161.572	172.924	216.014	185.585
sgPDE6D_6	PDE6D	11440.2	6699.15	3796.55	3850.49	7245.17	6782.19
sgSV2C_4	SV2C	1517.55	0	0.78054	0	64.497	0
sgLIPF_1	LIPF	3143.79	142.556	746.196	719.864	621.424	380.449
sgDUS2_7	DUS2	3191.79	2239.03	1728.9	1741.76	2077.21	1747.28
sgSRM_10	SRM	4705.1	3345.59	2863.8	2908.41	3128.62	1508.8
sgPLCL2_6	PLCL2	11534.8	613.092	4462.35	4478.81	14493.4	1240.63
sgTPK1_2	TPK1	2217.74	1545.19	1837.39	1897.47	1185.52	1496.74
sgGDE1_4	GDE1	1485.08	352.902	17.1719	21.1264	1745.51	202.287
sgMCOLN2_6	MCOLN2	1664.36	740.695	754.782	762.117	855.865	926.996
sgABCA10_8	ABCA10	386.798	3053.5	691.558	694.825	553.855	831.42
sgAQP8_10	AQP8	975.465	0	0	2.34738	443.289	87.2248
sgARSA_2	ARSA	11426.1	6956.35	2612.47	2654.89	10838.6	5504.44
sgIDH3G_8	IDH3G	1877.52	2652.74	1387.02	1347.4	233.418	768.321
sgSLC22A12_9	SLC22A12	3245.43	4481.05	3375.05	3299.64	2856.3	2589.84
sgGGTLC2_10	GGTLC2	2295.38	2760.41	985.822	970.251	3335.42	2062.77
sgSLC35E1_3	SLC35E1	677.603	642.002	500.326	426.441	590.711	47.3241
sgKCTD19_7	KCTD19	8446.03	1141.45	2345.52	2447.54	4084.81	4081.01
sgSLC17A1_5	SLC17A1	3332.96	5895.65	4034.61	4216.68	2486.72	3320.11
sgNKX2-3_9	NKX2-3	6807.08	2623.83	3824.65	3790.24	5245.76	4475.38
sgSLC30A10_3	SLC30A10	3506.59	2403.52	2009.11	1964.76	4515.82	2436.73
sgINPP5A_3	INPP5A	2004.57	1697.72	1749.19	1840.35	2396.63	1056.91
sgCOX4I1_9	COX4I1	1174.51	1226.18	570.575	600.93	545.665	6.49547
sgSLC3A1_7	SLC3A1	12257.5	6822.77	4699.63	4498.37	9610.06	5966.55
sgKDM4D_9	KDM4D	807.476	1884.14	757.124	726.124	1102.59	676.456
sgTRPC5_6	TRPC5	2546.66	976.959	745.416	770.724	724.824	159.603
sgCROT_4	CROT	996.64	482.498	1017.04	1102.49	991.002	269.098
sgB4GALT7_6	B4GALT7	1386.26	812.471	566.672	579.803	330.675	1325.08
sgNAA35_10	NAA35	789.125	683.872	220.112	223.784	1.02376	40.8286
sgTYW5_7	TYW5	6656.03	4938.63	3410.18	3479.6	3736.73	5670.54
INTERGENIC114836	INTERGENIC114836	3104.27	1442.51	1805.39	1820.79	3846.27	1167.33
sgMOGS_3	MOGS	5355.88	2683.65	893.718	907.654	1109.76	2015.45
sgPKM_1	PKM	4489.12	2153.3	1939.64	1854.43	1286.87	2562
sgB3GNT3_5	B3GNT3	2237.5	118.631	820.347	866.966	795.463	669.961
sgDHTKD1_5	DHTKD1	961.349	947.052	234.943	232.391	268.226	1113.51
INTERGENIC855278	INTERGENIC855278	7285.64	9474.51	7077.94	7121.96	9829.14	9391.52
sgDPEP2_6	DPEP2	8019.71	6137.9	3794.2	4013.24	6265.42	6526.09
sgCYP7B1_4	CYP7B1	1236.62	365.861	349.682	328.634	2.04752	4.63962
sgB3GALNT2_2	B3GALNT2	3649.17	2181.21	1038.12	1104.83	447.384	965.969
sgCHAT_6	CHAT	7350.58	1905.07	2335.38	2228.45	2599.33	4389.08
sgPLCG2_5	PLCG2	5012.85	688.856	1586.84	1587.61	2560.43	1299.09
sgEPN2_2	EPN2	2148.56	2568.01	840.642	937.388	1498.79	1392.81
sgGLRX_9	GLRX	1641.77	1746.56	155.327	153.362	582.521	585.52
sgLCLAT1_2	LCLAT1	1792.82	2143.33	2042.67	2223.75	1231.59	2342.08
sgACY3_2	ACY3	773.596	529.352	912.451	929.563	854.841	107.639
sgACSM2A_6	ACSM2A	505.379	1595.04	768.832	752.727	938.79	1555.2
sgARSK_7	ARSK	1833.76	1024.81	1272.28	1165.87	493.453	423.133
sgSLC25A43_4	SLC25A43	8916.12	3679.55	5402.12	5450.62	4183.09	3035.24
sgBEST3_10	BEST3	4275.95	1046.74	485.496	447.568	1229.54	536.34
sgCNDP2_10	CNDP2	3033.68	1571.11	860.936	936.606	1177.33	1738
sgSLC35F3_10	SLC35F3	5663.63	10271	2562.51	2661.15	4158.52	4918
sgSLC15A2_2	SLC15A2	4891.44	3845.03	957.723	949.907	1315.53	1139.49
sgSULT2B1_8	SULT2B1	5000.14	3719.42	1772.61	1780.1	4635.6	2137.94
sgPCTP_2	PCTP	7981.59	3477.18	5701.06	5536.69	5305.14	3824.9
sgSLC25A6_4	SLC25A6	17667.1	6243.57	4264.87	4191.64	15450.6	9807.23
sgCLC_9	CLC	1278.97	0.996897	147.522	121.281	960.289	254.251
sgB4GALNT2_7	B4GALNT2	1000.88	1436.53	1495.51	1532.06	444.313	182.801
sgACAT2_6	ACAT2	3842.57	103.677	2229.22	2117.34	4677.57	1336.21
sgATP2C2_8	ATP2C2	2850.17	6822.77	4427.22	4618.87	1072.9	8752.18
sgITPKC_4	ITPKC	6057.48	4200.93	3048.79	3053.94	2679.19	2824.6
sgGOT1_2	GOT1	2357.49	870.291	915.573	902.96	2848.11	660.682
sgHYAL1_1	HYAL1	3807.28	838.391	223.234	284.816	1608.33	430.557
sgSLC13A2_4	SLC13A2	5841.5	1340.83	2048.14	1979.63	4389.89	3981.72
sgMSRA_7	MSRA	3462.83	402.747	633.798	664.309	1453.74	797.087
sgPON3_1	PON3	4703.69	1993.79	1420.58	1494.5	3995.74	3413.83
sgSULT1A1_6	SULT1A1	1585.31	698.825	1144.27	1226.9	281.535	208.783
sgSLC16A13_6	SLC16A13	2635.59	0	371.537	361.497	619.376	2.78377
sgCOX7A1_8	COX7A1	7030.13	1281.01	1434.63	1487.46	6486.56	5861.69
sgABCB4_4	ABCB4	4037.38	1243.13	1252.77	1298.88	1977.91	283.945
sgCRYZ_8	CRYZ	2804.99	3505.09	1521.27	1449.12	589.687	1368.69
sgNQO1_7	NQO1	1129.34	0	2.34162	0	125.923	0
sgATP1A4_8	ATP1A4	3814.34	1679.77	247.431	233.956	1399.48	1596.03
sgGALNT13_2	GALNT13	782.066	1308.93	270.067	240.215	0	129.909
sgAKR1D1_9	AKR1D1	4167.26	919.139	1006.9	951.472	2125.33	1596.03
sgKCTD11_7	KCTD11	556.199	1167.37	0	0	486.287	7.42339
sgSOAT1_3	SOAT1	2677.94	2241.03	653.312	717.516	410.529	1897.6
sgATP1A3_7	ATP1A3	3005.45	0	0.78054	2.34738	1390.27	169.81
sgSLC25A40_5	SLC25A40	2723.12	2999.66	1330.04	1234.72	2416.08	1861.42
sgAPOF_10	APOF	7090.83	4223.85	2347.08	2258.96	6882.75	7045.73
sgCAD_9	CAD	4305.6	348.914	353.585	309.854	888.626	445.403
sgAQP4_7	AQP4	5587.4	3395.43	1554.06	1555.53	1969.72	2706.75
sgKCNJ1_4	KCNJ1	841.356	0.996897	228.698	243.345	642.923	605.006
sgSLC24A1_6	SLC24A1	6736.5	4924.67	4859.64	4880.99	7939.28	4307.42
sgKDM6B_5	KDM6B	235.749	20.9348	196.696	251.17	143.327	44.5403
sgTK2_9	TK2	2301.03	863.313	1561.86	1531.28	2259.44	816.573
sgADCY2_1	ADCY2	5437.76	2674.68	1776.51	1789.49	2538.93	1505.09
sgASPHD1_1	ASPHD1	6615.09	6701.14	2385.33	2345.82	6093.43	3834.18
sgGDA_5	GDA	3060.5	502.436	967.87	1017.98	1478.31	1212.8
sgCYP19A1_7	CYP19A1	201.869	4.98449	556.525	561.024	521.095	373.953
sgNUDT21_9	NUDT21	5972.78	4033.45	1833.49	1709.68	4078.67	4507.85
sgMGST3_9	MGST3	2392.78	1038.77	893.718	914.697	2693.52	1849.35
sgGAPDH_7	GAPDH	2613	1057.71	1301.16	1363.83	1848.91	1583.04
sgCACNG8_9	CACNG8	2721.7	414.709	1287.89	1460.85	1548.95	986.383
sgNT5DC1_5	NT5DC1	2622.89	2095.48	1147.39	1061.8	1943.1	2420.95
sgGRIA2_3	GRIA2	1120.87	1578.09	382.465	344.283	537.475	413.854
sgORAI2_8	ORAI2	489.85	0.996897	639.262	591.54	3.07129	0.927924
sgABCD3_6	ABCD3	1054.52	930.105	348.121	348.977	955.17	256.107
sgGALNT9_5	GALNT9	3550.35	1551.17	1307.4	1336.44	1161.97	1065.26
sgGPIHBP1_4	GPIHBP1	2927.81	3049.51	1828.02	1827.83	2606.5	1482.82
sgCBR3_2	CBR3	5266.95	1817.34	2631.2	2557.08	4098.12	2618.6
sgACOT11_5	ACOT11	1881.76	373.836	1892.03	1755.84	760.655	1015.15
sgNT5DC2_4	NT5DC2	6447.11	950.043	629.896	649.442	2026.03	842.555
sgGYLTL1B_5	GYLTL1B	3056.27	1135.47	562.769	658.049	704.348	934.419
sgRHCG_6	RHCG	2576.3	2165.26	3635.76	3588.36	2680.21	2568.49
sgCYB5R3_5	CYB5R3	1302.97	1561.14	155.327	176.054	336.818	3131.74
sgSLC4A3_4	SLC4A3	4882.97	3395.43	2443.09	2412.33	4253.73	3989.14
sgSLC22A12_2	SLC22A12	2063.86	1500.33	238.845	198.745	669.54	527.061
sgPLA2G16_3	PLA2G16	8571.67	2989.69	296.605	287.946	1192.68	1802.96
sgFUT2_7	FUT2	2498.66	1591.05	1610.25	1569.62	1486.5	2011.74
sgSLC17A2_9	SLC17A2	911.94	2085.51	1303.5	1337.23	2220.54	1488.39
sgMARC1_6	2020-03-01	1790	0.996897	364.512	349.76	695.135	0.927924
sgAHCYL2_4	AHCYL2	1428.61	2695.61	1097.44	1130.66	786.249	479.737
sgGMPR_8	GMPR	4770.04	1946.94	4413.95	4172.08	569.212	1110.72
sgCRAT_5	CRAT	10014.4	6817.78	2766.23	2566.47	6970.8	5380.1
sgLGSN_5	LGSN	1230.98	96.699	679.07	748.815	709.467	157.747
sgBHMT_10	BHMT	1379.2	4.98449	0	0	0	39.9007
sgUAP1L1_5	UAP1L1	3006.86	2611.87	4.68324	0.782461	373.673	316.422
sgCHI3L1_7	CHI3L1	1280.39	303.057	625.993	645.53	657.255	360.034
sgARSH_7	ARSH	6500.75	3274.81	1574.35	1503.11	2100.76	1846.57
sgOCA2_4	OCA2	8059.23	6301.39	2916.1	2866.15	2675.09	10716.6
sgAKR1E2_2	AKR1E2	6266.41	5997.33	1636.01	1647.86	6903.23	5446.91
sgSLC17A8_9	SLC17A8	12115	10054.7	5950.84	5683.79	10160.8	13890.1
sgSMS_9	SMS	1989.05	917.146	1359.7	1372.44	1881.67	1281.46
sgLNPEP_7	LNPEP	7085.18	846.366	235.723	214.394	388.006	1064.33
sgCYP3A7_2	CYP3A7	1838	6274.47	2413.43	2516.39	4208.69	3491.78
sgCERK_4	CERK	1358.03	863.313	647.068	633.011	599.925	603.15
sgGCLC_7	GCLC	941.585	236.265	305.972	366.974	604.02	894.519
sgST8SIA6_8	ST8SIA6	4479.23	1913.05	1384.68	1315.32	1876.56	3273.72
sgNIPA1_10	NIPA1	2899.57	1111.54	1290.23	1221.42	822.081	1327.86
sgMCAT_6	MCAT	1448.38	120.625	481.593	433.483	0	289.512
sgCKMT2_9	CKMT2	3334.37	1884.14	1186.42	1266.02	1617.54	1345.49
sgSLC31A2_5	SLC31A2	887.942	2218.1	2139.46	1985.1	1329.87	1158.05
sgPRODH_6	PRODH	1329.79	1582.08	1696.89	1661.16	628.59	570.673
sgPTDSS2_6	PTDSS2	5481.52	1796.41	1816.32	1764.45	1549.98	2432.09
sgORAI1_8	ORAI1	6833.9	2568.01	2468.85	2680.71	2890.08	1344.56
sgCYP2A7_9	CYP2A7	1908.58	329.973	1120.86	1113.44	1654.4	695.943
sgGCNT1_1	GCNT1	581.609	0	469.105	508.599	152.541	685.736
sgPLIN3_10	PLIN3	6598.15	5235.7	1086.51	1081.36	3158.31	2799.55
sgCTNS_7	CTNS	2930.63	820.446	561.989	544.593	1189.61	1184.03
sgHYAL2_3	HYAL2	1013.58	628.045	2754.53	2630.63	1093.38	1693.46
sgITPKB_8	ITPKB	5446.23	4374.39	2723.3	2628.29	4312.09	3294.13
sgFXN_10	FXN	642.311	856.335	0	0	255.941	208.783
sgGGT6_3	GGT6	5389.76	3999.55	4154.81	4435.77	5883.56	7245.23
sgPTGES_6	PTGES	3032.27	1485.38	995.188	1075.88	1345.22	1220.22
INTERGENIC469000	INTERGENIC469000	431.972	800.509	303.63	292.64	606.067	246.828
sgPNLIPRP1_6	PNLIPRP1	1267.68	2573.99	1217.64	1118.92	1190.64	2636.23
sgGALNT14_2	GALNT14	10481.7	4757.19	3921.43	3977.25	3901.56	3900.99
sgPDXDC1_4	PDXDC1	7391.51	2221.09	4168.86	3998.37	8576.06	7324.1
sgMFSD11_2	MFSD11	8734.01	5769.04	2201.9	2271.48	5157.71	3609.62
INTERGENIC178247	INTERGENIC178247	2260.09	2127.38	1315.99	1230.81	1931.84	669.033
sgCA6_2	CA6	2538.19	944.062	1904.52	1882.6	2807.16	1372.4
sgLIPM_8	LIPM	1819.65	767.611	1283.21	1329.4	702.301	211.567
sgKCNJ3_2	KCNJ3	6578.39	6258.52	3606.09	3473.34	5044.08	3985.43
sgHSDL1_2	HSDL1	3807.28	1795.41	1549.37	1520.32	3013.96	3558.59
sgGLT1D1_9	GLT1D1	23178.2	11258	9749.72	9645.39	19497.6	13043.8
sgALMS1_10	ALMS1	4618.99	5278.57	3400.81	3315.29	6034.05	4042.96
INTERGENIC1107566	INTERGENIC1107566	5103.19	2282.89	1042.02	1004.68	2149.9	1782.54
sgDAO_9	DAO	1407.44	451.594	1352.68	1312.97	626.542	572.529
INTERGENIC992142	INTERGENIC992142	13889.4	11239	5815.02	5657.19	14446.3	12484.3
sgMSRB1_4	MSRB1	7289.87	1986.82	2059.06	1955.37	5406.49	3703.34
sgSLC10A5_5	SLC10A5	3231.32	6491.8	1526.74	1548.49	3546.31	3065.86
sgKCNJ1_10	KCNJ1	16143.9	10317.9	9249.4	9259.64	11255.2	8837.55
sgGAPDH_3	GAPDH	2665.24	519.383	156.108	161.187	848.699	62.1709
sgSLC6A15_7	SLC6A15	17798.4	1694.73	5381.04	5215.88	10739.3	2878.42
sgUXS1_5	UXS1	2384.31	0	0.78054	3.12984	514.952	113.207
sgETNPPL_7	ETNPPL	799.006	0.996897	0.78054	0.782461	211.919	0.927924
sgEXT1_7	EXT1	2117.51	1576.09	1444.78	1352.87	3090.74	3114.11
sgGLB1L2_6	GLB1L2	1638.95	2234.05	280.994	250.387	811.843	514.07
sgIL6_6	IL6	1384.85	937.083	1067.78	1112.66	203.729	251.467
sgLYZL4_6	LYZL4	1763.18	950.043	734.488	749.597	304.057	374.881
sgPIK3R4_7	PIK3R4	6555.8	4677.44	2257.32	2267.57	3304.7	2850.58
INTERGENIC230392	INTERGENIC230392	933.115	2301.84	1253.55	1237.85	1052.43	1883.69
sgLMF1_10	LMF1	1182.98	2471.31	2051.26	2054.74	1801.82	2782.84
sgGALK2_1	GALK2	2068.1	209.348	612.724	617.362	2653.59	351.683
sgSLC25A27_2	SLC25A27	1188.63	302.06	623.651	564.154	376.744	1611.8
sgHACL1_5	HACL1	4243.49	3540.98	2102.77	2086.04	4036.69	4885.52
sgPLA2G4C_10	PLA2G4C	2413.96	55.8262	1.56108	1.56492	153.564	3.7117
sgCHST13_8	CHST13	5779.38	4452.14	1681.28	1604.83	2601.38	2814.39
sgXYLT2_4	XYLT2	1557.07	509.415	227.918	259.777	1152.76	832.348
sgSLC39A13_4	SLC39A13	2454.9	0	160.791	150.232	0	189.296
sgPOFUT2_8	POFUT2	1242.27	2.99069	537.011	579.021	1581.71	1518.08
sgPIR_6	PIR	2885.46	783.561	938.99	1008.59	1547.93	764.609
sgB3GNTL1_3	B3GNTL1	4160.2	1542.2	1412	1346.61	1656.45	1825.23
sgOGFOD3_8	OGFOD3	13259.8	10292	5461.44	5427.93	16686.3	10106
sgSLC6A20_2	SLC6A20	4607.7	7596.36	820.347	814.542	5941.92	5441.34
sgNAT1_7	NAT1	5090.49	1874.17	1360.48	1338.79	3723.42	4475.38
sgATP11B_10	ATP11B	4947.91	1506.31	2626.52	2549.26	4321.3	1489.32
sgNEU4_4	NEU4	1691.18	1187.3	912.451	807.499	1148.66	1540.35
sgMOGAT3_9	MOGAT3	1840.82	2940.85	2389.23	2302.78	1186.54	1829.87
sgLCAT_7	LCAT	3317.43	2494.24	2162.88	2167.42	3380.46	2766.14
sgMAOA_3	MAOA	1245.09	654.962	266.945	246.475	407.457	350.755
sgATP5F1_2	ATP5F1	2247.38	46.8542	1205.93	1185.43	205.776	227.341
sgSLC6A6_9	SLC6A6	3908.92	4206.91	2313.52	2377.12	1707.64	4777.88
sgPAH_10	PAH	7470.57	9331.96	3764.54	3986.64	6652.41	8410.7
sgKCNK5_6	KCNK5	2852.99	5413.15	3299.34	3375.54	6983.08	7943.03
sgSLC26A2_6	SLC26A2	623.959	847.363	154.547	179.966	147.422	147.54
sgALDH1L2_9	ALDH1L2	900.647	1487.37	700.144	684.653	1564.31	804.51
sgSNCA_10	SNCA	479.968	368.852	675.948	595.453	289.725	163.315
sgGLRA4_5	GLRA4	2624.3	395.768	1463.51	1421.73	1439.41	1467.05
sgSLC18B1_4	SLC18B1	12532.8	10086.6	2816.19	2558.65	10409.6	6863.85
sgSULT1B1_10	SULT1B1	1681.3	1625.94	821.909	839.58	2303.46	2147.22
sgUGT3A1_5	UGT3A1	3149.44	3215.99	2148.83	2203.41	5564.15	2063.7
sgABCC11_3	ABCC11	1993.28	1143.44	412.906	428.006	2239.99	1782.54
sgCHPF_4	CHPF	1064.4	892.223	362.171	327.851	812.867	862.969
sgADH6_3	ADH6	995.229	374.833	356.707	409.227	390.053	268.17
sgNDUFB10_4	NDUFB10	5588.81	2916.92	2934.83	2941.27	940.837	435.196
sgATP7A_8	ATP7A	1312.85	2650.75	924.94	963.209	1217.25	2022.87
sgACBD3_8	ACBD3	6270.65	4032.45	2799.02	2909.97	5598.96	1335.28
sgNQO2_4	NQO2	9595.13	5039.32	4290.63	4112.61	6120.05	5870.97
sgB3GALNT1_9	B3GALNT1	11186.1	7792.75	3084.69	3055.51	5934.75	4767.67
sgCHDH_6	CHDH	4702.28	3897.87	1099.78	1085.27	2571.69	2530.45
sgATP5C1_3	ATP5C1	3834.1	231.28	920.257	905.307	1273.56	484.376
sgHAGHL_9	HAGHL	6032.07	3780.23	2022.38	1950.67	5750.47	3993.78
sgGYLTL1B_9	GYLTL1B	979.7	2611.87	759.465	751.162	1914.44	1337.14
sgCIDEB_9	CIDEB	1355.21	5596.58	2116.82	2171.33	6067.84	3166.08
sgERO1LB_8	ERO1LB	1828.12	3324.65	1074.8	1122.05	928.552	1464.26
sgB4GALT2_9	B4GALT2	3685.88	3265.84	1434.63	1473.37	836.414	1101.45
sgSCO2_1	SCO2	1014.99	1164.38	1195.01	1244.9	601.972	661.61
sgINPP5K_5	INPP5K	1938.23	635.024	639.262	617.362	825.152	438.908
sgBEST1_2	BEST1	6633.45	3003.65	917.915	927.216	2116.12	428.701
sgKCNV1_10	KCNV1	5585.99	5652.41	2679.59	2586.03	5578.48	5431.14
sgVKORC1L1_1	VKORC1L1	1246.51	919.139	679.07	683.088	1914.44	249.611
sgNT5C1B_10	NT5C1B	1743.41	973.969	898.401	899.83	821.057	1233.21
sgGDE1_5	GDE1	4926.73	3574.87	3748.93	3990.55	8944.61	9980.75
sgSLC9A1_7	SLC9A1	2851.58	1204.25	1710.16	1661.16	1477.29	2814.39
sgHIBADH_6	HIBADH	2157.03	617.079	188.11	196.398	221.133	190.224
sgATP2B3_2	ATP2B3	7446.57	1805.38	3089.38	3129.06	3799.18	2132.37
sgSPTLC2_8	SPTLC2	2141.51	1203.26	2289.32	2191.67	4464.63	2680.77
sgCOX19_8	COX19	759.479	0	0	0.782461	131.042	0
sgCRYZL1_3	CRYZL1	1970.69	816.459	1227.01	1182.3	774.988	149.396
sgPNPLA4_2	PNPLA4	594.314	0.996897	1.56108	1.56492	0	0
sgDHRS13_5	DHRS13	3212.97	2940.85	1146.61	1093.88	1613.45	2541.58
sgCOX6A1_6	COX6A1	2648.3	1330.86	1688.31	1678.38	3644.59	430.557
INTERGENIC750576	INTERGENIC750576	6877.67	4794.08	5249.13	5301.17	6996.39	4729.63
sgATP8B2_6	ATP8B2	9918.41	6476.84	4829.98	5193.19	4758.45	3265.36
sgME3_3	ME3	1345.32	0	3.12216	2.34738	0	151.252
sgSLC16A8_9	SLC16A8	2082.22	774.589	406.661	377.929	975.645	770.177
sgKDM4C_2	KDM4C	5864.09	2762.4	1187.98	1251.15	5006.2	3175.36
sgFABP3_10	FABP3	1523.19	457.576	686.875	629.881	1.02376	1156.19
sgNQO1_6	NQO1	7789.61	3156.18	3478.09	3337.98	6319.68	2234.44
sgCRYZL1_10	CRYZL1	3245.43	136.575	578.38	564.154	757.584	2943.37
sgARSB_5	ARSB	2504.31	1091.6	1265.26	1212.81	1207.02	1248.99
sgELOVL4_8	ELOVL4	1578.25	1442.51	616.627	646.313	373.673	1948.64
sgHAS3_8	HAS3	1977.75	318.01	1148.95	1174.47	1724.02	140.116
sgABCB7_10	ABCB7	5636.81	1489.36	1927.15	1974.93	1465	1081.03
sgLOXL1_10	LOXL1	4856.15	4194.94	2511	2350.51	5098.34	3040.81
sgSLCO6A1_4	SLCO6A1	2042.69	1255.09	735.269	747.25	1838.68	2172.27
sgPOMT2_8	POMT2	7611.73	2262.96	4897.89	4895.07	4205.62	2190.83
sgOTC_7	OTC	11939.9	5443.06	4626.26	4720.59	9712.43	8291.93
sgSLC2A8_9	SLC2A8	4534.29	1740.58	2288.54	2212.8	1630.85	1408.59
sgATP8A2_4	ATP8A2	323.273	0	188.891	192.485	49.1406	76.0897
sgSPHK1_6	SPHK1	10039.8	10239.1	6743.87	6502.25	22168.5	16822.3
sgCYP4F22_2	CYP4F22	2879.81	685.865	2255.76	2213.58	1134.33	531.7
sgSCN1A_4	SCN1A	9535.84	4852.9	2385.33	2316.08	4725.69	4791.8
sgB3GNT5_1	B3GNT5	536.435	947.052	657.995	640.835	447.384	974.32
sgKCNK2_7	KCNK2	2854.4	3.98759	1.56108	3.9123	586.616	357.251
sgKCNQ1_3	KCNQ1	12623.2	4745.23	1854.56	1916.25	5069.67	5397.73
sgKCNH1_1	KCNH1	707.248	664.93	768.051	690.13	373.673	1080.1
sgABCA12_5	ABCA12	1534.49	587.173	71.8097	86.0707	90.0911	688.519
sgPLCG1_5	PLCG1	1387.67	53.8325	270.847	254.3	512.905	425.917
sgCA5B_3	CA5B	409.385	1534.22	977.236	974.164	1628.81	621.709
sgKCNE4_8	KCNE4	6125.24	4829.97	2962.15	3090.72	6561.29	3609.62
sgLRAT_7	LRAT	17787.1	22560.8	4400.68	4545.31	17066.1	15659.6
sgG6PC2_3	G6PC2	714.306	1.99379	619.749	592.323	1035.02	618.925
sgCYB5R3_10	CYB5R3	1719.42	654.962	2396.26	2376.33	0	645.835
sgPDE11A_5	PDE11A	952.879	480.504	0.78054	0	378.792	255.179
sgGMPS_9	GMPS	1535.9	2775.36	1180.18	1136.92	880.436	819.357
sgNT5DC1_7	NT5DC1	1082.75	0	511.254	554.765	0	336.836
sgSLC22A5_10	SLC22A5	1854.94	509.415	1849.88	1852.08	601.972	484.376
sgSLC25A22_2	SLC25A22	2385.73	1731.61	338.754	352.89	352.174	299.719
sgSULT1C3_5	SULT1C3	2574.89	2606.89	2035.65	1971.8	4750.26	3192.06
sgCYP2C18_4	CYP2C18	1432.85	968.984	1602.45	1494.5	730.966	2227.02
sgMTHFD1_6	MTHFD1	718.541	777.58	361.39	350.542	682.849	907.509
sgIL1B_1	IL1B	3001.21	637.017	1751.53	1814.53	2922.84	977.104
sgATP12A_5	ATP12A	3064.74	0.996897	476.129	500.775	1151.73	944.626
sgCOQ9_2	COQ9	3441.66	695.834	959.284	942.865	3722.4	718.213
sgCYP4F12_2	CYP4F12	2929.22	363.868	248.212	198.745	483.216	772.961
sgNANP_7	NANP	3674.58	6525.69	3179.14	3092.28	3525.84	9154.9
sgLOXL4_7	LOXL4	153.872	238.258	273.97	270.731	259.012	130.837
sgP4HA1_7	P4HA1	4482.06	715.772	946.795	881.833	777.036	540.052
sgGUCY2F_5	GUCY2F	4085.38	3137.24	1283.99	1313.75	2525.62	1826.15
sgSLCO1B1_3	SLCO1B1	2077.98	1068.67	240.406	251.17	2302.44	633.772
sgB3GNTL1_9	B3GNTL1	6006.66	4225.85	2795.11	2792.6	4619.22	6648.57
sgDIO3_4	DIO3	1199.92	1866.19	1095.88	1186.99	1700.47	619.853
sgKDM5C_3	KDM5C	7487.51	3250.88	2013.79	2032.83	2272.75	3215.26
sgPLOD2_9	PLOD2	386.798	4398.31	1054.51	1044.59	1679.99	579.952
sgABHD6_6	ABHD6	10947.5	2896.98	4853.4	4572.7	3393.77	4803.86
sgGPD2_8	GPD2	3810.1	1864.2	1611.81	1581.35	2651.54	286.728
sgGDE1_2	GDE1	3502.36	795.524	2215.17	2107.17	1806.94	839.771
sgCA1_3	CA1	3292.02	2680.66	1358.14	1373.22	1757.8	2120.31
sgMOGAT2_9	MOGAT2	5453.29	4057.37	3587.36	3773.03	2375.13	1673.97
sgPPAP2A_6	PPAP2A	1158.98	672.906	53.0767	42.2529	2887.01	1493.03
sgNAGK_1	NAGK	1404.61	945.059	615.846	687.783	1346.25	1055.98
sgCACNA1C_10	CACNA1C	1468.14	167.479	129.57	142.408	0	281.161
sgCHPT1_6	CHPT1	1963.64	1356.78	1420.58	1444.42	1136.38	1351.06
sgSCN2B_3	SCN2B	2553.71	908.173	1170.81	1271.5	3346.68	1982.97
sgCNDP2_9	CNDP2	7357.63	3391.44	2345.52	2375.55	634.733	2047
sgACER2_5	ACER2	2924.98	2911.94	1903.74	1866.95	2477.5	3521.47
sgSLC35A2_6	SLC35A2	3887.74	2736.48	1463.51	1442.08	3350.77	1873.48
sgEXT2_4	EXT2	7768.43	2477.29	1707.82	1673.68	4068.43	2279.91
sgPLA2G1B_6	PLA2G1B	787.713	60.8107	1139.59	1098.57	1844.82	572.529
sgHSD11B1L_9	HSD11B1L	2569.24	1264.07	1948.23	1860.69	1366.72	904.726
sgGABRG3_10	GABRG3	5465.99	2741.47	800.834	776.201	1729.13	2227.94
sgCCBL1_8	CCBL1	1782.94	2948.82	3362.57	3355.19	2850.15	2883.99
sgSLC25A22_8	SLC25A22	3728.23	1184.31	1181.74	1125.18	4005.98	705.222
sgLDHC_9	LDHC	6418.87	14.9535	1330.04	1489.81	1591.95	834.203
sgSLC2A3_8	SLC2A3	3862.33	2486.26	1287.89	1352.87	1600.14	2085.97
sgFPGS_6	FPGS	1223.92	896.211	1273.84	1141.61	1635.97	1804.81
sgABCA9_10	ABCA9	2495.84	1281.01	1355.02	1508.58	1709.68	1097.73
sgRDH14_2	RDH14	5643.86	4023.48	1828.02	1773.84	7992.51	3341.45
sgTRPM5_10	TRPM5	6084.31	4616.63	4356.19	4463.94	2583.98	1962.56
sgDGAT2L6_7	DGAT2L6	1510.49	351.905	977.236	962.427	2495.93	391.584
INTERGENIC640569	INTERGENIC640569	6267.82	3101.35	2262	2245.66	3856.51	4909.64
sgSLC6A15_10	SLC6A15	7877.13	2610.87	2893.46	2863.02	4669.38	2358.78
sgSQRDL_3	SQRDL	1259.21	2021.71	1044.36	955.385	2301.42	1758.42
sgCHST1_1	CHST1	1476.61	1249.11	1534.54	1415.47	186.325	683.88
sgNOX3_6	NOX3	1869.05	574.213	1177.83	1300.45	1615.5	1133.92
sgDERA_4	DERA	2334.91	1220.2	918.696	848.97	491.406	626.349
INTERGENIC271112	INTERGENIC271112	8841.3	5829.86	2977.76	2812.95	8565.82	4210.92
sgSLC39A3_8	SLC39A3	2466.19	2010.74	1567.32	1541.45	1724.02	978.96
sgLCTL_8	LCTL	4834.98	1496.34	653.312	701.085	1086.21	1587.68
sgADIPOR2_8	ADIPOR2	5679.16	892.223	355.926	367.757	740.18	649.547
sgST3GAL6_4	ST3GAL6	6976.48	1476.4	1529.08	1644.73	2922.84	2395.9
sgGSTM4_3	GSTM4	2786.64	2920.91	1431.51	1397.47	2163.21	2170.41
sgPRDX2_9	PRDX2	4779.92	1865.19	1934.96	1938.94	1608.33	2062.77
sgST8SIA6_4	ST8SIA6	2022.93	1114.53	855.472	859.924	4746.16	2251.14
sgPANK2_8	PANK2	5048.14	1179.33	1163.79	1213.6	3442.91	1577.47
sgTP53I3_9	TP53I3	3756.46	822.44	470.666	488.256	2109.97	242.188
sgFPGS_9	FPGS	5768.09	1294.97	1599.33	1553.18	1615.5	967.824
sgAHCYL2_8	AHCYL2	4890.03	2404.52	1532.2	1519.54	1846.87	1750.06
sgISYNA1_2	ISYNA1	4897.09	1310.92	897.621	895.135	1323.72	739.555
sgCHST11_4	CHST11	5231.66	3388.45	2694.42	2758.96	3730.59	4369.59
sgPDE1B_8	PDE1B	1719.42	574.213	492.521	478.866	1247.97	554.898
sgPLIN5_6	PLIN5	1349.56	277.137	924.94	855.23	520.071	276.521
sgSLC25A4_7	SLC25A4	3320.25	759.636	544.036	536.768	146.398	210.639
sgSLC5A8_8	SLC5A8	1061.58	368.852	738.391	661.179	1394.36	1046.7
sgNDST2_7	NDST2	1455.43	2.99069	48.3935	46.9476	286.653	0.927924
sgACE_3	ACE	1977.75	1005.87	693.119	679.958	619.376	643.979
sgPCYT1B_6	PCYT1B	710.071	2978.73	928.843	954.602	1831.51	1040.2
sgAASS_10	AASS	427.737	389.787	1403.41	1404.52	417.695	647.691
sgLPCAT1_10	LPCAT1	7968.89	4819	6568.24	6410.7	7965.89	2174.13
sgCHRNA5_3	CHRNA5	522.319	0	65.5654	102.502	109.543	185.585
sgPOFUT2_10	POFUT2	4139.02	3136.24	529.206	557.895	899.887	2453.43
sgATP8B4_3	ATP8B4	9410.2	3211.01	2154.29	2027.36	4482.03	4684.16
sgNDUFB6_6	NDUFB6	5077.78	2505.2	1522.05	1625.95	2417.1	1226.72
sgALDH1A1_8	ALDH1A1	4297.13	716.769	413.686	431.918	1668.73	1875.33
sgSLC10A3_4	SLC10A3	4100.91	2168.25	2107.46	2068.83	4845.47	709.862
sgPTGES3_9	PTGES3	7707.73	5865.74	4139.2	4118.87	9776.93	7249.87
sgNDUFA5_7	NDUFA5	6428.75	4916.7	977.236	1065.71	3218.71	2801.4
sgCYP21A2_4	CYP21A2	4006.32	3296.74	974.894	1011.72	3496.15	2072.98
sgKCNA4_7	KCNA4	3241.2	524.368	590.088	525.031	243.655	394.368
sgTRPM7_8	TRPM7	4679.69	4563.8	4259.41	4118.87	7950.54	3875.94
sgALDH1A1_3	ALDH1A1	1987.63	889.232	527.645	553.982	204.752	238.476
sgPI4K2A_6	PI4K2A	7433.86	1893.11	1871.73	1932.68	2052.64	1704.6
sgSTARD6_4	STARD6	1893.05	136.575	199.038	214.394	972.574	158.675
sgUGT2A3_4	UGT2A3	3556	3124.28	1424.49	1478.85	500.62	673.673
sgMCCC1_5	MCCC1	2230.44	1426.56	1026.41	1028.15	1196.78	1221.15
sgHMGCL_4	HMGCL	4069.85	3287.77	1283.99	1209.68	2880.87	1018.86
sgAQP2_7	AQP2	12397.3	10271	7634.46	7550.75	11670.9	8798.57
sgSUMF1_2	SUMF1	2090.69	616.083	553.403	543.81	1035.02	1289.81
sgAGPAT9_9	AGPAT9	10358.8	4584.73	5274.89	5080.52	7188.86	5241.84
sgFDX1_7	FDX1	2709	292.091	850.008	864.619	1531.55	496.439
sgNCEH1_2	NCEH1	7254.58	3763.29	4781.59	4819.96	5431.06	4106.06
sgABHD12B_7	ABHD12B	1746.24	0.996897	322.363	312.202	482.192	1.85585
sgPLCZ1_10	PLCZ1	1315.68	458.573	573.697	546.94	347.055	787.807
sgSLC46A3_4	SLC46A3	1561.31	375.83	363.732	405.315	77.8059	38.9728
sgAHCYL2_7	AHCYL2	525.142	3073.43	1057.63	1118.92	7.16634	2672.42
INTERGENIC762017	INTERGENIC762017	6795.79	2860.1	3131.53	3197.13	6662.64	489.016
sgKDM1A_8	KDM1A	5893.73	4609.65	1458.83	1448.33	6133.36	2727.17
sgST3GAL6_8	ST3GAL6	18708.9	10261.1	10456.1	10398.1	17424.4	12586.4
sgENPP1_2	ENPP1	2478.9	1321.89	886.693	849.752	937.766	750.69
sgPNPLA4_4	PNPLA4	487.027	0.996897	0	0.782461	517	155.891
sgALKBH3_8	ALKBH3	4428.41	3038.54	1823.34	1785.58	3560.65	3531.68
sgSMPD2_2	SMPD2	12802.5	5432.09	3400.81	3413.88	5116.76	4454.96
sgFHIT_8	FHIT	2460.54	2816.23	875.766	841.928	1451.69	846.266
sgCBR3_6	CBR3	2202.21	1154.41	3179.92	3125.15	1710.71	729.348
sgNANP_1	NANP	2426.66	2212.12	707.95	755.857	987.931	471.385
sgLEPRE1_4	LEPRE1	362.8	1173.35	1023.29	1032.85	921.386	1624.79
sgSLC25A47_5	SLC25A47	3255.32	1183.32	625.212	642.4	2118.16	1925.44
sgSLC2A12_6	SLC2A12	8299.22	9634.02	3768.45	3776.94	12428.5	7657.23
sgMARC2_3	2020-03-02	2141.51	0	56.9794	80.5935	343.984	77.0177
sgNDUFV2_7	NDUFV2	6303.12	628.045	1540.79	1509.37	4952.96	682.952
sgUCP2_2	UCP2	1606.48	3481.17	2678.81	2542.21	600.948	1930.08
sgHTR3B_6	HTR3B	4129.14	3698.49	3526.48	3497.6	3892.34	1991.32
sgPHF2_5	PHF2	4535.7	3988.59	3592.04	3600.88	4399.11	8359.67
sgC14orf169_8	C14orf169	982.524	6483.82	2198	2201.84	3624.12	5344.84
sgGSTZ1_10	GSTZ1	2638.41	880.26	593.991	550.07	902.958	53.8196
sgGLRA3_4	GLRA3	5360.12	1286	257.578	278.556	642.923	1342.71
sgHSD17B14_3	HSD17B14	156.696	13.9566	507.351	506.252	706.396	94.6482
sgFOLH1_3	FOLH1	1614.95	335.954	804.737	909.219	1363.65	868.537
sgSLC6A6_10	SLC6A6	6517.69	5106.11	5166.39	5016.36	5038.96	5945.21
sgCYP4A22_5	CYP4A22	6681.44	4091.27	2735.01	2888.06	4129.86	4446.61
sgSLC43A3_6	SLC43A3	450.323	400.753	1.56108	0	101.352	1.85585
sgRFK_4	RFK	4611.93	4750.22	2286.2	2212.8	5203.78	4898.51
sgFTO_2	FTO	8056.41	2786.33	1241.84	1168.21	2937.17	3178.14
sgSLC25A38_1	SLC25A38	3227.08	917.146	1636.79	1657.25	6443.56	2755.93
INTERGENIC833377	INTERGENIC833377	3636.47	5898.64	2643.69	2706.53	4425.72	6133.58
sgTMEM104_9	TMEM104	3917.39	2529.13	843.764	833.321	3259.66	1050.41
sgGLRA2_8	GLRA2	10487.3	5825.87	5922.74	6009.3	12605.6	8548.03
sgDTYMK_10	DTYMK	448.912	0	510.473	497.645	831.295	0
sgSLC7A4_10	SLC7A4	4271.72	3287.77	2256.54	2127.51	5000.05	4954.19
sgADH1C_6	ADH1C	15075.2	4310.58	2009.11	2105.6	4890.51	4791.8
sgADH6_5	ADH6	646.546	0	1.56108	0.782461	457.622	257.963
sgNUDT18_2	NUDT18	1030.52	921.133	334.071	345.848	496.525	572.529
sgPIK3C2B_1	PIK3C2B	2052.57	1935.97	291.922	259.777	1918.53	2024.73
sgKCTD11_10	KCTD11	4189.84	6096.03	1659.43	1576.66	6735.33	6810.03
sgGABRB3_8	GABRB3	4857.56	258.196	2683.5	2599.33	3311.87	1506.02
sgHIBCH_3	HIBCH	4339.48	2943.84	875.766	917.826	1733.23	408.286
sgASIC5_10	ASIC5	3536.24	930.105	1467.42	1468.68	1988.15	3028.74
sgGNE_6	GNE	9182.93	2258.97	2378.31	2376.33	3642.55	1647.06
sgUPRT_1	UPRT	7717.61	672.906	2681.15	2712.01	6639.1	3298.77
sgMAN2A2_4	MAN2A2	4184.2	2689.63	2108.24	2065.7	4822.94	3013.9
sgLYPLAL1_10	LYPLAL1	4151.73	406.734	599.455	692.478	724.824	1261.05
sgKCNJ14_3	KCNJ14	2646.88	886.242	821.909	979.641	317.366	2358.78
sgPDSS2_6	PDSS2	5769.5	561.253	1555.62	1535.19	3750.04	3350.73
sgAOC2_2	AOC2	2433.72	4140.11	817.225	791.068	2964.82	4068.02
sgCTPS1_9	CTPS1	529.377	1296.96	660.337	674.481	2094.62	960.401
sgFXN_5	FXN	1439.91	682.875	966.308	1030.5	778.059	671.817
sgENTPD5_1	ENTPD5	3314.61	1153.41	2145.7	2124.38	2347.49	836.987
sgSLCO6A1_10	SLCO6A1	9830.88	8302.16	3482.77	3709.65	10105.6	8205.63
sgNUDT15_9	NUDT15	9708.07	4.98449	1455.71	1275.41	4524.01	191.152
sgSLC46A3_3	SLC46A3	1336.85	1156.4	678.289	721.429	1869.39	1318.58
sgSLC26A5_9	SLC26A5	4425.59	3176.11	957.723	1025.81	3364.08	2133.3
sgDGKA_7	DGKA	2375.84	467.545	456.616	469.476	191.444	197.648
sgSPR_9	SPR	43.7618	822.44	918.696	1035.2	841.533	783.168
sgSLC25A39_3	SLC25A39	3939.98	771.598	423.833	414.704	1370.82	2175.05
sgKDM4A_9	KDM4A	3349.9	1567.12	596.333	617.362	1048.33	756.258
sgFUT3_10	FUT3	2581.95	633.03	1601.67	1603.26	3269.9	1210.01
sgPCK1_3	PCK1	4586.52	1472.42	1330.82	1394.35	4237.35	1578.4
sgSTEAP4_8	STEAP4	8357.1	1786.44	2493.83	2510.92	4209.71	1319.51
sgCHPT1_9	CHPT1	2690.65	1316.9	1628.99	1606.39	1788.51	563.25
sgACHE_9	ACHE	5862.67	73.7704	122.545	133.018	769.869	584.592
sgACOX3_10	ACOX3	2747.11	1629.93	1475.22	1579.79	1787.49	1709.24
sgKCNE1_7	KCNE1	3462.83	1198.27	2024.72	1894.34	3070.26	856.474
sgLPO_2	LPO	2836.05	909.17	1775.73	1718.28	3333.37	3746.03
sgNAT8_1	NAT8	3076.03	1795.41	1674.26	1597	3139.88	2375.48
sgDPEP1_9	DPEP1	2044.1	1462.45	1198.91	1190.12	2237.94	1068.04
sgOLAH_1	OLAH	4487.7	1879.15	200.599	165.099	613.234	605.006
sgSHMT1_3	SHMT1	1583.9	309.038	860.936	812.977	725.847	931.635
sgSLC2A4_2	SLC2A4	2483.13	3331.63	1721.09	1877.91	1152.76	2433.94
sgNDUFV3_8	NDUFV3	2642.65	623.061	384.026	358.367	813.891	693.159
sgNDUFB10_10	NDUFB10	1188.63	1206.25	380.903	424.876	1103.62	836.987
sgHSD3B2_7	HSD3B2	3811.51	949.046	598.674	568.066	542.594	929.78
sgHGSNAT_10	HGSNAT	2655.35	2814.24	1995.84	2015.62	1299.15	3088.13
sgKDM3A_3	KDM3A	5240.13	565.241	1013.14	1027.37	2731.4	1034.64
sgKCNMB3_5	KCNMB3	1623.42	1454.47	2923.9	2873.2	959.265	645.835
sgATP13A3_9	ATP13A3	7641.38	3409.39	1916.23	1894.34	3251.47	2334.66
sgRHCG_5	RHCG	4860.39	2552.06	2038.77	2004.66	2013.74	3231.03
sgUGT1A10_4	UGT1A10	7432.45	6461.89	4657.48	4551.57	10756.7	8174.08
sgSGPP2_1	SGPP2	10443.5	2767.39	2421.23	2457.71	4070.48	2910.9
sgCLCN3_9	CLCN3	1257.8	91.7146	237.284	232.391	0	277.449
sgGADL1_2	GADL1	7332.22	8583.29	4902.57	5014.79	4525.03	1562.62
sgDHRS4L1_4	DHRS4L1	4417.12	3450.26	1969.3	1949.11	6137.45	6090.89
sgLDHC_2	LDHC	2248.79	2348.69	1477.56	1533.62	3788.94	3433.32
sgASIC3_5	ASIC3	4026.09	618.076	1620.4	1694.03	1908.29	718.213
sgACER3_9	ACER3	3810.1	2219.09	1311.31	1379.48	1582.74	1414.16
sgNAMPT_6	NAMPT	1188.63	1029.79	1505.66	1456.94	1871.44	1825.23
sgP4HA2_6	P4HA2	4953.56	952.037	3407.06	3374.75	4520.93	3697.78
sgPTGIS_6	PTGIS	2245.97	625.055	513.595	548.505	941.861	1097.73
sgTRPV2_2	TRPV2	1318.5	29.9069	419.15	411.574	591.735	294.152
sgATP8B2_7	ATP8B2	1696.83	446.61	1346.43	1334.1	733.014	874.104
sgPOFUT2_5	POFUT2	2543.83	2248	460.519	564.154	2011.69	1472.62
sgPRODH2_5	PRODH2	3865.16	2590.94	1665.67	1622.82	1923.65	1821.51
sgMPI_7	MPI	7519.98	1238.15	2845.85	2700.27	5058.41	4633.12
sgACAD11_1	ACAD11	3229.91	620.07	1444.78	1501.54	1301.2	895.446
sgSLC38A7_4	SLC38A7	2155.62	1240.14	510.473	531.291	323.509	826.78
sgDUT_10	DUT	2141.51	2052.61	330.168	309.072	767.822	2275.27
sgMTHFS_2	MTHFS	2299.61	1124.5	3598.29	3347.37	6209.12	2220.52
sgCHRNA7_2	CHRNA7	2110.45	447.607	344.218	346.63	1374.91	2968.43
sgPIGX_6	PIGX	1177.33	228.289	1328.48	1367.74	828.224	1301.88
sgPANK4_5	PANK4	878.06	3669.58	1063.88	1033.63	628.59	5349.48
sgPPCDC_3	PPCDC	2008.81	313.026	586.185	660.397	695.135	927.924
sgSOD3_8	SOD3	4895.68	2082.52	307.533	334.111	1689.21	5762.41
sgSLC9A6_10	SLC9A6	1421.55	0	313.777	327.851	94.1861	412.926
sgKCNK3_4	KCNK3	2888.28	1047.74	314.558	347.413	399.267	1204.45
sgAADAT_5	AADAT	5370	2188.19	928.062	924.869	1472.17	3831.4
INTERGENIC692932	INTERGENIC692932	10634.1	8486.59	5566.81	6214.3	13363.2	15270.8
INTERGENIC407788	INTERGENIC407788	3973.86	2002.77	1822.56	1762.88	1414.84	3318.26
sgKDM2A_7	KDM2A	5111.66	2482.27	2140.24	2323.13	3019.07	3527.97
sgB3GALTL_8	B3GALTL	2325.02	717.766	834.397	883.398	1396.41	1208.16
sgCACNA1I_8	CACNA1I	2245.97	1631.92	852.35	849.752	3142.95	2786.56
sgFADS6_8	FADS6	1981.99	1507.31	903.085	993.725	1109.76	2154.64
sgPAPSS2_1	PAPSS2	4908.38	2868.07	1321.45	1382.61	2072.09	2176.91
sgUGT1A5_1	UGT1A5	1881.76	1083.63	844.544	830.191	1800.8	2316.1
sgSTAR_4	STAR	3030.86	1837.28	96.0064	79.0285	862.008	2043.29
sgSLC6A1_8	SLC6A1	11903.2	7341.15	5048.53	5258.92	11110.9	7290.7
sgDCXR_5	DCXR	1132.16	188.414	0	0.782461	0	5.56754
sgDCXR_1	DCXR	5180.84	1155.4	3821.52	3876.31	5545.72	1350.13
sgSLC34A1_4	SLC34A1	6571.33	4105.22	3546.77	3555.5	4852.63	4389.08
sgDGKH_8	DGKH	2092.1	1122.51	778.979	778.548	899.887	748.834
sgHEXDC_10	HEXDC	1302.97	2911.94	579.941	601.712	1782.37	1233.21
sgTXNRD1_5	TXNRD1	8945.76	3713.44	4611.43	4579.74	7298.4	7560.72
sgLOXL1_2	LOXL1	4335.24	1171.35	224.015	235.521	787.273	316.422
sgGLA_4	GLA	2334.91	792.533	175.621	155.71	1897.03	563.25
sgSEPHS1_1	SEPHS1	6846.61	7363.08	3851.96	4021.07	10061.5	8960.96
sgSLC16A5_5	SLC16A5	1950.93	1374.72	1131	1026.59	1276.63	1093.09
sgOAS3_9	OAS3	6286.17	2259.97	3577.21	3445.96	7366.99	4879.95
sgHSDL2_1	HSDL2	3718.34	2319.78	903.085	911.567	1386.17	1142.27
sgGSTM1_8	GSTM1	2255.85	9.96897	170.158	173.706	431.004	250.539
sgAQP9_10	AQP9	5286.71	4143.11	2521.14	2456.14	6475.3	3216.18
sgNDUFA6_10	NDUFA6	800.418	1123.5	1360.48	1278.54	970.527	926.996
sgNAGK_9	NAGK	553.375	2017.72	1371.41	1376.35	707.42	1124.64
sgACOT7_10	ACOT7	3352.72	391.781	2257.32	2180.72	1934.91	1666.55
sgNXN_10	NXN	2172.56	1849.24	401.198	424.876	572.283	1298.17
sgCACNG5_9	CACNG5	3244.02	92.7114	771.173	812.194	219.085	154.963
sgSLC37A4_8	SLC37A4	3241.2	4844.92	3044.89	3198.7	4249.64	3494.56
sgPGLS_10	PGLS	6931.31	7989.13	6412.92	6287.07	14967.4	16754.6
sgSLC30A10_8	SLC30A10	3227.08	0.996897	1035	996.073	1097.47	247.756
INTERGENIC144300	INTERGENIC144300	3341.43	3378.48	1739.82	1734.72	2107.93	3595.7
sgNAGPA_8	NAGPA	2956.04	1135.47	871.083	839.58	3887.23	558.61
sgNDUFA11_4	NDUFA11	3362.6	963.003	490.96	447.568	226.251	155.891
sgPDHX_4	PDHX	1977.75	801.505	1283.21	1280.11	2244.09	1873.48
sgNMNAT3_10	NMNAT3	1792.82	1060.7	1673.48	1762.1	1322.7	1150.63
sgNAT6_6	NAT6	6029.25	175.454	759.465	807.499	2087.45	1167.33
sgSLC27A1_6	SLC27A1	1689.77	411.719	529.206	507.035	824.129	241.26
sgACOT6_8	ACOT6	1524.61	2104.45	1204.37	1148.65	393.125	2781.92
sgGLRX_7	GLRX	751.009	529.352	265.384	313.767	840.509	1043.91
INTERGENIC545689	INTERGENIC545689	1102.52	741.692	1240.28	1291.06	0	678.312
sgPDE10A_9	PDE10A	944.409	1209.24	330.168	321.591	726.871	1921.73
sgACOT11_8	ACOT11	3913.15	2270.93	1501.76	1484.33	2132.5	2539.73
sgUGT2B17_10	UGT2B17	6500.75	4321.55	1422.92	1364.61	2075.17	2675.2
sgNDUFA7_2	NDUFA7	2430.9	3095.37	1798.36	1871.65	2373.08	2420.03
sgSULT6B1_2	SULT6B1	2597.48	2194.17	1611.03	1659.6	338.865	558.61
sgDBH_8	DBH	1034.76	836.397	206.843	235.521	231.37	163.315
sgPDE4A_2	PDE4A	985.347	1023.81	666.581	719.081	452.503	390.656
sgCHST6_5	CHST6	3458.6	2114.42	1977.11	2007.01	659.303	1414.16
sgST3GAL4_2	ST3GAL4	815.946	5486.92	1351.9	1240.2	2550.19	8624.12
sgDUOX1_1	DUOX1	4695.22	3186.08	1124.76	1158.04	974.622	2992.55
sgHEPHL1_6	HEPHL1	1996.1	2552.06	1738.26	1712.81	1049.36	522.421
sgSCN3A_9	SCN3A	2514.19	457.576	199.038	201.875	780.107	825.852
sgPDE5A_4	PDE5A	4287.25	2800.28	995.188	999.202	3387.63	2002.46
sgARSG_3	ARSG	7095.06	10090.6	2503.19	2466.32	12989.5	10887.3
sgOGFOD3_1	OGFOD3	2875.58	5.98138	1475.22	1411.56	1037.07	143.828
sgAGPS_2	AGPS	1534.49	676.893	995.188	982.771	745.299	472.313
sgCHST15_7	CHST15	971.23	1470.42	864.838	816.889	635.756	1426.22
sgALDH1B1_5	ALDH1B1	965.584	4.98449	0.78054	3.12984	736.085	2.78377
sgSIRT2_1	SIRT2	2219.15	0	483.935	546.158	1203.94	363.746
sgHSD17B8_3	HSD17B8	4840.62	125.609	462.86	448.35	1556.12	831.42
sgKCTD16_10	KCTD16	503.967	366.858	728.244	676.046	244.679	0.927924
sgSLC37A4_3	SLC37A4	8321.81	4282.67	3777.81	3783.98	3852.42	3573.43
sgSLC51A_8	SLC51A	1746.24	0	0.78054	1.56492	0	279.305
sgNOS2_5	NOS2	347.271	0	69.4681	66.5092	66.5445	0
sgITPKA_8	ITPKA	3224.26	1022.82	2093.41	2216.71	3889.27	2866.36
sgFOLR2_1	FOLR2	5875.38	5253.65	3297	3025.78	6440.49	5458.05
sgPLP1_8	PLP1	3059.09	2128.38	1735.14	1794.18	3577.03	1676.76
sgMFSD9_8	MFSD9	1839.41	10.9659	773.515	777.766	347.055	141.972
sgNPR3_6	NPR3	1948.11	1318.9	1277.74	1274.63	1435.31	753.474
sgIL6_3	IL6	8880.83	7028.13	2222.2	2247.23	7243.12	7902.2
sgCOQ3_2	COQ3	5235.89	5377.26	2020.82	2144.72	2641.31	1657.27
sgKCNJ11_5	KCNJ11	2406.9	208.352	523.742	629.881	422.814	545.619
sgEGLN2_5	EGLN2	1703.89	244.24	739.171	655.702	1470.12	135.477
sgENOSF1_6	ENOSF1	2183.86	3055.49	1813.97	1824.7	1117.95	3374.86
sgMANEAL_7	MANEAL	87.5237	1962.89	3051.91	2863.02	1212.13	840.699
sgATP2C1_7	ATP2C1	3849.63	3512.07	407.442	406.097	347.055	193.008
sgCYP1A2_2	CYP1A2	6857.9	9823.43	4249.26	4002.29	11711.8	11557.3
sgTKTL1_3	TKTL1	4153.14	1707.69	839.861	838.798	2127.38	1817.8
sgPLIN3_9	PLIN3	3452.95	0.996897	263.042	257.43	494.477	245.9
sgSLC22A25_7	SLC22A25	8659.2	7741.9	3961.24	4145.48	6171.24	7869.72
sgTRPM3_1	TRPM3	5499.87	2427.44	2823.21	2818.42	2284.01	1648.92
sgSLC2A7_10	SLC2A7	979.7	0	554.964	526.596	203.729	443.548
sgPLOD1_9	PLOD1	491.262	759.636	497.984	575.109	623.471	1475.4
sgADPGK_4	ADPGK	1023.46	5.98138	721.219	665.092	0	143.828
sgFUT5_9	FUT5	10029.9	3769.27	2300.25	2272.27	7883.99	1432.71
sgNDUFS3_6	NDUFS3	5307.89	2403.52	3285.29	2989	7345.49	5729
sgSLC1A5_6	SLC1A5	1904.35	339.942	1163	1027.37	890.673	337.764
sgPGM3_7	PGM3	976.877	1232.17	1722.65	1668.21	4488.17	1718.51
sgSLC10A6_8	SLC10A6	1174.51	1525.25	510.473	542.245	1781.35	1067.11
sgTMEM104_5	TMEM104	7709.14	481.501	1753.87	1741.76	3710.11	929.78
sgSLC15A3_7	SLC15A3	6195.83	4064.35	2119.17	2089.95	3407.08	2291.04
sgB3GALNT1_2	B3GALNT1	4074.09	3087.39	704.047	731.601	1797.73	2940.59
sgKCNK16_1	KCNK16	2817.7	4952.59	1485.37	1448.33	3373.3	2627.88
sgSLC7A4_3	SLC7A4	12698	5131.03	4534.16	4550.79	10780.2	4707.36
sgABHD5_7	ABHD5	5190.72	2662.71	2028.62	2044.57	4244.52	1614.59
sgSLC24A1_7	SLC24A1	883.707	1151.42	504.229	566.502	886.578	57.5313
sgMPO_5	MPO	1578.25	0.996897	513.595	540.68	1306.32	543.763
sgAADAT_8	AADAT	1559.9	316.016	0.78054	1.56492	3.07129	0
sgRDH10_9	RDH10	1407.44	948.049	750.099	725.341	668.517	885.239
sgMSRB3_4	MSRB3	2398.43	2.99069	858.594	843.493	934.695	0.927924
sgIMPA1_8	IMPA1	11685.8	4144.1	5129.71	4934.98	4058.19	3499.2
sgGLB1_10	GLB1	5182.25	3295.74	1842.85	1864.6	2171.4	2315.17
sgSLC3A2_1	SLC3A2	1953.75	494.461	995.969	1035.2	1039.12	565.106
sgPIK3CB_1	PIK3CB	1391.91	2290.87	1178.62	1244.11	137.184	2298.47
sgNAT9_6	NAT9	1211.21	783.561	1205.15	1179.95	848.699	391.584
sgENPP4_4	ENPP4	4432.65	1163.38	1726.55	1701.07	4446.2	1406.73
sgMIOX_6	MIOX	1164.63	516.393	1143.49	1134.57	617.329	366.53
sgMFSD5_8	MFSD5	697.366	1374.72	402.759	424.876	1441.46	1193.31
sgCOX5B_1	COX5B	1854.94	47.8511	502.668	428.788	1.02376	217.134
sgDSEL_10	DSEL	2373.02	909.17	1516.59	1512.5	1609.35	740.483
sgGCNT4_1	GCNT4	2166.92	1598.03	693.119	758.204	285.63	527.061
sgCKMT1A_4	CKMT1A	3268.02	2318.78	2662.42	2429.54	1984.05	1505.09
sgACAD11_2	ACAD11	1850.7	475.52	750.879	717.516	474.002	1071.75
sgASIC2_6	ASIC2	5101.78	1611.98	822.689	860.707	1701.49	1770.48
sgDPEP3_7	DPEP3	1946.7	1632.92	1254.33	1320.79	1288.92	2286.4
sgFUT10_9	FUT10	1761.77	1676.78	777.418	808.282	685.921	1704.6
sgMDH1B_3	MDH1B	2481.72	230.283	612.724	639.27	709.467	869.465
sgATP6V1G1_6	ATP6V1G1	3152.26	0.996897	1540.01	1478.85	1946.17	4.63962
sgNMRK1_3	NMRK1	2978.63	1482.39	3414.86	3381.01	2820.46	3987.29
sgLDHAL6A_4	LDHAL6A	979.7	616.083	1111.49	1129.87	401.315	334.98
sgMOCS2_4	MOCS2	1490.73	3487.15	2208.15	2129.86	5432.08	5476.61
sgKDM5D_9	KDM5D	8060.65	6822.77	2304.93	2341.12	5043.05	5821.79
sgMANEAL_2	MANEAL	1247.92	707.797	1560.3	1587.61	735.061	399.935
sgPLA2G16_1	PLA2G16	1979.16	946.056	0	0.782461	106.471	582.736
sgATP13A4_1	ATP13A4	859.708	453.588	519.84	523.466	74.7346	0
sgAKR7A3_10	AKR7A3	3764.93	2625.83	2044.23	1996.06	5100.38	1480.97
sgCHRNA5_10	CHRNA5	1726.47	1144.44	1069.34	1138.48	0	1017.93
sgQPRT_8	QPRT	3619.53	2416.48	950.698	1032.85	1373.89	1751.92
sgCYP2A7_3	CYP2A7	2140.09	656.955	1319.11	1359.13	1176.3	313.638
sgGCDH_9	GCDH	436.207	1165.37	748.538	717.516	497.548	154.035
sgATP5SL_3	ATP5SL	5442	1854.23	1771.83	1737.06	5976.72	2928.53
sgHSDL2_4	HSDL2	3022.39	1443.51	1625.08	1615	1772.13	1816.87
sgTRPC3_6	TRPC3	2641.24	1725.63	878.888	842.71	2266.61	660.682
sgADCY5_4	ADCY5	5728.56	5304.49	5117.22	5266.74	3286.28	2354.14
sgADH5_4	ADH5	4657.11	849.356	2408.75	2578.99	1841.75	3494.56
sgACOT4_4	ACOT4	1510.49	1498.34	2068.43	2113.43	1903.17	1631.29
sgPDK3_8	PDK3	3306.14	691.847	1400.29	1338.01	2005.55	2588.91
sgANGPTL4_3	ANGPTL4	2940.51	302.06	473.007	478.866	327.604	476.025
sgB3GNT1_2	B3GNT1	660.662	1.99379	0	0	0	0
sgPLCB4_7	PLCB4	364.211	0	0	0	0	1.85585
sgSLC46A3_1	SLC46A3	8550.5	2477.29	1579.03	1589.18	3083.57	3250.52
sgNT5C3A_6	NT5C3A	7289.87	4100.24	3200.99	3035.95	7221.62	6638.37
sgARG1_5	ARG1	3433.19	397.762	756.343	736.296	1756.78	249.611
sgGAMT_5	GAMT	6054.66	474.523	930.404	812.194	173.016	739.555
sgFN3KRP_6	FN3KRP	11572.9	7254.42	3140.11	3165.84	7375.18	4872.53
sgSTEAP2_5	STEAP2	9468.08	9596.13	4365.56	4426.38	9508.7	12911.1
sgNAPEPLD_7	NAPEPLD	3709.87	2689.63	3782.5	3849.71	3533	3553.95
sgNEU1_4	NEU1	1986.22	242.246	336.413	328.634	452.503	1322.29
sgADH5_8	ADH5	4146.08	2877.05	3010.54	2877.11	4288.54	3217.11
sgPHGDH_7	PHGDH	1736.36	1469.43	767.271	717.516	2253.3	805.438
sgTYW5_9	TYW5	18068	7014.17	7252	7406.77	14876.3	12224.5
sgGLUL_4	GLUL	3983.74	716.769	1081.83	1140.05	3022.15	819.357
sgCA14_1	CA14	656.427	1583.07	483.935	517.207	1319.63	844.411
sgDGAT2L6_10	DGAT2L6	1137.81	0	131.131	115.022	69.6158	32.4773
INTERGENIC526001	INTERGENIC526001	4105.14	2751.44	1088.85	1255.85	2532.79	968.752
sgSTS_9	STS	1921.29	942.068	906.987	904.525	1483.43	1141.35
sgATP5C1_8	ATP5C1	482.792	0.996897	372.318	381.841	1184.49	692.231
sgSLC6A3_5	SLC6A3	783.478	875.276	698.583	661.962	1088.26	525.205
sgPLA2G4B_7	PLA2G4B	481.38	917.146	0	0	2.04752	605.006
sgSLC2A12_10	SLC2A12	2038.45	1763.51	1289.45	1325.49	2249.21	1350.13
sgZC3H12A_9	ZC3H12A	2485.95	1442.51	803.956	769.159	1046.28	2293.83
sgFADS6_6	FADS6	11907.5	2058.59	2959.03	2906.06	7716.1	1921.73
sgTTYH2_10	TTYH2	8159.46	10677.8	2059.06	2129.08	5140.31	7390.91
sgPCCB_4	PCCB	12143.2	5009.41	3986.22	4032.02	5114.72	4894.8
sgSLC35E1_9	SLC35E1	4990.26	2665.7	1898.27	1906.07	578.426	1570.97
sgUCK1_1	UCK1	1540.13	643.996	380.903	364.627	117.733	507.574
sgEPN2_10	EPN2	6568.51	3065.46	2492.26	2355.21	4094.03	3192.06
sgMGAT4A_1	MGAT4A	2635.59	213.336	528.426	580.586	1015.57	752.546
sgATP13A3_8	ATP13A3	266.806	69.7828	17.9524	27.3861	23.5465	5.56754
sgMLYCD_4	MLYCD	7312.46	5791.97	4620.8	4833.26	12913.7	13104.1
sgGPD2_10	GPD2	2908.04	1921.02	1619.62	1666.64	3359.99	3286.71
sgCACNA1B_10	CACNA1B	765.126	645.989	643.165	617.362	97.2574	802.654
sgRRM2B_7	RRM2B	6205.71	2828.2	1266.04	1269.15	2957.65	1967.2
sgG6PC_4	G6PC	5729.98	425.675	2303.37	2179.15	2746.75	1074.54
sgKDM1A_10	KDM1A	1609.31	2464.33	979.578	909.219	6973.87	4854.9
sgSLC22A5_7	SLC22A5	5001.55	3297.74	3608.44	3591.49	4870.04	5371.75
sgSLC25A15_8	SLC25A15	2723.12	58.8169	263.042	273.079	1029.9	200.432
sgCYP24A1_7	CYP24A1	2559.36	2420.47	1121.64	1098.57	1437.36	1042.99
sgSLC2A12_2	SLC2A12	3747.99	3301.72	2171.46	2334.86	5073.77	1866.98
sgGRIN3A_5	GRIN3A	1267.68	1260.08	490.96	549.287	1459.88	806.366
sgCDS2_2	CDS2	1358.03	124.612	188.11	185.443	165.849	197.648
sgORAI2_9	ORAI2	3066.15	3718.43	3077.67	2995.26	4365.32	3476.93
sgGSTCD_3	GSTCD	1514.72	1090.61	832.056	820.019	920.362	354.467
sgCHRNB1_8	CHRNB1	1685.54	448.604	551.061	504.687	935.719	331.269
sgGALT_10	GALT	1754.71	526.362	665.02	658.049	1140.47	502.935
sgGPIHBP1_10	GPIHBP1	6584.04	4030.46	1817.88	1737.06	1661.57	1222.08
sgSULT1C3_7	SULT1C3	4551.23	2862.09	1458.83	1479.63	1526.43	2081.33
sgALDH3B1_7	ALDH3B1	4237.84	2912.93	2128.53	2132.99	5867.18	5336.49
sgPNPLA8_10	PNPLA8	3663.29	3689.52	1959.16	1856	1499.81	5098.01
sgACOT8_9	ACOT8	2573.48	3009.63	1575.91	1563.36	720.729	1107.01
sgSLC35F2_4	SLC35F2	1400.38	3121.29	199.818	180.748	268.226	213.422
sgABCC5_3	ABCC5	1115.22	3095.37	2937.95	2850.5	523.142	2021.95
sgSLC24A2_8	SLC24A2	2563.6	1604.01	400.417	483.561	850.746	1184.96
sgSLC5A9_10	SLC5A9	5954.43	3259.85	2364.26	2448.32	4655.05	4237.83
sgNOXRED1_8	NOXRED1	6536.04	4969.53	1969.3	2268.35	3329.27	2560.14
sgSLC25A1_8	SLC25A1	2041.28	677.89	183.427	190.138	287.677	94.6482
sgEXT2_9	EXT2	2010.22	2915.92	1728.9	1722.2	825.152	1926.37
sgAPOA2_8	APOA2	511.025	1992.8	964.747	974.946	2144.78	1112.58
sgSLC24A1_10	SLC24A1	1507.67	1450.49	1241.84	1194.82	489.358	1655.42
sgLALBA_2	LALBA	3664.7	1334.85	2281.52	2276.96	1826.39	2857.08
sgASIC5_9	ASIC5	8979.64	6131.92	1014.7	977.293	5054.31	5187.09
sgSLC35F1_3	SLC35F1	7357.63	8140.66	4639.53	4692.42	10515.1	7299.98
sgNUDT6_2	NUDT6	1160.39	200.376	1158.32	1255.07	1749.61	437.98
sgGALK1_5	GALK1	6807.08	3282.78	1628.21	1588.4	5594.86	2466.42
sgNUDT3_5	NUDT3	10282.6	6237.59	3821.52	3895.87	8333.42	8445.96
sgSLC2A11_4	SLC2A11	8734.01	2089.5	1587.62	1592.31	4407.3	1811.31
sgNOX4_8	NOX4	3399.31	6711.11	3455.45	3408.4	3678.38	8099.85
INTERGENIC709243	INTERGENIC709243	3362.6	8206.46	2293.23	2176.02	4007.01	3917.69
sgMTHFD2_3	MTHFD2	1764.59	318.01	541.695	568.066	322.485	319.206
sgGBA3_5	GBA3	1507.67	1077.65	908.548	903.742	710.491	586.448
sgMOCOS_3	MOCOS	1331.21	5689.29	5004.04	4942.8	2623.9	3759.95
sgENTPD3_10	ENTPD3	1144.87	0.996897	183.427	187.008	0	399.007
sgSLC25A53_9	SLC25A53	2631.36	1245.12	723.561	719.081	1975.86	699.655
sgHEPH_4	HEPH	1483.67	1803.39	36.6854	45.3827	356.269	880.6
sgBEST3_2	BEST3	1493.55	0.996897	697.803	687.783	620.4	341.476
sgCHST4_6	CHST4	718.541	548.294	382.465	398.273	326.58	1630.36
sgAGXT_3	AGXT	1948.11	0.996897	1.56108	0	468.883	137.333
sgSLC1A4_9	SLC1A4	316.215	18.941	601.016	653.355	347.055	426.845
sgALG9_9	ALG9	3499.53	3004.65	3669.32	3629.84	2393.56	1402.09
[truncated: 28,198 more rows]

## Sheet: variation within 5 fold-change 
sgRNA	Gene	control1	control2	Tcell1	Tcell2
sgQPRT_4	QPRT	3088.74	1166.37	586.616	905.654
sgSLC6A14_4	SLC6A14	4369.12	7329.19	3208.47	5647.34
sgMAN1A2_6	MAN1A2	855.473	971.975	1189.61	703.366
INTERGENIC587802	INTERGENIC587802	8486.97	9373.83	11746.6	8299.35
sgATP1A4_2	ATP1A4	10968.7	5450.04	10153.7	9001.79
sgMTR_6	MTR	1036.17	1873.17	286.653	340.548
sgRDH8_3	RDH8	4109.38	2561.03	1198.83	1713.88
sgFABP3_6	FABP3	7047.07	3691.51	4015.2	1274.04
sgDDC_5	DDC	4734.75	2133.36	3778.71	3167.93
sgSORD_3	SORD	5498.46	4597.69	2000.43	2935.02
sgSLC25A52_6	SLC25A52	4576.64	1809.37	4855.7	2308.67
sgTRPC3_10	TRPC3	982.524	732.72	241.608	289.512
sgSLC26A9_7	SLC26A9	7608.91	2626.82	3040.57	4289.79
sgIAH1_9	IAH1	182.106	477.514	472.978	755.33
sgGLA_9	GLA	4211.02	1385.69	1252.06	1894.82
sgCOLGALT1_3	COLGALT1	1888.82	1852.24	1707.64	846.266
sgCA1_6	CA1	2387.14	1769.49	395.172	903.798
sgCHPF_5	CHPF	3416.25	3353.56	1735.28	1929.15
sgKDM4C_8	KDM4C	9542.9	3748.33	3388.65	3514.98
sgSLC35B2_10	SLC35B2	3349.9	3715.44	658.279	2052.57
sgBSND_7	BSND	1898.7	1272.04	2310.63	1557.06
sgGABRA1_4	GABRA1	6863.55	2576.98	2739.59	2109.17
sgCRLS1_2	CRLS1	1902.93	830.415	31.7366	166.098
sgCBR3_1	CBR3	4873.09	4224.85	3279.11	4132.97
sgSIAE_3	SIAE	21005.7	14187.8	26853.3	20690.8
sgGABRB1_3	GABRB1	6456.99	3529.02	4274.21	1929.15
sgGGTLC1_10	GGTLC1	2478.9	1054.72	1597.07	464.89
sgCLIC4_5	CLIC4	2680.76	1131.48	6700.52	4701.79
sgABCF3_5	ABCF3	4249.13	2413.49	1497.76	2333.73
sgATP6V0D2_10	ATP6V0D2	3412.01	2067.56	1844.82	1569.12
sgSULT4A1_2	SULT4A1	22249.4	5701.26	11810.1	11082.2
sgATP2B4_5	ATP2B4	3572.94	1376.72	1965.62	1268.47
INTERGENIC265770	INTERGENIC265770	9038.94	2252.99	5699.28	2256.71
sgSLC6A8_10	SLC6A8	1970.69	1500.33	1213.16	449.115
sgPTGS1_10	PTGS1	417.855	2065.57	226.251	418.494
sgGRIN2A_7	GRIN2A	844.18	1546.19	1754.73	870.392
sgCOQ7_10	COQ7	4754.51	2664.71	210.895	1458.7
sgHK2_8	HK2	3722.58	3247.89	1964.6	2370.85
INTERGENIC994927	INTERGENIC994927	2548.07	1460.45	2257.4	1319.51
sgFUT4_3	FUT4	2598.89	1631.92	1060.62	955.761
sgGPD1L_5	GPD1L	7470.57	2554.05	5265.21	3619.83
sgUCK2_4	UCK2	2560.77	647.983	2130.45	848.122
sgRDH16_10	RDH16	1346.73	2362.65	793.416	1249.91
sgCCBL1_4	CCBL1	4916.85	5579.63	6073.98	4019.77
sgCA14_10	CA14	6190.18	3856	11354.5	6943.65
sgMFSD7_2	MFSD7	1328.38	679.884	211.919	188.369
sgPLA2G2C_2	PLA2G2C	5034.02	4668.47	4543.46	3838.82
sgTRPM8_4	TRPM8	5118.72	2758.41	2444.74	1246.2
sgATP5O_8	ATP5O	25984.6	9395.76	25290	13806.6
sgAKR1C2_8	AKR1C2	25943.7	17833.5	16594.2	19015.9
sgASPHD2_2	ASPHD2	8166.52	10442.5	8716.31	6074.19
sgKCNJ5_8	KCNJ5	1809.76	1573.1	3404.01	455.611
sgBSCL2_2	BSCL2	1675.65	428.666	285.63	626.349
sgSLC47A1_4	SLC47A1	989.582	233.274	529.285	622.637
sgEPN1_6	EPN1	3306.14	973.969	180.182	445.403
sgKCNJ8_8	KCNJ8	2453.49	952.037	2033.19	310.854
sgGALNT2_3	GALNT2	640.899	786.552	325.556	305.287
sgCA5B_9	CA5B	9127.87	2599.91	5968.53	4106.06
sgALKBH6_4	ALKBH6	9247.86	11132.4	15504.9	8659.38
sgCDS2_7	CDS2	1578.25	377.824	380.84	50.1079
sgITPKC_6	ITPKC	9435.61	6517.71	3286.28	6078.83
sgGLRA3_10	GLRA3	10696.2	9144.54	5024.62	8176.86
sgDSE_1	DSE	841.356	2518.16	941.861	711.718
sgGPX8_5	GPX8	938.762	885.245	2335.2	4.63962
sgOGFOD2_5	OGFOD2	4030.32	3249.89	1825.37	1716.66
sgELOVL6_10	ELOVL6	5048.14	5811.91	3140.9	3357.23
sgNAT9_10	NAT9	9948.05	4592.71	2775.42	4086.58
sgSLC6A6_6	SLC6A6	4091.03	2350.68	2600.36	2472.92
sgABHD2_2	ABHD2	3169.2	3597.8	3054.91	4246.18
sgAGXT2_3	AGXT2	5482.93	2176.23	4588.5	3653.24
sgSLC41A3_9	SLC41A3	4256.19	1485.38	279.487	100.216
sgNMNAT1_8	NMNAT1	4475	1915.04	1257.18	1414.16
sgTET2_6	TET2	479.968	400.753	643.946	140.116
sgSLC34A1_9	SLC34A1	7440.92	2830.19	2211.33	2955.44
sgDUOX1_3	DUOX1	1993.28	3514.06	2262.51	2553.65
sgFOLR2_8	FOLR2	1558.49	2236.04	3918.96	4222.98
sgEGLN2_4	EGLN2	2268.56	1684.76	3.07129	811.005
sgHAO2_5	HAO2	5398.23	1400.64	4906.89	2142.58
sgGABRP_6	GABRP	3671.76	1481.39	1500.84	1427.15
sgPCYOX1_3	PCYOX1	5660.8	2378.6	1016.6	1388.17
sgIL6_4	IL6	15294.1	9239.24	11459	8664.95
sgAOC2_10	AOC2	1716.59	743.685	2325.99	2097.11
sgSLC6A1_2	SLC6A1	5823.15	2571.99	12074.3	7516.18
sgST3GAL1_2	ST3GAL1	4456.65	3893.88	1738.35	2736.45
sgUQCR11_9	UQCR11	5851.38	2345.7	3440.86	1026.28
sgATP8B3_8	ATP8B3	2426.66	660.943	2187.78	13.9189
sgAK3_4	AK3	3869.39	1909.06	1041.17	1104.23
sgAMY2B_2	AMY2B	8619.67	7928.32	10003.2	9978.89
sgTTYH3_10	TTYH3	3543.3	1985.82	3240.21	772.033
sgSUCLG2_7	SUCLG2	7781.14	15414	9826.07	9816.51
sgST6GAL1_6	ST6GAL1	280.923	966.99	760.655	1238.78
sgPGP_1	PGP	9678.42	3399.42	6287.95	5086.88
sgGABRB1_10	GABRB1	2511.36	2759.41	2332.13	2154.64
sgGABRR3_6	GABRR3	413.62	906.18	1.02376	918.645
sgGYLTL1B_3	GYLTL1B	3436.01	1145.43	2445.77	529.844
sgSLC36A4_10	SLC36A4	1730.71	1968.87	1189.61	823.996
sgWWOX_1	WWOX	17095.3	10374.7	17655.8	19238.6
sgP4HA2_7	P4HA2	17750.4	3815.13	9343.88	3052.87
sgANKH_7	ANKH	8474.27	5320.44	3792.02	4171.02
sgPLCG1_8	PLCG1	1983.4	696.831	119.78	218.99
sgSLC25A44_10	SLC25A44	11707	10008.8	12772.5	7808.48
sgSLC15A2_3	SLC15A2	1374.97	1948.93	705.372	325.701
sgALDH4A1_1	ALDH4A1	3325.9	1025.81	2156.04	361.89
sgGPX5_9	GPX5	887.942	1235.16	914.22	2121.23
sgFABP1_9	FABP1	5594.46	2849.13	3050.81	1389.1
sgACSM3_4	ACSM3	357.153	1068.67	411.552	419.422
sgCYP2A13_10	CYP2A13	10433.7	10074.6	6865.35	6034.29
sgIDI1_3	IDI1	1480.84	2851.13	3010.88	2739.23
sgAPOA5_2	APOA5	3068.97	1458.46	1108.73	1011.44
sgPANK2_6	PANK2	5364.35	4168.03	2399.7	5005.22
INTERGENIC668472	INTERGENIC668472	2032.81	1738.59	1092.35	765.537
sgLDHD_3	LDHD	443.265	619.073	1142.52	482.52
sgABCA6_8	ABCA6	1061.58	1507.31	922.41	607.79
sgCIDEA_4	CIDEA	1517.55	377.824	1443.5	264.458
sgHMGCL_6	HMGCL	9077.05	4544.85	10634.8	8956.32
sgCOX4I2_2	COX4I2	1246.51	456.579	649.065	372.097
sgMPST_2	MPST	3815.75	3656.62	2450.89	2725.31
sgAMPD2_10	AMPD2	13482.9	5002.43	9065.41	9995.59
sgCYP8B1_3	CYP8B1	3762.11	2352.68	1387.2	454.683
sgKCNJ14_4	KCNJ14	1078.52	640.008	1274.58	225.485
sgCLCNKB_9	CLCNKB	907.705	4184.97	889.649	4412.28
sgATP11B_6	ATP11B	1273.33	4070.33	1804.89	1256.41
sgTRPM3_9	TRPM3	1757.53	479.508	2529.72	861.113
sgSLC12A4_1	SLC12A4	2196.56	633.03	414.624	833.276
sgGLOD5_6	GLOD5	4432.65	2369.62	5257.02	5153.69
sgFMO2_3	FMO2	575.962	2451.37	637.804	792.447
sgATP1B4_8	ATP1B4	8748.13	3460.23	4256.8	2500.75
INTERGENIC27867	INTERGENIC27867	6657.44	4420.24	3677.35	4158.95
sgACOT8_2	ACOT8	2717.47	1523.26	2955.6	2125.87
sgABHD14B_3	ABHD14B	3972.44	921.133	1120	236.621
sgCKB_5	CKB	14359.5	9874.27	7463.23	4345.47
sgATP6V1G2_5	ATP6V1G2	3560.24	2305.82	1328.84	1228.57
sgGLYCTK_10	GLYCTK	1941.05	1095.59	675.683	393.44
sgGMPPA_5	GMPPA	5508.34	2167.25	1841.75	2179.69
sgSIRT3_4	SIRT3	4092.44	1662.82	810.82	1181.25
sgTFAM_10	TFAM	4888.62	4262.73	6166.12	3919.55
sgPGM1_6	PGM1	1917.05	459.57	2579.88	411.07
sgSLC6A3_10	SLC6A3	7176.94	5577.64	5623.53	4995.01
sgCPT1B_10	CPT1B	6475.34	3239.92	675.683	1645.21
sgKCNU1_4	KCNU1	1955.17	4803.05	1904.2	2217.74
sgDDHD1_4	DDHD1	3304.72	2419.47	2833.77	3488.07
sgMFSD1_1	MFSD1	4487.7	3179.11	3134.76	3791.5
sgENO1_7	ENO1	9149.05	4658.5	7631.12	4213.7
sgDAGLA_1	DAGLA	5338.94	1633.91	3682.47	2227.02
sgME1_7	ME1	3749.4	2881.03	1346.25	1828.94
sgCYP3A5_5	CYP3A5	12305.5	2725.52	8894.45	5870.05
sgNUDT3_9	NUDT3	474.322	773.592	462.741	515.926
sgTET1_3	TET1	7205.17	3256.86	5857.97	4781.59
INTERGENIC381765	INTERGENIC381765	8402.27	5303.49	3003.72	3777.58
sgCETP_1	CETP	4515.94	5181.87	6252.12	2650.15
sgATP5L2_6	ATP5L2	9540.08	6533.66	5009.27	5080.38
sgCHRNA7_1	CHRNA7	2087.86	1141.45	332.723	473.241
sgNAPRT1_10	NAPRT1	7233.41	4409.28	5118.81	2857.08
sgKCTD3_7	KCTD3	3188.97	5099.13	1784.42	1553.34
sgCATSPER2_1	CATSPER2	3457.18	989.919	710.491	435.196
sgCYP2E1_5	CYP2E1	4419.94	2919.91	3249.42	2782.84
sgABCB4_5	ABCB4	3090.15	1760.52	1373.89	1262.9
sgACADSB_10	ACADSB	37832.8	14218.7	23123.7	13946.7
sgKCTD5_7	KCTD5	3344.25	3398.42	1883.72	1713.88
sgNRIP1_10	NRIP1	5810.44	4097.25	2652.57	2936.88
sgSLC35B1_8	SLC35B1	6253.71	3435.31	10634.8	4157.1
sgADH1C_3	ADH1C	1295.91	2422.46	1694.33	1741.71
sgKCNMB2_5	KCNMB2	10780.9	3335.62	6269.52	2081.33
sgHAL_7	HAL	12236.4	7743.9	7270.76	7974.58
sgNMNAT1_6	NMNAT1	2672.29	876.273	1142.52	498.295
sgDIO1_10	DIO1	2487.37	2005.76	1779.3	1033.71
sgAMD1_9	AMD1	1702.48	3013.62	2921.82	4293.5
sgSREBF1_8	SREBF1	2238.91	1899.09	1310.42	1141.35
sgGAL3ST3_5	GAL3ST3	6593.92	1707.69	2015.79	1864.2
sgELOVL1_5	ELOVL1	7536.92	2826.2	3986.53	1802.96
sgPXDN_10	PXDN	14894.6	7831.63	7483.7	8206.56
sgGPX7_10	GPX7	17826.6	9135.57	10451.6	4677.66
sgCYP4A11_5	CYP4A11	2772.52	566.238	1821.27	1114.44
sgPIGU_1	PIGU	3327.31	3142.22	3512.53	6644.86
sgOXCT1_1	OXCT1	9518.9	6684.2	5655.26	5788.39
sgB3GAT2_9	B3GAT2	5242.95	3883.91	3837.06	2438.58
sgAOC3_9	AOC3	9120.81	5988.36	10873.4	3539.1
sgAHCYL2_3	AHCYL2	3011.1	1429.55	2001.46	1000.3
sgALDH3B1_1	ALDH3B1	1808.35	6406.06	4488.17	4921.71
sgGAPDH_5	GAPDH	3828.45	1879.15	3035.45	3242.17
sgKCNJ12_8	KCNJ12	2806.4	2343.71	2777.47	2881.2
sgPTEN_2	PTEN	9819.59	11642.8	10570.3	13814.9
sgSLC1A7_9	SLC1A7	9232.33	11536.1	15572.4	8363.38
sgRFK_6	RFK	2004.57	1354.78	3079.48	1009.58
sgGCH1_8	GCH1	4446.77	2393.55	1410.74	1077.32
sgSPTLC1_6	SPTLC1	4211.02	1199.27	1309.39	606.862
sgADI1_9	ADI1	6908.72	5371.28	4189.24	7693.42
sgSLC45A1_6	SLC45A1	622.547	823.437	0	1047.63
sgCDA_2	CDA	7401.4	3481.17	975.645	1998.75
sgPTGES_1	PTGES	3344.25	1909.06	557.95	856.474
sgPRDX1_8	PRDX1	3109.91	7191.62	3126.57	5304.94
sgCYP3A7_7	CYP3A7	3148.03	1499.33	2006.57	2414.46
sgGGTLC1_9	GGTLC1	3543.3	2110.43	2796.92	1107.01
sgCS_10	CS	2857.22	959.015	1338.06	1137.63
sgDPYSL5_7	DPYSL5	3145.2	996.897	740.18	630.06
sgNAA20_7	NAA20	3256.73	1373.72	786.249	1458.7
sgSLC7A3_3	SLC7A3	2710.41	1772.48	1764.97	2344.86
sgB3GNT4_7	B3GNT4	3831.28	3029.57	1865.29	2217.74
sgMGAT4C_8	MGAT4C	3390.84	3055.49	2296.3	2928.53
sgFAHD2B_4	FAHD2B	4363.48	2694.61	6429.23	5306.8
sgSTARD7_7	STARD7	3564.47	1178.33	1002.26	949.266
sgABHD10_10	ABHD10	2059.63	1508.31	2690.45	1237.85
sgKCNQ1_7	KCNQ1	3074.62	3504.09	6264.4	5167.61
sgCNGA2_10	CNGA2	1444.14	2874.05	1563.28	2542.51
sgCYP2C8_3	CYP2C8	2646.88	2184.2	1758.82	767.393
sgSLC44A3_2	SLC44A3	791.948	252.215	393.125	207.855
sgABHD12B_5	ABHD12B	3945.62	3309.7	2325.99	2150
sgSLC9A6_5	SLC9A6	8875.18	3548.95	4936.58	4855.83
sgSIRT5_8	SIRT5	6543.1	3338.61	1702.52	940.915
sgALKBH3_9	ALKBH3	12926.7	9279.12	6283.85	7484.63
sgRDH13_8	RDH13	6225.47	3425.34	1068.81	2398.68
sgCOX11_5	COX11	1314.27	3434.31	3009.86	2053.5
sgKIAA1191_2	KIAA1191	611.254	811.474	451.479	952.978
sgGAL3ST3_2	GAL3ST3	10364.5	3070.44	3423.46	2538.8
sgPSPH_2	PSPH	4901.32	2912.93	266.178	2381.05
sgARSF_9	ARSF	3985.15	3474.19	3709.09	2845.94
sgERO1LB_1	ERO1LB	2092.1	3115.3	3179.81	2516.53
sgMINA_7	MINA	4302.78	4317.56	2563.5	5607.44
sgATP1B3_8	ATP1B3	3829.87	4009.52	1585.81	1573.76
sgJMJD6_9	JMJD6	10683.5	9056.81	9024.46	5861.69
sgPGLS_9	PGLS	3536.24	2004.76	1537.69	1553.34
INTERGENIC1174881	INTERGENIC1174881	6167.59	2422.46	1322.7	2947.09
sgAPOA4_6	APOA4	3365.43	4249.77	2260.47	1523.65
sgSLC35E4_2	SLC35E4	2607.36	970.978	1488.55	2042.36
sgAQP9_6	AQP9	6526.16	5043.3	2792.82	2496.11
sgHYAL2_2	HYAL2	4254.78	919.139	629.614	922.356
sgSLC9A1_4	SLC9A1	4410.06	2077.53	1628.81	946.482
sgTP53I3_1	TP53I3	7950.54	3155.18	4019.29	4381.66
sgKDM4C_5	KDM4C	2892.52	6750.99	2725.26	9011.07
sgPLA2G4C_4	PLA2G4C	8510.97	8636.12	11013.6	8016.33
sgALOX15_2	ALOX15	1288.86	2546.08	3018.05	351.683
sgZADH2_5	ZADH2	7217.88	1628.93	1176.3	3211.54
sgSTARD4_2	STARD4	13254.2	9456.57	23567	12301.5
INTERGENIC39333	INTERGENIC39333	7872.89	12143.2	4207.66	7858.59
sgMDH2_8	MDH2	1211.21	531.346	486.287	818.429
sgAOX1_4	AOX1	2646.88	1094.59	2507.19	694.087
sgKCNH1_6	KCNH1	2015.87	1288.99	4005.98	2800.47
sgSLC18A2_4	SLC18A2	5196.36	2685.64	2013.74	2255.78
sgALOX15_9	ALOX15	1394.73	542.312	2.04752	2.78377
sgACSBG1_2	ACSBG1	4631.7	3569.89	3100.98	2732.74
sgCERK_6	CERK	4494.76	1420.58	2443.72	2497.97
sgNDUFAF1_6	NDUFAF1	1547.19	2545.08	814.915	741.411
sgKDM4B_1	KDM4B	4664.16	5887.68	7978.18	5660.33
sgLPGAT1_10	LPGAT1	3211.55	714.775	1907.27	1167.33
sgSLC39A10_10	SLC39A10	16376.8	6269.49	5327.66	5907.16
sgANGPTL4_1	ANGPTL4	6582.63	1654.85	2196.99	1418.8
sgNOX4_10	NOX4	4618.99	1052.72	2196.99	1710.16
sgATP13A1_1	ATP13A1	9182.93	2802.28	5433.11	5131.42
sgGPX4_8	GPX4	26165.3	13503	31850.3	21062
sgIP6K2_7	IP6K2	7443.75	1869.18	4528.1	4077.3
sgALDH1A1_1	ALDH1A1	6125.24	4143.11	4996.98	3311.76
sgGCNT3_1	GCNT3	3930.09	1235.16	382.887	1654.49
sgMAOB_4	MAOB	9192.81	7459.78	7574.82	5974.9
sgMGAT5B_2	MGAT5B	2382.9	523.371	49.1406	145.684
sgDHRS11_2	DHRS11	5724.33	1330.86	6205.02	1637.79
sgDAGLB_2	DAGLB	11307.5	2817.23	8489.04	3068.64
sgPANK1_3	PANK1	618.312	458.573	118.756	443.548
INTERGENIC141512	INTERGENIC141512	6591.1	3754.32	3939.44	2773.56
sgGPHN_4	GPHN	1798.47	488.48	644.97	259.819
sgBLVRB_6	BLVRB	12638.7	4221.86	13245.4	9012
sgNDUFA12_8	NDUFA12	7491.74	7458.79	2787.7	8867.24
sgCS_4	CS	2099.16	1492.36	929.576	870.392
sgLIPF_10	LIPF	1215.45	862.316	2306.54	931.635
sgPLCB3_4	PLCB3	1307.21	2053.61	724.824	2377.34
sgABCC8_5	ABCC8	9801.24	6322.32	4176.95	1336.21
sgLOXL3_10	LOXL3	5250.01	6757.97	2688.4	4178.44
sgSLC35B1_5	SLC35B1	3077.44	831.412	1501.86	978.032
INTERGENIC959406	INTERGENIC959406	7997.12	2639.78	6701.55	3411.05
sgATP1A2_7	ATP1A2	3433.19	1621.95	2411.98	1213.72
sgGLT6D1_10	GLT6D1	4904.15	3489.14	2062.88	3112.26
sgGLT8D2_5	GLT8D2	8276.63	7691.06	7627.03	7721.25
sgASS1_1	ASS1	2329.26	2092.49	1170.16	960.401
sgATP5G2_3	ATP5G2	2902.4	855.338	742.228	1033.71
sgDUS4L_9	DUS4L	3303.31	2287.88	5815.99	1742.64
sgB4GALT1_9	B4GALT1	6651.8	3673.57	1320.65	3273.72
sgABHD12_1	ABHD12	3467.07	2293.86	1554.07	1993.18
sgATP13A5_10	ATP13A5	735.481	829.419	1698.42	558.61
sgNDUFAF1_2	NDUFAF1	643.722	1074.66	1624.71	502.935
sgFUT7_8	FUT7	2965.92	3128.26	1173.23	610.574
sgSLC6A18_3	SLC6A18	4323.95	3028.57	4175.93	3384.14
sgKCNS3_5	KCNS3	5626.92	7469.75	4946.82	4529.2
sgPDXDC1_6	PDXDC1	1877.52	1372.73	712.539	1187.74
sgAOC3_3	AOC3	5666.45	2276.91	4845.47	2368.06
sgSMPD4_7	SMPD4	508.202	1484.38	632.685	988.239
sgHTR3B_9	HTR3B	5368.59	1568.12	4238.38	1484.68
sgPLD2_3	PLD2	4064.2	2522.15	2687.38	2645.51
sgMAGT1_9	MAGT1	7541.15	2291.87	5368.61	3176.28
sgMGAT2_7	MGAT2	2896.75	2679.66	1153.78	232.909
sgKCTD17_9	KCTD17	6575.57	3531.01	4266.02	2959.15
sgSLN_3	SLN	4160.2	2356.67	2740.61	5632.5
sgGABRG1_7	GABRG1	1771.65	1282.01	2007.6	1458.7
sgCES5A_3	CES5A	3632.23	1951.92	1934.91	1303.73
sgSULT1E1_5	SULT1E1	2586.18	1247.12	412.576	233.837
sgTXNRD2_10	TXNRD2	3143.79	970.978	3606.71	3291.35
sgP2RX2_7	P2RX2	3212.97	1730.61	959.265	713.573
INTERGENIC648892	INTERGENIC648892	1164.63	692.844	514.952	298.791
sgSLC1A6_8	SLC1A6	2740.06	1042.75	2101.78	1261.05
INTERGENIC479732	INTERGENIC479732	6509.22	4998.44	4093	6192.96
sgDDAH1_3	DDAH1	7042.83	1750.55	2923.86	1838.22
sgESD_4	ESD	3723.99	3350.57	2337.25	2156.49
sgPPIP5K1_7	PPIP5K1	2833.23	3133.25	1404.6	2038.65
sgGABRB1_4	GABRB1	6691.32	3747.34	4740.02	3761.8
sgIMPAD1_4	IMPAD1	4753.1	2668.69	4039.77	3207.83
sgKCNQ1_10	KCNQ1	3822.81	3733.38	3973.22	3771.08
sgSLC29A1_3	SLC29A1	4052.91	3318.67	4390.92	2786.56
sgFUT9_9	FUT9	15567.9	13592.7	17513.5	15884.2
sgPCBD2_10	PCBD2	11711.2	12855	8750.1	6672.7
sgATP13A1_8	ATP13A1	17393.2	6677.22	8599.6	3185.56
sgATP1B3_7	ATP1B3	2367.37	2490.25	2141.71	1061.54
sgUGT1A3_9	UGT1A3	11108.4	7927.33	13160.5	3228.25
INTERGENIC238526	INTERGENIC238526	2464.78	3900.86	11988.3	4928.2
INTERGENIC348194	INTERGENIC348194	8550.5	7288.32	8997.85	5347.62
sgGMDS_10	GMDS	5046.73	4426.22	2737.54	2192.68
sgDHCR7_1	DHCR7	1228.15	1476.4	3749.02	1864.2
sgFN3K_2	FN3K	828.651	205.361	738.133	947.41
sgKDM4E_5	KDM4E	9048.82	5159.94	6828.49	4161.74
sgKCNC2_8	KCNC2	6005.25	2393.55	6311.49	4483.73
sgDHTKD1_8	DHTKD1	2531.13	10197.3	3717.28	10158.9
INTERGENIC1158459	INTERGENIC1158459	924.645	323.992	212.943	583.664
sgST6GALNAC4_8	ST6GALNAC4	719.953	152.525	270.273	7.42339
sgATP5L2_2	ATP5L2	650.781	1255.09	624.495	1841
sgKCNK1_6	KCNK1	1586.72	2545.08	131.042	331.269
sgQSOX1_8	QSOX1	677.603	1895.1	2029.1	2117.52
sgAKR7A2_3	AKR7A2	2944.75	2017.72	4585.43	4599.72
sgHYAL4_6	HYAL4	2440.78	782.564	1165.04	472.313
sgABCA1_7	ABCA1	9853.47	13641.5	9009.11	10481.8
sgSLC25A12_2	SLC25A12	863.943	304.054	0	0.927924
sgKCNE1_3	KCNE1	8882.24	6732.05	6847.95	5469.18
sgSLC27A5_8	SLC27A5	1509.08	2083.52	898.863	665.321
sgLDHAL6B_10	LDHAL6B	2247.38	1762.51	2812.27	3077
sgABCA8_3	ABCA8	2305.26	1251.11	912.172	1045.77
sgSCN2B_2	SCN2B	3786.1	1048.74	2147.85	1648.92
sgSLC41A2_4	SLC41A2	743.951	539.321	1088.26	166.098
sgADCK3_7	ADCK3	22363.7	15384.1	20248	20609.2
sgCYB5R2_8	CYB5R2	17684	6754.98	6172.26	8522.98
sgSLC22A14_1	SLC22A14	2637	4490.03	1357.51	1500.45
sgSLC27A3_1	SLC27A3	1918.46	1966.88	2874.72	2679.84
sgHCN3_2	HCN3	2322.2	5936.52	1235.68	4318.56
sgGABRD_2	GABRD	1132.16	764.62	1154.8	1827.08
sgKCNMB2_2	KCNMB2	6456.99	4452.14	6060.67	6473.2
sgST6GALNAC4_9	ST6GALNAC4	5118.72	2216.1	5060.46	3188.35
sgABHD3_1	ABHD3	1634.72	3482.16	2828.66	3306.19
sgVKORC1L1_3	VKORC1L1	10467.5	6893.54	13029.4	9946.41
sgKCTD1_8	KCTD1	7222.11	4691.4	2729.35	4411.35
sgASPG_5	ASPG	9616.31	4676.45	4693.95	5610.23
sgPMM1_5	PMM1	1205.57	485.489	280.511	182.801
sgSCN1B_7	SCN1B	2087.86	540.318	2097.69	2283.62
sgSLC17A5_3	SLC17A5	3244.02	2821.22	3070.26	1851.21
sgSLC35A4_1	SLC35A4	1019.23	355.892	366.507	102.072
sgTECRL_5	TECRL	3413.42	1568.12	3063.1	2367.13
sgSLC7A14_9	SLC7A14	5605.75	6397.09	7292.26	11346.7
sgSLC30A2_10	SLC30A2	355.741	298.072	329.651	314.566
sgDGUOK_7	DGUOK	966.995	343.93	1009.43	1639.64
sgHGD_7	HGD	19625.1	16513.6	10189.5	9031.48
sgAKR1E2_4	AKR1E2	6987.78	6441.95	2096.67	7907.77
sgARNT2_3	ARNT2	4549.82	2474.3	4594.64	2406.11
sgSIRT5_2	SIRT5	5475.88	7247.44	5322.54	3143.81
sgALDH7A1_8	ALDH7A1	8920.35	5744.12	10601.1	4651.68
sgCOX6B2_4	COX6B2	11832.6	7484.7	6635	3194.84
sgBCMO1_1	BCMO1	3790.34	8538.43	3946.6	4550.54
sgLALBA_3	LALBA	2881.22	1201.26	1027.86	866.681
sgENO3_7	ENO3	2152.8	3750.33	1408.7	4585.8
sgTRPM8_7	TRPM8	5809.03	7876.49	5317.42	4402.07
sgTDO2_3	TDO2	2720.29	2727.51	2386.39	683.88
sgNUDT12_5	NUDT12	4424.18	5081.19	4679.62	6218.95
sgGYG1_7	GYG1	3612.47	2276.91	2878.82	4365.88
sgST6GALNAC2_7	ST6GALNAC2	1756.12	651.971	1104.64	635.628
sgGLYAT_9	GLYAT	8563.2	4928.66	5073.77	5428.35
sgGPD2_9	GPD2	8659.2	4058.37	9873.16	3038.02
sgCHRNB2_2	CHRNB2	959.937	729.729	1393.34	1599.74
sgNUDT1_5	NUDT1	861.12	281.125	297.915	214.35
sgARSJ_2	ARSJ	8797.54	3694.5	5023.6	6058.41
INTERGENIC1138038	INTERGENIC1138038	8724.13	8473.63	9533.27	5626
sgATP5G1_10	ATP5G1	1818.23	1898.09	1038.09	1628.51
sgPGK2_5	PGK2	6718.15	1851.24	4838.3	6472.27
sgLDLR_6	LDLR	2776.76	2387.57	218.061	1839.14
sgATP13A4_6	ATP13A4	3020.98	1103.57	2075.17	1148.77
sgSLC7A13_5	SLC7A13	3471.3	5857.77	1973.81	2794.91
sgAGPAT5_2	AGPAT5	11379.5	5794.96	6756.83	4299.07
sgACAD9_1	ACAD9	3747.99	977.956	839.485	1287.96
INTERGENIC1282767	INTERGENIC1282767	2141.51	3118.29	2337.25	2628.81
sgCNGA4_4	CNGA4	574.55	282.122	523.142	471.385
sgHACL1_4	HACL1	4364.89	5413.15	5282.61	3217.11
sgNAT8L_6	NAT8L	6017.96	3097.36	3022.15	2154.64
sgNDUFB8_5	NDUFB8	2600.3	744.682	645.994	709.862
sgKCNG2_9	KCNG2	2733	3717.43	2976.08	3924.19
sgRDH12_3	RDH12	5005.79	3164.15	2492.86	2616.75
sgBCAT1_1	BCAT1	770.773	488.48	463.764	615.213
sgPIK3C2B_8	PIK3C2B	2025.75	2085.51	459.669	2387.55
sgSLC25A31_9	SLC25A31	4201.14	5310.47	3813.51	1915.23
sgCOASY_8	COASY	2178.21	579.197	952.099	450.043
sgPDE6D_2	PDE6D	7205.17	6359.21	5652.19	3764.59
sgDPEP3_5	DPEP3	3598.35	1520.27	3999.84	673.673
sgPHF2_8	PHF2	21096	7258.41	16809.2	5124
sgPIGW_10	PIGW	252.689	230.283	1.02376	108.567
sgCHST7_7	CHST7	18011.5	7213.55	11533.7	9712.58
sgPLD2_10	PLD2	1216.86	734.713	256.964	429.629
sgGABRA2_2	GABRA2	2920.75	2296.85	1803.87	2495.19
sgHADHA_9	HADHA	3774.81	6369.18	3006.79	3264.44
sgABCB8_8	ABCB8	5717.27	3130.26	1747.56	575.313
INTERGENIC1274042	INTERGENIC1274042	11685.8	7313.24	8797.19	6827.66
sgLDHA_3	LDHA	6760.5	4466.1	3432.67	2669.64
sgMMAA_8	MMAA	9997.46	10739.6	2747.78	2958.22
sgCYB5R3_3	CYB5R3	6896.02	1744.57	890.673	369.314
sgST8SIA5_8	ST8SIA5	5159.66	2318.78	1512.1	868.537
sgCLIC4_4	CLIC4	2101.98	1530.24	4039.77	386.944
sgCYP11B1_1	CYP11B1	13334.7	6736.03	8400.99	8060.87
sgFUT3_5	FUT3	10989.9	12087.4	10357.4	5839.42
sgAFMID_6	AFMID	1513.31	929.108	1419.96	131.765
sgSLC44A2_6	SLC44A2	3433.19	1821.33	3686.57	1975.55
sgPI4K2B_3	PI4K2B	3927.27	4123.17	3502.29	3417.54
INTERGENIC106846	INTERGENIC106846	3746.58	3787.21	1899.08	2043.29
sgGART_9	GART	10484.5	2262.96	4301.85	2183.4
sgUCP3_6	UCP3	6815.55	5902.63	4613.07	2869.14
sgALKBH6_9	ALKBH6	1359.44	1502.32	200.657	542.835
sgSLC6A7_3	SLC6A7	3454.36	1461.45	5524.22	3736.75
sgCA12_4	CA12	7281.4	4369.4	2066.98	3523.33
sgADCY4_1	ADCY4	1254.98	1533.23	2510.26	1297.24
sgIP6K2_9	IP6K2	5696.1	2118.41	1648.26	948.338
sgACAD9_7	ACAD9	7361.87	1713.67	1442.48	686.664
sgLIPC_9	LIPC	81.877	82.7425	916.267	918.645
sgPPAP2C_1	PPAP2C	271.041	1137.46	107.495	1983.9
sgPCYOX1_5	PCYOX1	1893.05	1122.51	1861.2	1390.03
sgST6GALNAC2_5	ST6GALNAC2	148.226	707.797	642.923	375.809
sgSLC15A4_7	SLC15A4	3448.71	1450.49	2750.85	2096.18
sgDPEP3_6	DPEP3	2365.96	490.473	4040.79	996.59
sgKCNJ15_3	KCNJ15	8087.47	4635.57	5690.07	2998.12
sgTECRL_4	TECRL	15079.5	6347.25	8818.69	7157.08
sgFLVCR2_8	FLVCR2	6730.85	8676	10110.7	8188.93
sgAGXT_1	AGXT	2152.8	1243.13	1162.99	475.097
sgGABRR1_4	GABRR1	5223.19	1449.49	3068.22	2510.96
sgCHIT1_9	CHIT1	4260.43	2474.3	2413.01	807.294
sgPIK3R2_4	PIK3R2	3156.5	3940.73	2080.28	2008.03
sgMINPP1_4	MINPP1	1808.35	1711.67	978.717	1875.33
sgGDPD2_5	GDPD2	642.311	629.042	320.438	363.746
sgD2HGDH_1	D2HGDH	4133.38	2153.3	3178.78	1020.72
sgFUT4_6	FUT4	14260.7	7382.02	8777.74	10061.5
sgABCG2_6	ABCG2	1681.3	2641.78	1050.38	1051.34
sgEPN2_8	EPN2	1996.1	474.523	856.889	713.573
sgKCTD18_2	KCTD18	1130.75	678.887	336.818	553.043
sgABCG2_10	ABCG2	12945	2727.51	2324.96	1911.52
sgDBI_6	DBI	5683.39	1236.15	2340.32	520.565
sgCATSPER1_4	CATSPER1	2013.04	1604.01	847.675	747.907
sgATP9B_5	ATP9B	5816.09	4624.61	7910.61	1908.74
sgENTPD4_10	ENTPD4	1352.38	1287.99	624.495	1274.97
sgATP8A2_9	ATP8A2	5467.41	1744.57	4541.41	1907.81
sgVIMP_5	VIMP	1712.36	2055.6	2838.89	1973.69
sgCYP11B2_1	CYP11B2	249.866	488.48	0	1.85585
sgSLC16A12_8	SLC16A12	3987.97	1446.5	564.093	2035.86
sgPDK3_6	PDK3	3639.29	2703.59	1747.56	2457.14
sgGALNT1_8	GALNT1	1581.07	1175.34	3313.92	3030.6
sgGALNT6_5	GALNT6	1805.53	3460.23	2475.46	1873.48
sgSLC16A8_2	SLC16A8	4054.32	3855	779.083	1210.94
sgACSL6_9	ACSL6	2358.9	4741.24	2305.51	4781.59
sgPIPOX_10	PIPOX	3572.94	2929.88	5266.23	3481.57
sgSLC24A2_10	SLC24A2	7853.13	2893	5675.74	5629.71
sgAIFM3_10	AIFM3	4273.13	6882.58	3269.9	3649.52
sgLIPK_9	LIPK	15903.9	7752.87	10603.1	10202.5
sgGRIK5_7	GRIK5	2906.63	10396.6	7059.86	13580.2
sgCH25H_9	CH25H	855.473	626.051	632.685	27.8377
sgCYP2A7_4	CYP2A7	3746.58	3263.84	4318.23	3195.77
sgABO_5	ABO	12861.7	8284.22	9727.79	12948.2
sgARSB_9	ARSB	746.774	947.052	84.9723	217.134
sgABCA7_2	ABCA7	519.495	976.959	1207.02	849.05
sgADH5_6	ADH5	1517.55	1509.3	191.444	1176.61
sgSLC5A11_10	SLC5A11	861.12	273.15	650.089	1199.81
sgGALM_10	GALM	249.866	381.812	161.754	1.85585
sgSLC4A11_7	SLC4A11	2243.15	1110.54	1188.59	1021.64
sgLOXL3_6	LOXL3	20160.1	15785.9	13371.4	11568.4
sgCHRNA5_4	CHRNA5	8759.42	22153.1	6848.97	20149.9
sgGMPR_7	GMPR	4002.09	1007.86	1800.8	300.647
sgSLC25A53_10	SLC25A53	1688.36	2334.73	1086.21	742.339
sgQPRT_6	QPRT	2258.68	3704.47	3146.02	4999.65
INTERGENIC1268457	INTERGENIC1268457	5429.29	4386.35	3627.19	4612.71
sgDBT_1	DBT	8189.11	4444.17	5702.36	3246.81
sgSIRT5_7	SIRT5	1236.62	4458.12	1381.06	7405.76
sgBCMO1_7	BCMO1	1784.35	2835.18	1180.4	2460.85
sgLIAS_7	LIAS	971.23	2546.08	290.748	572.529
sgNOXRED1_10	NOXRED1	3574.35	1801.39	1587.86	3014.82
sgGYS2_3	GYS2	3900.45	1803.39	5343.02	924.212
sgHCN4_6	HCN4	9466.67	11749.4	7352.66	7800.13
sgSLC2A5_5	SLC2A5	4980.38	6308.37	2333.15	6520.52
sgDGUOK_9	DGUOK	2682.18	888.235	470.931	1382.61
sgPHYKPL_6	PHYKPL	2282.67	3871.95	373.673	657.898
sgASMTL_4	ASMTL	2305.26	2009.74	2040.36	1323.22
sgABCG1_4	ABCG1	1780.12	1177.34	641.899	1134.85
sgETNPPL_9	ETNPPL	7754.31	2992.69	3908.72	1594.17
sgGRHPR_9	GRHPR	5111.66	1475.41	3840.13	2786.56
sgCLC_8	CLC	8458.74	2664.71	16778.4	6765.49
sgCHST13_6	CHST13	1271.92	1470.42	353.198	952.978
sgDHRS4L2_6	DHRS4L2	4031.73	1132.48	2727.3	2153.71
sgGYLTL1B_2	GYLTL1B	482.792	836.397	386.982	323.845
sgATP5F1_5	ATP5F1	2281.26	585.179	1004.31	9.27924
sgHYAL1_5	HYAL1	2075.16	4343.48	1891.91	3221.75
sgUCK2_2	UCK2	1157.57	501.439	718.681	783.168
sgSLC25A35_10	SLC25A35	19681.5	11116.4	19084	20391.1
sgMTHFD1L_7	MTHFD1L	9017.76	3380.48	7833.83	9762.69
sgPIGS_8	PIGS	2186.68	803.499	1250.01	660.682
sgFUT8_4	FUT8	3536.24	881.257	138.208	1246.2
sgSLC35B2_5	SLC35B2	4980.38	6439.96	11782.5	8580.51
sgCA2_4	CA2	3918.8	1066.68	2026.03	3092.77
sgSTARD8_3	STARD8	701.601	654.962	184.277	573.457
INTERGENIC235713	INTERGENIC235713	4549.82	3369.51	2459.08	3208.76
sgKCTD19_6	KCTD19	5991.14	2534.11	2697.61	3855.52
sgAPOC2_8	APOC2	5458.94	4387.34	5636.83	5692.81
sgMGAT5B_8	MGAT5B	2970.16	1597.03	1220.32	1067.11
sgDHRS11_5	DHRS11	906.293	1041.76	112.614	731.204
sgMAN2B1_8	MAN2B1	3999.27	4587.72	4004.96	3055.65
sgABHD14A_10	ABHD14A	1981.99	857.332	1756.78	339.62
sgSLC46A2_2	SLC46A2	5190.72	2760.41	1315.53	2196.4
sgAQP5_10	AQP5	865.355	750.664	1222.37	1043.91
sgATP13A3_10	ATP13A3	3594.12	3935.75	2061.86	1124.64
sgMCOLN3_9	MCOLN3	1607.89	627.048	139.232	617.997
sgSLC35D1_8	SLC35D1	4877.33	3007.64	1671.8	2244.65
sgHADHA_5	HADHA	7038.6	8713.88	7223.67	7238.73
sgSLC4A1AP_5	SLC4A1AP	3520.71	2626.82	6556.17	2365.28
sgGALNT12_2	GALNT12	3499.53	1262.07	1168.11	1249.91
sgELOVL1_3	ELOVL1	5509.76	3886.9	3694.76	5671.47
sgFAHD2A_3	FAHD2A	2804.99	2247.01	460.693	3375.79
sgSLC22A18AS_9	SLC22A18AS	3076.03	1216.21	362.412	265.386
sgCYP2E1_10	CYP2E1	4116.44	1805.38	2582.95	2203.82
sgNDUFAF2_6	NDUFAF2	12167.2	7511.62	11313.6	15838.7
sgHS3ST5_1	HS3ST5	2524.07	3017.61	2395.6	978.032
sgSLC5A12_2	SLC5A12	1146.28	1367.74	1946.17	837.915
sgMMACHC_8	MMACHC	2354.67	1956.91	3099.95	605.006
sgCYP2D6_6	CYP2D6	2298.2	2404.52	617.329	533.556
sgSLC17A5_7	SLC17A5	4360.65	9456.57	8327.28	8292.85
sgFABP2_2	FABP2	3601.18	4768.16	404.386	2446.01
sgGRIA1_1	GRIA1	782.066	3010.63	1445.55	1333.43
sgP2RX5_8	P2RX5	1887.41	1041.76	1278.68	1920.8
sgARSF_4	ARSF	6444.28	4923.68	4619.22	6033.36
sgPGM3_2	PGM3	3104.27	4516.94	4420.61	4643.33
sgCOX6A2_5	COX6A2	3121.21	1022.82	1760.87	1853.99
sgACSM2B_4	ACSM2B	5312.12	2719.54	3921.01	3911.2
sgNAA20_5	NAA20	4133.38	2893.99	2287.08	1017
sgSLC45A2_8	SLC45A2	3829.87	4821	3462.36	1843.78
sgAKR1C1_2	AKR1C1	8673.31	9867.29	5232.45	3598.49
sgCOQ10A_10	COQ10A	10731.5	6726.07	10603.1	8181.5
sgNEU4_2	NEU4	1.41167	1.99379	2.04752	0
sgMSRB1_6	MSRB1	1548.6	819.45	653.16	789.663
sgGALNTL5_2	GALNTL5	704.424	1290.98	1794.66	940.915
sgPIGP_7	PIGP	8694.49	3544.97	3717.28	3596.63
sgRHAG_2	RHAG	1821.06	902.192	2862.44	956.689
sgGSR_4	GSR	1876.11	671.909	375.721	1583.97
sgNOS1_3	NOS1	2745.7	1814.35	1703.54	733.06
sgSLC18A3_6	SLC18A3	2749.94	3681.54	1264.35	2034.01
sgCPT1A_8	CPT1A	2344.79	564.244	1.02376	337.764
INTERGENIC257515	INTERGENIC257515	1955.17	3677.55	1688.18	1602.52
sgMAOB_8	MAOB	8173.58	5756.08	4708.28	3423.11
sgUGP2_6	UGP2	9257.74	6096.03	12516.5	11046
sgENTPD5_7	ENTPD5	189.164	201.373	565.117	320.134
sgGGH_10	GGH	5577.52	3640.67	1879.63	3177.21
sgGRIK3_8	GRIK3	1571.19	1417.59	2.04752	4.63962
sgABCB10_10	ABCB10	6816.96	3711.45	5348.13	4887.37
sgSTRA6_4	STRA6	854.062	432.653	1210.09	480.665
sgSLC39A6_8	SLC39A6	11035	2699.6	8113.32	4683.23
sgATP6V1A_9	ATP6V1A	6280.53	1457.46	3002.69	2709.54
sgATP10A_8	ATP10A	3015.33	1400.64	2308.58	2373.63
sgUAP1L1_9	UAP1L1	1430.02	987.925	156.636	951.122
sgUGGT1_1	UGGT1	2773.94	1644.88	1200.87	975.248
sgSLC36A1_10	SLC36A1	1840.82	5479.94	1181.42	4068.02
sgAADAT_10	AADAT	3421.89	3352.57	2749.83	1883.69
sgNADK_4	NADK	8232.87	4023.48	10919.4	6157.7
INTERGENIC862930	INTERGENIC862930	2079.39	3267.83	1370.82	1494.89
sgSLC37A3_9	SLC37A3	8855.42	6163.82	5802.68	6635.58
sgFAAH2_4	FAAH2	8207.46	3044.52	2621.86	2143.5
sgENTPD3_6	ENTPD3	2744.29	1035.78	2537.91	1225.79
sgSLC34A3_10	SLC34A3	6680.03	3388.45	7593.24	3090.91
sgSCNN1G_2	SCNN1G	2515.6	1168.36	979.74	432.412
INTERGENIC466127	INTERGENIC466127	3808.69	1206.25	1279.7	1041.13
sgCAT_8	CAT	5858.44	3480.17	3123.5	4610.85
sgSLC3A2_2	SLC3A2	2800.76	6068.11	9428.85	4724.06
sgDHFRL1_4	DHFRL1	367.035	457.576	378.792	748.834
sgARSH_8	ARSH	4380.42	6841.71	2200.07	3977.08
sgNXN_6	NXN	27561.5	9539.31	27172.7	10051.3
sgTRPV4_10	TRPV4	536.435	1871.18	1855.06	1762.13
sgPLIN5_5	PLIN5	1509.08	1009.86	1225.44	368.386
sgNUDT9_9	NUDT9	6195.83	4129.15	4946.82	5929.43
sgSLC15A3_10	SLC15A3	752.421	690.85	605.043	643.051
sgPPCDC_5	PPCDC	4347.95	2685.64	1044.24	2280.84
sgATP6V1E2_9	ATP6V1E2	3889.16	1585.07	930.6	682.024
sgKCNH8_8	KCNH8	5776.56	2952.81	3815.56	2740.16
sgPLIN1_7	PLIN1	7133.18	2434.42	4048.98	2067.41
sgATP8A1_9	ATP8A1	5189.31	1864.2	3329.27	2588.91
sgHAO1_10	HAO1	2052.57	1776.47	2911.58	2134.22
sgCYP2W1_5	CYP2W1	1743.41	760.633	932.647	1041.13
sgDAGLA_2	DAGLA	937.35	781.567	228.299	13.9189
sgFLVCR1_3	FLVCR1	5189.31	1222.2	2362.84	989.167
sgC1GALT1_8	C1GALT1	1541.55	1989.81	859.96	664.393
sgKCTD19_5	KCTD19	1211.21	874.279	168.921	0.927924
sgSCNN1B_7	SCNN1B	6065.95	7217.54	3076.41	4976.46
INTERGENIC1088872	INTERGENIC1088872	8566.03	5915.59	9835.28	3540.03
sgCHRNA2_4	CHRNA2	1178.75	261.187	222.156	630.06
sgPIGN_10	PIGN	1455.43	358.883	113.638	67.7384
sgNDUFA3_6	NDUFA3	22406.1	9141.55	16562.4	5052.54
sgCNDP1_6	CNDP1	2557.95	1518.27	768.845	263.53
sgCYP7B1_1	CYP7B1	1286.03	1363.76	1795.68	693.159
sgBEST3_6	BEST3	728.423	647.983	263.107	0.927924
sgUPP1_4	UPP1	2195.15	2117.41	3278.09	2595.4
sgIMPDH1_9	IMPDH1	4085.38	4585.73	3943.53	1872.55
sgPFKP_1	PFKP	4607.7	5823.87	6944.18	10562.6
sgNUDT13_4	NUDT13	3716.93	2722.53	4061.26	4081.01
sgFA2H_4	FA2H	4861.8	1867.19	923.434	1292.6
sgHTR3D_6	HTR3D	20923.8	12136.2	18225	12724.6
sgASPDH_10	ASPDH	4964.85	4393.33	10182.3	8000.56
sgSLC25A37_3	SLC25A37	2323.61	1372.73	607.091	1544.99
sgVDAC1_1	VDAC1	2466.19	1238.15	3631.28	1807.6
sgPPAP2B_1	PPAP2B	3889.16	1800.4	3645.62	1324.15
sgCA3_8	CA3	5785.03	4776.13	3336.44	4345.47
INTERGENIC1236092	INTERGENIC1236092	7274.35	4032.45	4238.38	2605.61
sgABAT_7	ABAT	6598.15	5895.65	4404.23	5849.63
sgSLC12A7_5	SLC12A7	3904.68	5404.18	5949.08	8738.26
sgHEXDC_1	HEXDC	3817.16	5129.04	4476.91	2748.51
INTERGENIC1241543	INTERGENIC1241543	1949.52	2950.82	1329.87	2748.51
sgMANEAL_8	MANEAL	1358.03	876.273	3573.95	1586.75
sgNT5C_5	NT5C	3111.32	5624.49	7719.17	3781.29
sgSLC39A4_5	SLC39A4	679.014	346.92	1.02376	172.594
sgPIR_9	PIR	2772.52	675.896	1324.75	901.014
sgGCLM_5	GCLM	2306.67	3627.71	1605.26	3867.59
sgMAN2A2_10	MAN2A2	1640.36	1863.2	2015.79	1013.29
sgGCDH_8	GCDH	4054.32	4009.52	3110.19	2695.62
sgBBOX1_9	BBOX1	2005.99	1458.46	295.867	511.286
sgATP5I_7	ATP5I	11961.1	6210.67	8038.58	6851.79
sgLPCAT3_5	LPCAT3	546.317	701.816	1162.99	4365.88
sgST8SIA6_7	ST8SIA6	4755.92	2666.7	4606.93	2678.92
sgSLC5A7_9	SLC5A7	2941.92	3977.62	1473.19	1210.01
sgCA13_2	CA13	6121.01	4327.53	3713.19	5628.79
sgABCE1_7	ABCE1	4379.01	1945.94	2393.56	1450.34
sgARSK_6	ARSK	2360.32	1192.29	1581.71	1235.99
sgNDUFB9_6	NDUFB9	1277.56	1087.61	1196.78	811.005
sgGRIK2_4	GRIK2	4428.41	3309.7	1471.15	1261.98
sgPPAPDC2_10	PPAPDC2	18096.2	10042.7	8749.07	6258.85
sgKCNAB3_2	KCNAB3	1926.93	1673.79	289.725	1364.98
sgB3GNT2_5	B3GNT2	283.746	174.457	44.0218	44.5403
sgPNLIPRP1_7	PNLIPRP1	8965.53	4016.5	3885.18	3927.9
sgCHST11_2	CHST11	7085.18	6043.19	5003.13	3876.87
sgACOX1_2	ACOX1	1284.62	1476.4	726.871	408.286
sgUQCRFS1_7	UQCRFS1	2617.24	3669.58	725.847	1340.85
sgEPHX2_6	EPHX2	614.077	658.949	134.113	948.338
sgB3GNT1_4	B3GNT1	988.17	444.616	634.733	343.332
sgSLC39A3_2	SLC39A3	1343.91	2468.32	781.131	652.33
sgVAT1_2	VAT1	2142.92	443.619	3207.45	235.693
sgSLC25A5_1	SLC25A5	4150.32	1857.22	1762.92	2114.74
sgGSTO2_4	GSTO2	1802.71	751.661	1973.81	1689.75
sgGLRX2_4	GLRX2	2687.82	1775.47	272.321	796.159
sgHK2_5	HK2	1727.89	559.259	544.642	1398.38
sgPGAM4_5	PGAM4	2562.18	1913.05	2820.46	2004.32
sgSLC9A1_2	SLC9A1	4798.27	3138.23	6262.35	3702.42
INTERGENIC441164	INTERGENIC441164	5261.3	5331.41	1904.2	4752.83
sgPPAPDC3_8	PPAPDC3	4369.12	4830.96	6793.69	3911.2
sgARSA_7	ARSA	1876.11	5368.29	3116.33	3704.27
sgGLB1L2_10	GLB1L2	8472.85	2704.58	3288.32	2920.18
sgCHST2_4	CHST2	5282.48	1610.99	3314.94	2542.51
sgGABRA5_1	GABRA5	7730.32	3390.45	3424.48	2055.35
sgHS3ST5_5	HS3ST5	1555.66	1998.78	1274.58	683.88
sgCOLGALT2_6	COLGALT2	3451.54	1214.22	908.077	967.824
sgACOT9_9	ACOT9	1463.9	1131.48	951.075	1635.93
sgFAH_7	FAH	2485.95	1521.27	977.693	1506.95
sgLCLAT1_3	LCLAT1	1389.09	350.908	1215.21	370.242
sgCA11_3	CA11	9665.72	7372.06	8341.61	7800.13
sgPIGO_3	PIGO	13900.7	4893.77	12151	4764.89
sgPLA2G4B_6	PLA2G4B	942.997	426.672	75.7584	1593.25
sgAMT_5	AMT	790.536	1009.86	625.519	371.17
sgACOT13_3	ACOT13	7467.74	2989.69	2661.78	3022.25
sgALG13_6	ALG13	7503.04	3966.65	5141.33	5140.7
sgKCNV1_2	KCNV1	11904.6	3326.65	8551.49	4479.09
sgKCNJ11_3	KCNJ11	2110.45	1299.95	2039.33	670.889
sgGSTA5_6	GSTA5	2274.2	1142.44	1286.87	914.933
sgSLC35F2_8	SLC35F2	8056.41	3870.95	3859.58	4647.04
sgAADACL4_9	AADACL4	1139.22	946.056	515.976	407.359
sgNMRK1_2	NMRK1	4100.91	3644.66	3619	2637.16
sgATP6V1E2_2	ATP6V1E2	728.423	678.887	2018.86	6.49547
sgSLC30A9_10	SLC30A9	6550.16	2998.67	3329.27	2132.37
INTERGENIC84633	INTERGENIC84633	993.817	595.148	2.04752	232.909
sgARSD_3	ARSD	10422.4	10062.7	5009.27	8409.77
sgCLYBL_2	CLYBL	1933.99	2806.27	2768.25	1015.15
sgKCNJ1_8	KCNJ1	6432.99	1408.62	1585.81	1876.26
sgB3GALT4_6	B3GALT4	3368.25	2098.47	1915.46	3064.93
sgPLIN2_9	PLIN2	6790.14	1499.33	3414.25	1596.03
sgFMO5_6	FMO5	2045.51	1757.53	979.74	1116.29
sgB3GAT1_9	B3GAT1	9414.44	3235.93	8306.81	6299.67
sgGALK2_4	GALK2	19788.8	12446.3	9087.94	9621.64
sgPPCDC_7	PPCDC	2437.96	1275.03	2462.15	1323.22
sgOAS3_1	OAS3	873.825	366.858	389.03	660.682
sgNDUFA4L2_7	NDUFA4L2	2254.44	3007.64	1050.38	1660.06
sgSLC44A5_9	SLC44A5	10557.9	5889.67	6872.52	9604.94
sgPOMT2_5	POMT2	2409.72	731.723	987.931	939.059
sgPIP5K1B_7	PIP5K1B	1225.33	920.136	698.206	1090.31
sgC1GALT1_1	C1GALT1	7359.05	2544.08	2589.09	2135.15
sgMDH1B_5	MDH1B	16406.5	3695.5	12798.1	5398.66
sgALDH3B2_1	ALDH3B2	1476.61	2132.36	2023.98	3171.64
sgNAA50_9	NAA50	4767.22	1347.81	1826.39	1422.51
sgKDM2A_1	KDM2A	1222.51	2946.83	4101.19	1995.04
sgGABRA5_5	GABRA5	13530.9	7608.32	4158.52	7357.51
sgPLA2G4E_8	PLA2G4E	5231.66	2254.98	2427.34	1729.65
sgSLC25A51_6	SLC25A51	5495.64	1974.85	2659.73	2157.42
sgUGT1A10_9	UGT1A10	12706.5	7450.81	14612.2	11926.6
sgTHEM4_3	THEM4	5042.49	2610.87	1045.26	1925.44
sgCYBA_5	CYBA	2507.13	2586.95	1467.05	2101.75
sgNNMT_3	NNMT	883.707	2162.27	2579.88	2240.94
sgPDE6C_4	PDE6C	5403.88	2529.13	992.026	1150.63
sgTHNSL1_1	THNSL1	6265	6003.32	6536.72	3772.01
sgHS2ST1_1	HS2ST1	4069.85	3443.28	3569.86	1562.62
sgPTGR2_5	PTGR2	6938.37	1793.42	3778.71	612.43
sgLDHAL6A_8	LDHAL6A	727.011	403.743	392.101	35.2611
sgOCA2_9	OCA2	6670.15	2279.9	2544.05	736.771
sgACBD4_1	ACBD4	1750.47	698.825	1221.35	918.645
sgAQP6_2	AQP6	2816.29	3074.43	11324.9	3869.44
sgSLC29A4_6	SLC29A4	4770.04	1498.34	3970.15	2137.94
sgKYNU_2	KYNU	8817.3	7221.52	4536.29	5771.69
sgACN9_10	ACN9	7765.61	3591.82	4820.9	3314.54
sgWBSCR17_4	WBSCR17	3416.25	1063.69	718.681	991.023
sgSLC35B4_4	SLC35B4	11927.2	5935.53	8815.62	8514.63
sgLDHB_10	LDHB	1137.81	1459.46	712.539	393.44
sgUGT2B17_8	UGT2B17	5522.46	4628.59	2910.56	5127.71
sgGAMT_3	GAMT	6860.73	2320.78	1737.32	2266.92
sgSTARD6_9	STARD6	4309.83	1274.03	1952.31	940.915
sgSTEAP2_7	STEAP2	1442.73	1832.3	2381.27	1276.82
sgGRIK4_10	GRIK4	6833.9	4515.94	6336.06	1872.55
sgIDUA_2	IDUA	5242.95	1233.16	1308.37	1942.14
sgNDUFS7_7	NDUFS7	2332.08	832.409	1211.11	280.233
sgSLC44A1_3	SLC44A1	2490.19	3013.62	733.014	869.465
sgAKR1C4_8	AKR1C4	4124.91	1782.45	3847.3	3593.85
sgCBR4_6	CBR4	13577.5	12860	11500.9	8405.13
sgSULT1C4_7	SULT1C4	2985.69	1004.87	3308.8	1395.6
sgLIPH_10	LIPH	3380.95	2323.77	1028.88	1532
sgSLC17A3_2	SLC17A3	2685	2454.36	3765.4	2640.87
sgATP7B_10	ATP7B	1511.9	1791.42	1813.08	966.897
sgPHYHD1_9	PHYHD1	7826.31	2082.52	4071.5	4623.84
sgCACNA1F_1	CACNA1F	1245.09	406.734	100.329	122.486
sgUGT1A10_10	UGT1A10	4150.32	3567.9	2840.94	2355.07
sgKCNMB4_4	KCNMB4	1514.72	636.02	684.897	560.466
sgSRR_10	SRR	2089.27	898.204	1645.19	1393.74
INTERGENIC186175	INTERGENIC186175	2480.31	1802.39	1310.42	2236.3
sgPLCD3_6	PLCD3	1506.25	1934.98	545.665	468.602
sgCYP19A1_1	CYP19A1	2203.62	2355.67	122.851	522.421
sgWBSCR17_1	WBSCR17	2652.53	641.005	1905.22	516.854
sgCHST5_2	CHST5	3657.64	2407.51	2668.95	2274.34
sgNEU4_5	NEU4	4847.68	3836.06	3949.67	4744.47
sgNDUFA5_5	NDUFA5	6716.73	2912.93	1380.03	3255.16
sgASIC5_2	ASIC5	1215.45	1559.15	1654.4	1467.98
sgGOT1_7	GOT1	2329.26	844.372	1385.15	403.647
sgASRGL1_2	ASRGL1	1336.85	1954.92	657.255	1333.43
sgSULT1C3_10	SULT1C3	2481.72	2124.39	2298.35	1853.06
sgSLC24A3_10	SLC24A3	3468.48	744.682	2851.18	1523.65
sgUGT1A6_8	UGT1A6	8382.51	2551.06	7218.55	5975.83
sgCOX8C_1	COX8C	3652	2038.65	3774.61	1787.18
sgFABP4_10	FABP4	1432.85	3315.68	853.818	1010.51
sgSTARD6_5	STARD6	8351.45	2483.27	6102.65	4089.36
sgPPOX_6	PPOX	10476	8153.62	5416.73	6400.82
sgPSPH_10	PSPH	4105.14	4901.74	3129.64	2852.44
sgGK5_2	GK5	3023.8	1763.51	1834.58	1628.51
sgNT5DC2_3	NT5DC2	6812.73	3640.67	4206.64	3167
sgVAMP7_3	VAMP7	1040.4	963.003	64.497	1163.62
sgACOX1_10	ACOX1	4.23502	2.99069	246.727	201.359
sgKDM3A_10	KDM3A	7140.24	4237.81	4350.99	3141.02
sgAFMID_9	AFMID	6898.84	2736.48	2198.02	2222.38
sgGK_2	GK	5878.2	3030.57	2217.47	1997.82
sgNDST4_3	NDST4	2182.44	898.204	399.267	656.97
sgGPX7_2	GPX7	2821.93	2087.5	1303.25	1341.78
sgGPI_4	GPI	1254.98	889.232	739.156	1379.82
sgSV2A_1	SV2A	5796.32	1293.97	508.81	1215.58
sgDOLPP1_7	DOLPP1	13886.6	10558.1	14300.9	10004.9
sgIDNK_7	IDNK	6246.65	2846.14	6908.35	1877.19
sgHSD17B13_9	HSD17B13	25953.6	16200.6	22741.9	26668.5
sgAPOB_4	APOB	5299.42	7284.33	6302.28	7579.28
sgCLCN6_9	CLCN6	698.778	1036.77	1000.22	562.322
INTERGENIC188669	INTERGENIC188669	2543.83	4915.7	978.717	2627.88
sgNMNAT2_1	NMNAT2	848.415	729.729	242.632	659.754
sgCA7_7	CA7	14097	7446.82	7818.47	7935.6
sgUGCG_4	UGCG	441.853	995.9	2033.19	360.034
sgKMO_4	KMO	4023.26	3668.58	3807.37	2836.66
sgATP1A2_4	ATP1A2	1857.76	506.424	529.285	573.457
sgST3GAL6_7	ST3GAL6	8131.23	4401.3	8678.43	5754.98
sgNT5DC2_9	NT5DC2	2666.65	3372.5	7747.83	5072.03
sgARSI_10	ARSI	4381.83	3101.35	5356.32	3923.26
sgMCCC1_9	MCCC1	5751.15	3967.65	6384.18	8145.31
sgCPE_3	CPE	2552.3	997.894	532.356	42.6845
sgMBOAT1_9	MBOAT1	14838.1	5588.61	6724.07	3062.15
INTERGENIC1285646	INTERGENIC1285646	2144.33	2085.51	1901.13	3170.72
sgSLC6A19_2	SLC6A19	3725.4	1966.88	1081.09	1565.41
sgATP8B1_7	ATP8B1	5762.44	3911.82	3474.65	3206.9
sgSLC35B4_7	SLC35B4	1346.73	648.98	930.6	721.925
sgSLC1A2_10	SLC1A2	12371.9	10608	16830.7	10164.5
sgSLC5A12_6	SLC5A12	4801.1	2586.95	1992.24	1905.96
sgNMNAT3_7	NMNAT3	1504.84	1981.83	995.097	1836.36
sgNDUFB2_3	NDUFB2	6449.93	1874.17	586.616	1059.69
sgKCNJ16_2	KCNJ16	1105.34	1009.86	2767.23	543.763
sgNMNAT2_6	NMNAT2	714.306	3265.84	296.891	731.204
sgDHRS1_10	DHRS1	869.59	342.933	930.6	931.635
sgPLA2G4B_2	PLA2G4B	1787.18	645.989	1252.06	401.791
sgC1GALT1_10	C1GALT1	7486.1	1716.66	4083.79	1787.18
sgCTPS2_8	CTPS2	24733.9	15556.6	16805.1	11053.4
sgSLC17A1_9	SLC17A1	5247.18	5552.72	3813.51	4112.56
sgADCY1_4	ADCY1	687.484	1650.86	3.07129	1.85585
sgKCNV2_10	KCNV2	5670.69	1594.04	1333.96	3009.26
INTERGENIC276535	INTERGENIC276535	7312.46	1730.61	3581.12	1597.88
sgALDOB_7	ALDOB	18516.9	17398.8	22956.8	22167.2
sgALOX5AP_10	ALOX5AP	2518.42	4517.94	3087.67	3927.9
sgGRIN2B_5	GRIN2B	2519.83	794.527	497.548	1155.27
sgSLC46A1_9	SLC46A1	4655.69	1526.25	1647.23	1483.75
sgTTYH1_8	TTYH1	1492.14	1486.37	1008.41	1671.19
sgSLC14A2_8	SLC14A2	4328.19	2911.94	6159.98	4518.99
sgUTY_6	UTY	821.593	1319.89	1515.17	1031.85
sgSLC25A36_8	SLC25A36	10014.4	8138.67	6311.49	5612.08
sgATPIF1_10	ATPIF1	3564.47	8196.49	8242.31	5753.13
sgUQCRB_8	UQCRB	1024.87	875.276	189.396	267.242
sgSLC34A2_9	SLC34A2	3986.56	7255.42	3921.01	5656.62
sgMMAA_3	MMAA	1588.13	542.312	2.04752	55.6754
sgA4GNT_6	A4GNT	2053.98	1825.32	749.394	693.159
sgCHST15_3	CHST15	2409.72	1111.54	890.673	978.96
INTERGENIC1161247	INTERGENIC1161247	2212.09	1454.47	1092.35	248.684
sgPTGR2_9	PTGR2	1326.97	431.657	0	87.2248
sgDGKH_5	DGKH	920.41	814.465	859.96	362.818
sgHSD17B11_5	HSD17B11	3675.99	803.499	1168.11	542.835
sgASMTL_10	ASMTL	4570.99	2835.18	3071.29	1299.09
sgALG6_3	ALG6	2535.36	4050.39	2025	2383.84
sgPFKFB2_2	PFKFB2	6492.28	5356.33	3926.13	2216.81
sgCLIC2_6	CLIC2	2608.77	1134.47	643.946	1624.79
sgIDUA_9	IDUA	17134.9	5961.45	4513.77	2814.39
sgGALNT1_1	GALNT1	5570.46	4207.9	4282.4	2845.94
INTERGENIC404864	INTERGENIC404864	5838.67	6578.53	6359.61	3202.26
sgAPOA2_5	APOA2	1218.27	350.908	1543.83	965.041
sgKCNH1_5	KCNH1	3301.9	5087.17	7928.01	6021.3
sgCES1_7	CES1	3556	3416.37	2961.74	2339.3
sgNR1H3_8	NR1H3	9777.24	8378.92	8389.73	6771.06
sgSLC36A3_7	SLC36A3	6962.37	4051.39	3136.81	5203.8
sgDCTD_3	DCTD	13718.6	7534.55	11978	8557.31
sgAIFM1_8	AIFM1	1929.76	1118.52	1306.32	186.513
sgATP13A4_9	ATP13A4	5158.25	3211.01	1744.49	1692.53
sgUQCRH_5	UQCRH	3286.37	1576.09	903.982	643.051
INTERGENIC172234	INTERGENIC172234	1242.27	730.726	3.07129	366.53
sgGMDS_8	GMDS	14376.5	15829.7	17194.1	17239.9
sgSQRDL_10	SQRDL	938.762	2047.63	1054.48	1621.08
sgKCNQ1_9	KCNQ1	904.882	644.993	486.287	571.601
INTERGENIC962245	INTERGENIC962245	2528.3	756.645	1072.9	710.79
sgPYCRL_2	PYCRL	1110.99	722.751	442.265	248.684
sgMICAL3_6	MICAL3	5777.97	4082.29	927.529	3498.27
sgASPA_5	ASPA	7899.72	6697.16	2161.16	6695.9
sgITPK1_9	ITPK1	1503.43	1598.03	6.14257	2640.87
sgNOX5_2	NOX5	3053.45	2100.46	192.467	656.97
sgGYG2_8	GYG2	2735.82	1693.73	2820.46	2769.85
sgAGL_2	AGL	3241.2	2483.27	1403.58	1160.83
sgSCN9A_3	SCN9A	382.563	1888.12	1.02376	169.81
sgHSD3B1_4	HSD3B1	2456.31	1095.59	718.681	798.014
sgNDUFS4_5	NDUFS4	2213.5	1002.88	1910.34	3228.25
sgLIPN_9	LIPN	11745.1	11885	14909	12160.4
sgSLN_4	SLN	4088.2	3154.18	2146.83	3395.27
sgALOX12_3	ALOX12	2378.67	777.58	1469.1	136.405
sgFLVCR1_5	FLVCR1	5765.27	7416.92	9918.21	6246.78
sgPLA2G2D_2	PLA2G2D	623.959	2303.83	1224.42	1039.27
sgPANK1_6	PANK1	3476.95	5474.96	1506.98	4913.36
sgNIT2_4	NIT2	4064.2	882.254	4422.65	1871.62
sgPYROXD1_9	PYROXD1	3901.86	1709.68	1692.28	1873.48
sgGSTA3_3	GSTA3	1465.32	2458.35	1683.07	1017
sgCA12_8	CA12	3817.16	2818.23	1181.42	1878.12
sgACAA2_9	ACAA2	2365.96	3738.36	3833.99	2216.81
sgSLC16A14_4	SLC16A14	8632.37	6963.33	6761.95	4428.98
sgSLC16A9_8	SLC16A9	3755.05	7145.76	7255.4	5048.83
sgALDH1B1_9	ALDH1B1	3795.99	3604.78	3296.51	1995.96
sgPHF8_1	PHF8	1562.72	1153.41	1482.41	1069.9
sgIFI30_9	IFI30	2512.78	627.048	1524.38	2231.66
sgTPMT_6	TPMT	1230.98	911.164	1567.38	1031.85
sgSLCO4C1_6	SLCO4C1	3138.15	3647.65	557.95	878.744
sgFUT1_8	FUT1	2598.89	2902.96	4249.64	3253.3
sgNAT8_10	NAT8	3445.89	2931.87	1164.02	961.329
sgSDR42E1_8	SDR42E1	1057.34	1065.68	2299.37	1167.33
sgKCNH7_5	KCNH7	2725.94	1787.44	394.148	221.774
sgMGAT5_9	MGAT5	3263.79	1525.25	6770.14	3490.85
sgPDE8A_2	PDE8A	2812.05	2302.83	523.142	1111.65
sgXYLB_4	XYLB	3301.9	4477.07	6482.46	7437.31
sgACBD7_2	ACBD7	1764.59	4694.39	1031.95	2402.39
sgSTEAP4_5	STEAP4	8378.27	7232.49	7035.29	5042.34
sgOAT_9	OAT	1469.55	747.673	938.79	491.8
sgAOC3_8	AOC3	8736.84	4495.01	7977.16	3470.43
sgUGT2B28_8	UGT2B28	2659.59	657.952	1361.6	1785.33
INTERGENIC706485	INTERGENIC706485	5334.71	2715.55	2207.23	2916.46
sgACOT4_6	ACOT4	9322.68	8921.23	8144.03	7673.93
sgPDE12_8	PDE12	7467.74	2340.71	3316.99	2385.69
sgADI1_3	ADI1	19879.2	4660.49	7873.76	6540.01
sgCS_5	CS	7733.14	4155.07	762.703	992.878
sgPYROXD1_4	PYROXD1	4635.93	6658.28	4500.46	2582.41
sgPLA1A_3	PLA1A	12199.7	20940.8	16473.4	27534.3
sgGALNS_3	GALNS	1187.22	286.11	1240.8	1043.91
sgCOX4I2_9	COX4I2	5231.66	2260.96	1551	4295.36
sgACSS3_8	ACSS3	529.377	305.051	117.733	0
sgSLC39A8_10	SLC39A8	1749.06	901.195	854.841	1182.17
sgPDE8A_3	PDE8A	6874.84	3584.84	1980.98	2066.49
sgKCNV1_8	KCNV1	3273.67	2597.91	2013.74	1145.99
sgATP6V1C1_10	ATP6V1C1	1766	620.07	1085.19	854.618
sgATP11B_1	ATP11B	1410.26	381.812	1.02376	296.008
sgME2_8	ME2	588.667	573.216	2318.82	637.484
sgPDE6C_8	PDE6C	2869.93	1754.54	3720.35	1963.49
sgFUT9_8	FUT9	5704.57	3842.04	3174.69	1982.97
sgATP13A3_2	ATP13A3	2216.32	1968.87	3289.35	2272.49
sgFOLR3_2	FOLR3	2032.81	539.321	1080.07	476.953
sgNNMT_7	NNMT	3238.38	867.301	997.144	507.574
sgGABRA1_10	GABRA1	13947.3	9085.72	5724.88	4096.78
sgKCNV2_6	KCNV2	10642.6	2465.33	5832.37	4423.41
sgLPIN2_5	LPIN2	18569.1	5119.07	7326.04	5614.87
sgB3GNT6_2	B3GNT6	1538.72	1097.58	1243.87	1132.07
sgKDM4B_4	KDM4B	3205.91	3012.62	4456.44	1744.5
sgSLC2A11_9	SLC2A11	1249.33	716.769	1403.58	961.329
sgMTF1_1	MTF1	3639.29	6107.99	9456.49	4958.82
sgSRD5A2_8	SRD5A2	3639.29	3469.2	5186.38	3500.13
INTERGENIC579496	INTERGENIC579496	7627.26	5294.52	5752.52	3917.69
sgAGXT_5	AGXT	8573.08	4843.92	2728.33	2444.15
sgGCNT3_7	GCNT3	7902.54	4184.97	7782.64	4164.52
sgACADVL_6	ACADVL	6054.66	5536.77	9459.56	9331.2
sgGALK2_6	GALK2	4525.82	2235.04	4144.19	2619.53
sgP2RX6_3	P2RX6	1485.08	1058.7	1162.99	899.158
sgKCTD5_8	KCTD5	3512.24	953.034	2397.65	1079.18
sgPLP1_7	PLP1	897.823	1195.28	312.247	640.267
sgUAP1_9	UAP1	1946.7	1001.88	702.301	355.395
sgCHST6_9	CHST6	6169.01	2645.77	2616.74	3401.77
sgHNMT_2	HNMT	18734.3	7895.43	6139.5	9449.05
sgUPP1_8	UPP1	10652.5	10630.9	8652.84	6967.78
sgGLYR1_1	GLYR1	566.08	372.84	162.778	0
sgATP1B1_9	ATP1B1	9549.96	8175.55	11763	9959.41
sgPTGR1_7	PTGR1	842.768	491.47	1141.49	507.574
sgALDH2_9	ALDH2	1068.64	472.529	44.0218	22.2702
sgGCK_2	GCK	1881.76	2647.76	3171.62	1562.62
sgCYP4B1_3	CYP4B1	3335.78	934.093	193.491	329.413
sgPDE10A_1	PDE10A	5910.67	4562.8	2678.16	4923.56
sgNR1H2_5	NR1H2	852.65	1291.98	326.58	220.846
sgPIGY_7	PIGY	537.847	1713.67	267.202	464.89
sgCYB5D2_6	CYB5D2	3437.42	2784.33	2726.28	2995.34
sgCACNA1H_1	CACNA1H	3266.61	2372.62	730.966	1016.08
sgXYLB_10	XYLB	4547	3068.45	1604.24	5866.33
sgLPGAT1_9	LPGAT1	16606.9	5985.37	11836.7	11996.2
sgCACNG4_3	CACNG4	1256.39	1335.84	139.232	510.358
INTERGENIC921023	INTERGENIC921023	6976.48	1477.4	7752.95	5773.54
sgNUDT17_7	NUDT17	2797.93	1015.84	3249.42	1832.65
sgPDE7B_2	PDE7B	13221.7	5777.02	9796.38	7416.89
sgAPOA2_2	APOA2	15174.1	10045.7	7071.13	5537.85
sgHEPH_2	HEPH	2509.95	2962.78	1501.86	1304.66
sgSLC16A3_10	SLC16A3	2960.28	5189.85	2574.76	2200.11
sgVKORC1_10	VKORC1	12229.3	7480.72	12532.9	11967.4
sgUST_9	UST	2327.85	3220.98	1673.85	1766.77
sgOAS1_9	OAS1	3152.26	1855.23	718.681	604.078
sgATP2C2_7	ATP2C2	3358.37	1169.36	2315.75	857.402
sgKCNJ11_2	KCNJ11	4264.66	1367.74	2323.94	2639.94
sgACAD9_8	ACAD9	203.281	123.615	190.42	295.08
sgMOGS_5	MOGS	5532.34	4430.21	5093.22	5682.61
sgTNXB_9	TNXB	1878.94	1545.19	221.133	1129.28
sgASPG_9	ASPG	3448.71	2875.05	2619.81	2287.33
sgCOLGALT1_7	COLGALT1	1051.7	592.157	2038.31	271.882
sgGALNT2_1	GALNT2	1746.24	1095.59	1575.57	1242.49
sgIDH3G_10	IDH3G	7078.12	8967.09	8042.68	7875.29
sgUXS1_3	UXS1	1571.19	1505.31	2490.81	1252.7
sgGLTP_4	GLTP	5314.94	2831.19	4008.03	1814.09
sgTYMP_9	TYMP	3277.9	1638.9	1777.25	1849.35
sgATP5H_1	ATP5H	9627.6	5206.79	7868.64	4596.93
sgABCA1_1	ABCA1	20443.8	7459.78	12228.8	7057.79
sgIMPDH1_7	IMPDH1	2175.39	1073.66	3085.62	3625.4
sgSLC34A2_7	SLC34A2	3040.74	2294.86	1393.34	1689.75
sgSLC43A2_8	SLC43A2	4191.25	1987.81	3688.62	2930.38
sgPTGS1_8	PTGS1	2025.75	582.188	337.842	25.0539
sgST3GAL5_5	ST3GAL5	917.587	979.95	1911.36	375.809
sgSORD_2	SORD	7709.14	5307.48	7121.29	11573.1
sgSLC2A10_4	SLC2A10	4044.44	2721.53	1924.67	1491.17
sgSLC44A4_10	SLC44A4	5377.06	1760.52	2522.55	1507.88
sgB3GALTL_5	B3GALTL	2727.35	1264.07	2105.88	1043.91
sgPTGFRN_2	PTGFRN	7637.14	2136.35	4023.39	813.789
sgKCNC4_9	KCNC4	4517.35	4633.58	3022.15	2460.85
sgALKBH6_3	ALKBH6	4096.67	2658.73	1959.48	1273.11
sgKCNK12_7	KCNK12	508.202	529.352	995.097	862.041
sgGDPD1_8	GDPD1	2500.07	1027.8	2278.89	1019.79
sgCYP7A1_3	CYP7A1	13060.8	4877.82	11202	11582.3
sgNDUFC1_9	NDUFC1	595.726	965.993	1986.1	1007.73
sgKCNJ5_1	KCNJ5	3489.65	2779.35	547.713	1518.08
sgNDUFS4_10	NDUFS4	5410.94	5839.82	2614.69	3910.27
sgMSRB1_5	MSRB1	1750.47	4144.1	5005.17	4995.94
sgADSSL1_6	ADSSL1	5245.77	1444.5	2199.04	1193.31
sgCA5A_5	CA5A	5148.37	1181.32	2433.48	1716.66
sgSTARD10_8	STARD10	1067.22	750.664	1043.21	761.825
sgMANBA_4	MANBA	1411.67	1474.41	927.529	1166.4
sgMSRB3_8	MSRB3	3580	4176	2772.35	4238.76
sgEPHX2_7	EPHX2	9328.33	8685.97	3328.25	2735.52
sgABCA2_2	ABCA2	681.838	220.314	122.851	74.2339
sgGRIN2C_7	GRIN2C	2998.39	1759.52	3526.86	3231.96
sgCYB5B_6	CYB5B	6396.29	2117.41	4162.62	8035.82
sgLPPR3_4	LPPR3	1867.64	1316.9	147.422	0.927924
sgATP5L_1	ATP5L	2243.15	480.504	448.408	540.98
sgABCB5_2	ABCB5	7044.24	1443.51	1818.2	939.059
sgFPGT_4	FPGT	5509.76	3866.96	1982	1201.66
sgPLIN3_5	PLIN3	1137.81	1175.34	829.247	342.404
sgSLC25A4_8	SLC25A4	426.325	402.747	0	6.49547
sgDHRS9_6	DHRS9	5433.53	5841.82	4703.16	7511.54
sgMAN1A2_8	MAN1A2	4422.77	8843.48	5466.89	4910.57
sgCMBL_9	CMBL	1095.46	1823.33	1193.71	678.312
sgCYP2C9_2	CYP2C9	4561.11	932.099	1113.85	463.034
sgUCP3_8	UCP3	736.893	1916.04	487.311	630.988
sgLIPK_5	LIPK	254.101	133.584	267.202	152.179
sgMCOLN1_5	MCOLN1	4158.79	4271.7	2084.38	2166.7
sgHK1_10	HK1	2478.9	1322.88	2959.7	285.801
sgVKORC1L1_9	VKORC1L1	8222.99	10605	13613	13483.7
sgCLCNKB_1	CLCNKB	1164.63	485.489	2259.44	2303.11
sgCRP_9	CRP	1736.36	379.818	571.259	836.987
sgLPPR4_6	LPPR4	1102.52	868.298	132.065	223.63
sgMBOAT4_10	MBOAT4	671.956	729.729	576.378	543.763
sgABCC5_2	ABCC5	2823.34	1556.16	3633.33	1519.94
sgIDH1_8	IDH1	1637.54	1467.43	1939.01	1850.28
sgDPYSL2_10	DPYSL2	986.759	1292.98	1.02376	476.025
sgNUDT19_6	NUDT19	5585.99	2676.67	2205.18	3697.78
sgABCA2_4	ABCA2	1942.46	2269.94	112.614	653.258
sgSIRT7_7	SIRT7	2048.34	3323.66	1318.61	1263.83
sgAQP7_6	AQP7	2823.34	1912.05	2660.76	320.134
sgSCD_10	SCD	5827.38	4528.9	4036.69	2221.45
sgPDE6H_3	PDE6H	4518.76	1459.46	2576.81	2680.77
sgSLC25A16_5	SLC25A16	3640.7	2357.66	648.041	1282.39
sgATP5B_9	ATP5B	3819.98	3020.6	945.956	1077.32
sgEXTL1_10	EXTL1	996.64	1463.45	1089.28	154.035
sgGALK1_8	GALK1	6829.67	5051.28	2125.33	3104.83
sgOGDHL_1	OGDHL	638.076	199.379	216.014	185.585
sgPDE6D_6	PDE6D	11440.2	6699.15	7245.17	6782.19
sgDUS2_7	DUS2	3191.79	2239.03	2077.21	1747.28
sgSRM_10	SRM	4705.1	3345.59	3128.62	1508.8
sgTPK1_2	TPK1	2217.74	1545.19	1185.52	1496.74
sgGDE1_4	GDE1	1485.08	352.902	1745.51	202.287
sgMCOLN2_6	MCOLN2	1664.36	740.695	855.865	926.996
sgARSA_2	ARSA	11426.1	6956.35	10838.6	5504.44
sgIDH3G_8	IDH3G	1877.52	2652.74	233.418	768.321
sgSLC22A12_9	SLC22A12	3245.43	4481.05	2856.3	2589.84
sgGGTLC2_10	GGTLC2	2295.38	2760.41	3335.42	2062.77
sgSLC35E1_3	SLC35E1	677.603	642.002	590.711	47.3241
sgSLC17A1_5	SLC17A1	3332.96	5895.65	2486.72	3320.11
sgNKX2-3_9	NKX2-3	6807.08	2623.83	5245.76	4475.38
sgSLC30A10_3	SLC30A10	3506.59	2403.52	4515.82	2436.73
sgINPP5A_3	INPP5A	2004.57	1697.72	2396.63	1056.91
sgCOX4I1_9	COX4I1	1174.51	1226.18	545.665	6.49547
sgSLC3A1_7	SLC3A1	12257.5	6822.77	9610.06	5966.55
sgKDM4D_9	KDM4D	807.476	1884.14	1102.59	676.456
sgTRPC5_6	TRPC5	2546.66	976.959	724.824	159.603
sgCROT_4	CROT	996.64	482.498	991.002	269.098
sgB4GALT7_6	B4GALT7	1386.26	812.471	330.675	1325.08
sgNAA35_10	NAA35	789.125	683.872	1.02376	40.8286
sgTYW5_7	TYW5	6656.03	4938.63	3736.73	5670.54
INTERGENIC114836	INTERGENIC114836	3104.27	1442.51	3846.27	1167.33
sgMOGS_3	MOGS	5355.88	2683.65	1109.76	2015.45
sgPKM_1	PKM	4489.12	2153.3	1286.87	2562
sgDHTKD1_5	DHTKD1	961.349	947.052	268.226	1113.51
INTERGENIC855278	INTERGENIC855278	7285.64	9474.51	9829.14	9391.52
sgDPEP2_6	DPEP2	8019.71	6137.9	6265.42	6526.09
sgCYP7B1_4	CYP7B1	1236.62	365.861	2.04752	4.63962
sgB3GALNT2_2	B3GALNT2	3649.17	2181.21	447.384	965.969
sgCHAT_6	CHAT	7350.58	1905.07	2599.33	4389.08
sgEPN2_2	EPN2	2148.56	2568.01	1498.79	1392.81
sgGLRX_9	GLRX	1641.77	1746.56	582.521	585.52
sgLCLAT1_2	LCLAT1	1792.82	2143.33	1231.59	2342.08
sgACY3_2	ACY3	773.596	529.352	854.841	107.639
sgACSM2A_6	ACSM2A	505.379	1595.04	938.79	1555.2
sgARSK_7	ARSK	1833.76	1024.81	493.453	423.133
sgSLC25A43_4	SLC25A43	8916.12	3679.55	4183.09	3035.24
sgBEST3_10	BEST3	4275.95	1046.74	1229.54	536.34
sgCNDP2_10	CNDP2	3033.68	1571.11	1177.33	1738
sgSLC35F3_10	SLC35F3	5663.63	10271	4158.52	4918
sgSLC15A2_2	SLC15A2	4891.44	3845.03	1315.53	1139.49
sgSULT2B1_8	SULT2B1	5000.14	3719.42	4635.6	2137.94
sgPCTP_2	PCTP	7981.59	3477.18	5305.14	3824.9
sgSLC25A6_4	SLC25A6	17667.1	6243.57	15450.6	9807.23
sgB4GALNT2_7	B4GALNT2	1000.88	1436.53	444.313	182.801
sgATP2C2_8	ATP2C2	2850.17	6822.77	1072.9	8752.18
sgITPKC_4	ITPKC	6057.48	4200.93	2679.19	2824.6
sgGOT1_2	GOT1	2357.49	870.291	2848.11	660.682
sgHYAL1_1	HYAL1	3807.28	838.391	1608.33	430.557
sgSLC13A2_4	SLC13A2	5841.5	1340.83	4389.89	3981.72
sgPON3_1	PON3	4703.69	1993.79	3995.74	3413.83
sgSULT1A1_6	SULT1A1	1585.31	698.825	281.535	208.783
sgABCB4_4	ABCB4	4037.38	1243.13	1977.91	283.945
sgCRYZ_8	CRYZ	2804.99	3505.09	589.687	1368.69
sgATP1A4_8	ATP1A4	3814.34	1679.77	1399.48	1596.03
sgGALNT13_2	GALNT13	782.066	1308.93	0	129.909
sgAKR1D1_9	AKR1D1	4167.26	919.139	2125.33	1596.03
sgKCTD11_7	KCTD11	556.199	1167.37	486.287	7.42339
sgSOAT1_3	SOAT1	2677.94	2241.03	410.529	1897.6
sgSLC25A40_5	SLC25A40	2723.12	2999.66	2416.08	1861.42
sgAPOF_10	APOF	7090.83	4223.85	6882.75	7045.73
sgAQP4_7	AQP4	5587.4	3395.43	1969.72	2706.75
sgSLC24A1_6	SLC24A1	6736.5	4924.67	7939.28	4307.42
sgTK2_9	TK2	2301.03	863.313	2259.44	816.573
sgADCY2_1	ADCY2	5437.76	2674.68	2538.93	1505.09
sgASPHD1_1	ASPHD1	6615.09	6701.14	6093.43	3834.18
sgNUDT21_9	NUDT21	5972.78	4033.45	4078.67	4507.85
sgMGST3_9	MGST3	2392.78	1038.77	2693.52	1849.35
sgGAPDH_7	GAPDH	2613	1057.71	1848.91	1583.04
sgNT5DC1_5	NT5DC1	2622.89	2095.48	1943.1	2420.95
sgGRIA2_3	GRIA2	1120.87	1578.09	537.475	413.854
sgABCD3_6	ABCD3	1054.52	930.105	955.17	256.107
sgGALNT9_5	GALNT9	3550.35	1551.17	1161.97	1065.26
sgGPIHBP1_4	GPIHBP1	2927.81	3049.51	2606.5	1482.82
sgCBR3_2	CBR3	5266.95	1817.34	4098.12	2618.6
sgGYLTL1B_5	GYLTL1B	3056.27	1135.47	704.348	934.419
sgRHCG_6	RHCG	2576.3	2165.26	2680.21	2568.49
sgCYB5R3_5	CYB5R3	1302.97	1561.14	336.818	3131.74
sgSLC4A3_4	SLC4A3	4882.97	3395.43	4253.73	3989.14
sgSLC22A12_2	SLC22A12	2063.86	1500.33	669.54	527.061
sgPLA2G16_3	PLA2G16	8571.67	2989.69	1192.68	1802.96
sgFUT2_7	FUT2	2498.66	1591.05	1486.5	2011.74
sgSLC17A2_9	SLC17A2	911.94	2085.51	2220.54	1488.39
sgAHCYL2_4	AHCYL2	1428.61	2695.61	786.249	479.737
sgGMPR_8	GMPR	4770.04	1946.94	569.212	1110.72
sgCRAT_5	CRAT	10014.4	6817.78	6970.8	5380.1
sgUAP1L1_5	UAP1L1	3006.86	2611.87	373.673	316.422
sgCHI3L1_7	CHI3L1	1280.39	303.057	657.255	360.034
sgARSH_7	ARSH	6500.75	3274.81	2100.76	1846.57
sgOCA2_4	OCA2	8059.23	6301.39	2675.09	10716.6
sgAKR1E2_2	AKR1E2	6266.41	5997.33	6903.23	5446.91
sgSLC17A8_9	SLC17A8	12115	10054.7	10160.8	13890.1
sgSMS_9	SMS	1989.05	917.146	1881.67	1281.46
sgCYP3A7_2	CYP3A7	1838	6274.47	4208.69	3491.78
sgCERK_4	CERK	1358.03	863.313	599.925	603.15
sgGCLC_7	GCLC	941.585	236.265	604.02	894.519
sgST8SIA6_8	ST8SIA6	4479.23	1913.05	1876.56	3273.72
sgNIPA1_10	NIPA1	2899.57	1111.54	822.081	1327.86
sgCKMT2_9	CKMT2	3334.37	1884.14	1617.54	1345.49
sgSLC31A2_5	SLC31A2	887.942	2218.1	1329.87	1158.05
sgPRODH_6	PRODH	1329.79	1582.08	628.59	570.673
sgPTDSS2_6	PTDSS2	5481.52	1796.41	1549.98	2432.09
sgORAI1_8	ORAI1	6833.9	2568.01	2890.08	1344.56
sgPLIN3_10	PLIN3	6598.15	5235.7	3158.31	2799.55
sgCTNS_7	CTNS	2930.63	820.446	1189.61	1184.03
sgHYAL2_3	HYAL2	1013.58	628.045	1093.38	1693.46
sgITPKB_8	ITPKB	5446.23	4374.39	4312.09	3294.13
sgFXN_10	FXN	642.311	856.335	255.941	208.783
sgGGT6_3	GGT6	5389.76	3999.55	5883.56	7245.23
sgPTGES_6	PTGES	3032.27	1485.38	1345.22	1220.22
INTERGENIC469000	INTERGENIC469000	431.972	800.509	606.067	246.828
sgPNLIPRP1_6	PNLIPRP1	1267.68	2573.99	1190.64	2636.23
sgGALNT14_2	GALNT14	10481.7	4757.19	3901.56	3900.99
sgPDXDC1_4	PDXDC1	7391.51	2221.09	8576.06	7324.1
sgMFSD11_2	MFSD11	8734.01	5769.04	5157.71	3609.62
INTERGENIC178247	INTERGENIC178247	2260.09	2127.38	1931.84	669.033
sgCA6_2	CA6	2538.19	944.062	2807.16	1372.4
sgLIPM_8	LIPM	1819.65	767.611	702.301	211.567
sgKCNJ3_2	KCNJ3	6578.39	6258.52	5044.08	3985.43
sgHSDL1_2	HSDL1	3807.28	1795.41	3013.96	3558.59
sgGLT1D1_9	GLT1D1	23178.2	11258	19497.6	13043.8
sgALMS1_10	ALMS1	4618.99	5278.57	6034.05	4042.96
INTERGENIC1107566	INTERGENIC1107566	5103.19	2282.89	2149.9	1782.54
sgDAO_9	DAO	1407.44	451.594	626.542	572.529
INTERGENIC992142	INTERGENIC992142	13889.4	11239	14446.3	12484.3
sgMSRB1_4	MSRB1	7289.87	1986.82	5406.49	3703.34
sgSLC10A5_5	SLC10A5	3231.32	6491.8	3546.31	3065.86
sgKCNJ1_10	KCNJ1	16143.9	10317.9	11255.2	8837.55
sgEXT1_7	EXT1	2117.51	1576.09	3090.74	3114.11
sgGLB1L2_6	GLB1L2	1638.95	2234.05	811.843	514.07
sgIL6_6	IL6	1384.85	937.083	203.729	251.467
sgLYZL4_6	LYZL4	1763.18	950.043	304.057	374.881
sgPIK3R4_7	PIK3R4	6555.8	4677.44	3304.7	2850.58
INTERGENIC230392	INTERGENIC230392	933.115	2301.84	1052.43	1883.69
sgLMF1_10	LMF1	1182.98	2471.31	1801.82	2782.84
sgSLC25A27_2	SLC25A27	1188.63	302.06	376.744	1611.8
sgHACL1_5	HACL1	4243.49	3540.98	4036.69	4885.52
sgCHST13_8	CHST13	5779.38	4452.14	2601.38	2814.39
sgXYLT2_4	XYLT2	1557.07	509.415	1152.76	832.348
sgPIR_6	PIR	2885.46	783.561	1547.93	764.609
sgB3GNTL1_3	B3GNTL1	4160.2	1542.2	1656.45	1825.23
sgOGFOD3_8	OGFOD3	13259.8	10292	16686.3	10106
sgSLC6A20_2	SLC6A20	4607.7	7596.36	5941.92	5441.34
sgNAT1_7	NAT1	5090.49	1874.17	3723.42	4475.38
sgATP11B_10	ATP11B	4947.91	1506.31	4321.3	1489.32
sgNEU4_4	NEU4	1691.18	1187.3	1148.66	1540.35
sgMOGAT3_9	MOGAT3	1840.82	2940.85	1186.54	1829.87
sgLCAT_7	LCAT	3317.43	2494.24	3380.46	2766.14
sgMAOA_3	MAOA	1245.09	654.962	407.457	350.755
sgSLC6A6_9	SLC6A6	3908.92	4206.91	1707.64	4777.88
sgPAH_10	PAH	7470.57	9331.96	6652.41	8410.7
sgKCNK5_6	KCNK5	2852.99	5413.15	6983.08	7943.03
sgSLC26A2_6	SLC26A2	623.959	847.363	147.422	147.54
sgALDH1L2_9	ALDH1L2	900.647	1487.37	1564.31	804.51
sgSNCA_10	SNCA	479.968	368.852	289.725	163.315
sgSLC18B1_4	SLC18B1	12532.8	10086.6	10409.6	6863.85
sgSULT1B1_10	SULT1B1	1681.3	1625.94	2303.46	2147.22
sgUGT3A1_5	UGT3A1	3149.44	3215.99	5564.15	2063.7
sgABCC11_3	ABCC11	1993.28	1143.44	2239.99	1782.54
sgCHPF_4	CHPF	1064.4	892.223	812.867	862.969
sgADH6_3	ADH6	995.229	374.833	390.053	268.17
sgNDUFB10_4	NDUFB10	5588.81	2916.92	940.837	435.196
sgATP7A_8	ATP7A	1312.85	2650.75	1217.25	2022.87
sgACBD3_8	ACBD3	6270.65	4032.45	5598.96	1335.28
sgNQO2_4	NQO2	9595.13	5039.32	6120.05	5870.97
sgB3GALNT1_9	B3GALNT1	11186.1	7792.75	5934.75	4767.67
sgCHDH_6	CHDH	4702.28	3897.87	2571.69	2530.45
sgHAGHL_9	HAGHL	6032.07	3780.23	5750.47	3993.78
sgGYLTL1B_9	GYLTL1B	979.7	2611.87	1914.44	1337.14
sgCIDEB_9	CIDEB	1355.21	5596.58	6067.84	3166.08
sgERO1LB_8	ERO1LB	1828.12	3324.65	928.552	1464.26
sgB4GALT2_9	B4GALT2	3685.88	3265.84	836.414	1101.45
sgSCO2_1	SCO2	1014.99	1164.38	601.972	661.61
sgINPP5K_5	INPP5K	1938.23	635.024	825.152	438.908
sgBEST1_2	BEST1	6633.45	3003.65	2116.12	428.701
sgKCNV1_10	KCNV1	5585.99	5652.41	5578.48	5431.14
sgVKORC1L1_1	VKORC1L1	1246.51	919.139	1914.44	249.611
sgNT5C1B_10	NT5C1B	1743.41	973.969	821.057	1233.21
sgGDE1_5	GDE1	4926.73	3574.87	8944.61	9980.75
sgSLC9A1_7	SLC9A1	2851.58	1204.25	1477.29	2814.39
sgHIBADH_6	HIBADH	2157.03	617.079	221.133	190.224
sgATP2B3_2	ATP2B3	7446.57	1805.38	3799.18	2132.37
sgSPTLC2_8	SPTLC2	2141.51	1203.26	4464.63	2680.77
sgCRYZL1_3	CRYZL1	1970.69	816.459	774.988	149.396
sgDHRS13_5	DHRS13	3212.97	2940.85	1613.45	2541.58
sgCOX6A1_6	COX6A1	2648.3	1330.86	3644.59	430.557
INTERGENIC750576	INTERGENIC750576	6877.67	4794.08	6996.39	4729.63
sgATP8B2_6	ATP8B2	9918.41	6476.84	4758.45	3265.36
sgSLC16A8_9	SLC16A8	2082.22	774.589	975.645	770.177
sgKDM4C_2	KDM4C	5864.09	2762.4	5006.2	3175.36
sgFABP3_10	FABP3	1523.19	457.576	1.02376	1156.19
sgNQO1_6	NQO1	7789.61	3156.18	6319.68	2234.44
sgARSB_5	ARSB	2504.31	1091.6	1207.02	1248.99
sgELOVL4_8	ELOVL4	1578.25	1442.51	373.673	1948.64
sgABCB7_10	ABCB7	5636.81	1489.36	1465	1081.03
sgLOXL1_10	LOXL1	4856.15	4194.94	5098.34	3040.81
sgSLCO6A1_4	SLCO6A1	2042.69	1255.09	1838.68	2172.27
sgPOMT2_8	POMT2	7611.73	2262.96	4205.62	2190.83
sgOTC_7	OTC	11939.9	5443.06	9712.43	8291.93
sgSLC2A8_9	SLC2A8	4534.29	1740.58	1630.85	1408.59
sgSPHK1_6	SPHK1	10039.8	10239.1	22168.5	16822.3
sgCYP4F22_2	CYP4F22	2879.81	685.865	1134.33	531.7
sgSCN1A_4	SCN1A	9535.84	4852.9	4725.69	4791.8
sgB3GNT5_1	B3GNT5	536.435	947.052	447.384	974.32
sgKCNQ1_3	KCNQ1	12623.2	4745.23	5069.67	5397.73
sgKCNH1_1	KCNH1	707.248	664.93	373.673	1080.1
sgABCA12_5	ABCA12	1534.49	587.173	90.0911	688.519
sgCA5B_3	CA5B	409.385	1534.22	1628.81	621.709
sgKCNE4_8	KCNE4	6125.24	4829.97	6561.29	3609.62
sgLRAT_7	LRAT	17787.1	22560.8	17066.1	15659.6
sgCYB5R3_10	CYB5R3	1719.42	654.962	0	645.835
sgPDE11A_5	PDE11A	952.879	480.504	378.792	255.179
sgGMPS_9	GMPS	1535.9	2775.36	880.436	819.357
sgSLC22A5_10	SLC22A5	1854.94	509.415	601.972	484.376
sgSLC25A22_2	SLC25A22	2385.73	1731.61	352.174	299.719
sgSULT1C3_5	SULT1C3	2574.89	2606.89	4750.26	3192.06
sgCYP2C18_4	CYP2C18	1432.85	968.984	730.966	2227.02
sgMTHFD1_6	MTHFD1	718.541	777.58	682.849	907.509
sgIL1B_1	IL1B	3001.21	637.017	2922.84	977.104
sgCOQ9_2	COQ9	3441.66	695.834	3722.4	718.213
sgNANP_7	NANP	3674.58	6525.69	3525.84	9154.9
sgLOXL4_7	LOXL4	153.872	238.258	259.012	130.837
sgGUCY2F_5	GUCY2F	4085.38	3137.24	2525.62	1826.15
sgSLCO1B1_3	SLCO1B1	2077.98	1068.67	2302.44	633.772
sgB3GNTL1_9	B3GNTL1	6006.66	4225.85	4619.22	6648.57
sgDIO3_4	DIO3	1199.92	1866.19	1700.47	619.853
sgKDM5C_3	KDM5C	7487.51	3250.88	2272.75	3215.26
sgABHD6_6	ABHD6	10947.5	2896.98	3393.77	4803.86
sgGPD2_8	GPD2	3810.1	1864.2	2651.54	286.728
sgGDE1_2	GDE1	3502.36	795.524	1806.94	839.771
sgCA1_3	CA1	3292.02	2680.66	1757.8	2120.31
sgMOGAT2_9	MOGAT2	5453.29	4057.37	2375.13	1673.97
sgPPAP2A_6	PPAP2A	1158.98	672.906	2887.01	1493.03
sgNAGK_1	NAGK	1404.61	945.059	1346.25	1055.98
sgCHPT1_6	CHPT1	1963.64	1356.78	1136.38	1351.06
sgSCN2B_3	SCN2B	2553.71	908.173	3346.68	1982.97
sgCNDP2_9	CNDP2	7357.63	3391.44	634.733	2047
sgACER2_5	ACER2	2924.98	2911.94	2477.5	3521.47
sgSLC35A2_6	SLC35A2	3887.74	2736.48	3350.77	1873.48
sgEXT2_4	EXT2	7768.43	2477.29	4068.43	2279.91
sgHSD11B1L_9	HSD11B1L	2569.24	1264.07	1366.72	904.726
sgGABRG3_10	GABRG3	5465.99	2741.47	1729.13	2227.94
sgCCBL1_8	CCBL1	1782.94	2948.82	2850.15	2883.99
sgSLC25A22_8	SLC25A22	3728.23	1184.31	4005.98	705.222
sgSLC2A3_8	SLC2A3	3862.33	2486.26	1600.14	2085.97
sgFPGS_6	FPGS	1223.92	896.211	1635.97	1804.81
sgABCA9_10	ABCA9	2495.84	1281.01	1709.68	1097.73
sgRDH14_2	RDH14	5643.86	4023.48	7992.51	3341.45
sgTRPM5_10	TRPM5	6084.31	4616.63	2583.98	1962.56
sgDGAT2L6_7	DGAT2L6	1510.49	351.905	2495.93	391.584
INTERGENIC640569	INTERGENIC640569	6267.82	3101.35	3856.51	4909.64
sgSLC6A15_10	SLC6A15	7877.13	2610.87	4669.38	2358.78
sgSQRDL_3	SQRDL	1259.21	2021.71	2301.42	1758.42
sgCHST1_1	CHST1	1476.61	1249.11	186.325	683.88
sgNOX3_6	NOX3	1869.05	574.213	1615.5	1133.92
sgDERA_4	DERA	2334.91	1220.2	491.406	626.349
INTERGENIC271112	INTERGENIC271112	8841.3	5829.86	8565.82	4210.92
sgSLC39A3_8	SLC39A3	2466.19	2010.74	1724.02	978.96
sgLCTL_8	LCTL	4834.98	1496.34	1086.21	1587.68
sgST3GAL6_4	ST3GAL6	6976.48	1476.4	2922.84	2395.9
sgGSTM4_3	GSTM4	2786.64	2920.91	2163.21	2170.41
sgPRDX2_9	PRDX2	4779.92	1865.19	1608.33	2062.77
sgST8SIA6_4	ST8SIA6	2022.93	1114.53	4746.16	2251.14
sgPANK2_8	PANK2	5048.14	1179.33	3442.91	1577.47
sgTP53I3_9	TP53I3	3756.46	822.44	2109.97	242.188
sgFPGS_9	FPGS	5768.09	1294.97	1615.5	967.824
sgAHCYL2_8	AHCYL2	4890.03	2404.52	1846.87	1750.06
sgISYNA1_2	ISYNA1	4897.09	1310.92	1323.72	739.555
sgCHST11_4	CHST11	5231.66	3388.45	3730.59	4369.59
sgPDE1B_8	PDE1B	1719.42	574.213	1247.97	554.898
sgPLIN5_6	PLIN5	1349.56	277.137	520.071	276.521
sgSLC25A4_7	SLC25A4	3320.25	759.636	146.398	210.639
sgSLC5A8_8	SLC5A8	1061.58	368.852	1394.36	1046.7
sgACE_3	ACE	1977.75	1005.87	619.376	643.979
sgPCYT1B_6	PCYT1B	710.071	2978.73	1831.51	1040.2
sgAASS_10	AASS	427.737	389.787	417.695	647.691
sgLPCAT1_10	LPCAT1	7968.89	4819	7965.89	2174.13
sgPOFUT2_10	POFUT2	4139.02	3136.24	899.887	2453.43
sgATP8B4_3	ATP8B4	9410.2	3211.01	4482.03	4684.16
sgNDUFB6_6	NDUFB6	5077.78	2505.2	2417.1	1226.72
sgSLC10A3_4	SLC10A3	4100.91	2168.25	4845.47	709.862
sgPTGES3_9	PTGES3	7707.73	5865.74	9776.93	7249.87
sgNDUFA5_7	NDUFA5	6428.75	4916.7	3218.71	2801.4
sgCYP21A2_4	CYP21A2	4006.32	3296.74	3496.15	2072.98
sgTRPM7_8	TRPM7	4679.69	4563.8	7950.54	3875.94
sgALDH1A1_3	ALDH1A1	1987.63	889.232	204.752	238.476
sgPI4K2A_6	PI4K2A	7433.86	1893.11	2052.64	1704.6
sgUGT2A3_4	UGT2A3	3556	3124.28	500.62	673.673
sgMCCC1_5	MCCC1	2230.44	1426.56	1196.78	1221.15
sgHMGCL_4	HMGCL	4069.85	3287.77	2880.87	1018.86
sgAQP2_7	AQP2	12397.3	10271	11670.9	8798.57
sgSUMF1_2	SUMF1	2090.69	616.083	1035.02	1289.81
sgAGPAT9_9	AGPAT9	10358.8	4584.73	7188.86	5241.84
sgNCEH1_2	NCEH1	7254.58	3763.29	5431.06	4106.06
sgPLCZ1_10	PLCZ1	1315.68	458.573	347.055	787.807
sgSLC46A3_4	SLC46A3	1561.31	375.83	77.8059	38.9728
INTERGENIC762017	INTERGENIC762017	6795.79	2860.1	6662.64	489.016
sgKDM1A_8	KDM1A	5893.73	4609.65	6133.36	2727.17
sgST3GAL6_8	ST3GAL6	18708.9	10261.1	17424.4	12586.4
sgENPP1_2	ENPP1	2478.9	1321.89	937.766	750.69
sgALKBH3_8	ALKBH3	4428.41	3038.54	3560.65	3531.68
sgSMPD2_2	SMPD2	12802.5	5432.09	5116.76	4454.96
sgFHIT_8	FHIT	2460.54	2816.23	1451.69	846.266
sgCBR3_6	CBR3	2202.21	1154.41	1710.71	729.348
sgNANP_1	NANP	2426.66	2212.12	987.931	471.385
sgLEPRE1_4	LEPRE1	362.8	1173.35	921.386	1624.79
sgSLC25A47_5	SLC25A47	3255.32	1183.32	2118.16	1925.44
sgSLC2A12_6	SLC2A12	8299.22	9634.02	12428.5	7657.23
sgUCP2_2	UCP2	1606.48	3481.17	600.948	1930.08
sgHTR3B_6	HTR3B	4129.14	3698.49	3892.34	1991.32
sgPHF2_5	PHF2	4535.7	3988.59	4399.11	8359.67
sgGSTZ1_10	GSTZ1	2638.41	880.26	902.958	53.8196
sgGLRA3_4	GLRA3	5360.12	1286	642.923	1342.71
sgFOLH1_3	FOLH1	1614.95	335.954	1363.65	868.537
sgSLC6A6_10	SLC6A6	6517.69	5106.11	5038.96	5945.21
sgCYP4A22_5	CYP4A22	6681.44	4091.27	4129.86	4446.61
sgSLC43A3_6	SLC43A3	450.323	400.753	101.352	1.85585
sgRFK_4	RFK	4611.93	4750.22	5203.78	4898.51
sgFTO_2	FTO	8056.41	2786.33	2937.17	3178.14
sgSLC25A38_1	SLC25A38	3227.08	917.146	6443.56	2755.93
INTERGENIC833377	INTERGENIC833377	3636.47	5898.64	4425.72	6133.58
sgTMEM104_9	TMEM104	3917.39	2529.13	3259.66	1050.41
sgGLRA2_8	GLRA2	10487.3	5825.87	12605.6	8548.03
sgSLC7A4_10	SLC7A4	4271.72	3287.77	5000.05	4954.19
sgADH1C_6	ADH1C	15075.2	4310.58	4890.51	4791.8
sgNUDT18_2	NUDT18	1030.52	921.133	496.525	572.529
sgPIK3C2B_1	PIK3C2B	2052.57	1935.97	1918.53	2024.73
sgKCTD11_10	KCTD11	4189.84	6096.03	6735.33	6810.03
sgHIBCH_3	HIBCH	4339.48	2943.84	1733.23	408.286
sgASIC5_10	ASIC5	3536.24	930.105	1988.15	3028.74
sgGNE_6	GNE	9182.93	2258.97	3642.55	1647.06
sgMAN2A2_4	MAN2A2	4184.2	2689.63	4822.94	3013.9
sgKCNJ14_3	KCNJ14	2646.88	886.242	317.366	2358.78
sgAOC2_2	AOC2	2433.72	4140.11	2964.82	4068.02
sgCTPS1_9	CTPS1	529.377	1296.96	2094.62	960.401
sgFXN_5	FXN	1439.91	682.875	778.059	671.817
sgENTPD5_1	ENTPD5	3314.61	1153.41	2347.49	836.987
sgSLCO6A1_10	SLCO6A1	9830.88	8302.16	10105.6	8205.63
sgSLC46A3_3	SLC46A3	1336.85	1156.4	1869.39	1318.58
sgSLC26A5_9	SLC26A5	4425.59	3176.11	3364.08	2133.3
sgKDM4A_9	KDM4A	3349.9	1567.12	1048.33	756.258
sgFUT3_10	FUT3	2581.95	633.03	3269.9	1210.01
sgPCK1_3	PCK1	4586.52	1472.42	4237.35	1578.4
sgSTEAP4_8	STEAP4	8357.1	1786.44	4209.71	1319.51
sgCHPT1_9	CHPT1	2690.65	1316.9	1788.51	563.25
sgACOX3_10	ACOX3	2747.11	1629.93	1787.49	1709.24
sgKCNE1_7	KCNE1	3462.83	1198.27	3070.26	856.474
sgLPO_2	LPO	2836.05	909.17	3333.37	3746.03
sgNAT8_1	NAT8	3076.03	1795.41	3139.88	2375.48
sgDPEP1_9	DPEP1	2044.1	1462.45	2237.94	1068.04
sgOLAH_1	OLAH	4487.7	1879.15	613.234	605.006
sgSLC2A4_2	SLC2A4	2483.13	3331.63	1152.76	2433.94
sgNDUFV3_8	NDUFV3	2642.65	623.061	813.891	693.159
sgNDUFB10_10	NDUFB10	1188.63	1206.25	1103.62	836.987
sgHSD3B2_7	HSD3B2	3811.51	949.046	542.594	929.78
sgHGSNAT_10	HGSNAT	2655.35	2814.24	1299.15	3088.13
sgKCNMB3_5	KCNMB3	1623.42	1454.47	959.265	645.835
sgATP13A3_9	ATP13A3	7641.38	3409.39	3251.47	2334.66
sgRHCG_5	RHCG	4860.39	2552.06	2013.74	3231.03
sgUGT1A10_4	UGT1A10	7432.45	6461.89	10756.7	8174.08
sgSGPP2_1	SGPP2	10443.5	2767.39	4070.48	2910.9
sgGADL1_2	GADL1	7332.22	8583.29	4525.03	1562.62
sgDHRS4L1_4	DHRS4L1	4417.12	3450.26	6137.45	6090.89
sgLDHC_2	LDHC	2248.79	2348.69	3788.94	3433.32
sgACER3_9	ACER3	3810.1	2219.09	1582.74	1414.16
sgNAMPT_6	NAMPT	1188.63	1029.79	1871.44	1825.23
sgPTGIS_6	PTGIS	2245.97	625.055	941.861	1097.73
sgATP8B2_7	ATP8B2	1696.83	446.61	733.014	874.104
sgPOFUT2_5	POFUT2	2543.83	2248	2011.69	1472.62
sgPRODH2_5	PRODH2	3865.16	2590.94	1923.65	1821.51
sgSLC38A7_4	SLC38A7	2155.62	1240.14	323.509	826.78
sgDUT_10	DUT	2141.51	2052.61	767.822	2275.27
sgMTHFS_2	MTHFS	2299.61	1124.5	6209.12	2220.52
sgCHRNA7_2	CHRNA7	2110.45	447.607	1374.91	2968.43
sgPANK4_5	PANK4	878.06	3669.58	628.59	5349.48
sgSOD3_8	SOD3	4895.68	2082.52	1689.21	5762.41
sgKCNK3_4	KCNK3	2888.28	1047.74	399.267	1204.45
sgAADAT_5	AADAT	5370	2188.19	1472.17	3831.4
INTERGENIC692932	INTERGENIC692932	10634.1	8486.59	13363.2	15270.8
INTERGENIC407788	INTERGENIC407788	3973.86	2002.77	1414.84	3318.26
sgKDM2A_7	KDM2A	5111.66	2482.27	3019.07	3527.97
sgB3GALTL_8	B3GALTL	2325.02	717.766	1396.41	1208.16
sgCACNA1I_8	CACNA1I	2245.97	1631.92	3142.95	2786.56
sgFADS6_8	FADS6	1981.99	1507.31	1109.76	2154.64
sgPAPSS2_1	PAPSS2	4908.38	2868.07	2072.09	2176.91
sgUGT1A5_1	UGT1A5	1881.76	1083.63	1800.8	2316.1
sgSTAR_4	STAR	3030.86	1837.28	862.008	2043.29
sgSLC6A1_8	SLC6A1	11903.2	7341.15	11110.9	7290.7
sgDCXR_1	DCXR	5180.84	1155.4	5545.72	1350.13
sgSLC34A1_4	SLC34A1	6571.33	4105.22	4852.63	4389.08
sgDGKH_8	DGKH	2092.1	1122.51	899.887	748.834
sgHEXDC_10	HEXDC	1302.97	2911.94	1782.37	1233.21
sgTXNRD1_5	TXNRD1	8945.76	3713.44	7298.4	7560.72
sgLOXL1_2	LOXL1	4335.24	1171.35	787.273	316.422
sgGLA_4	GLA	2334.91	792.533	1897.03	563.25
sgSEPHS1_1	SEPHS1	6846.61	7363.08	10061.5	8960.96
sgSLC16A5_5	SLC16A5	1950.93	1374.72	1276.63	1093.09
sgOAS3_9	OAS3	6286.17	2259.97	7366.99	4879.95
sgHSDL2_1	HSDL2	3718.34	2319.78	1386.17	1142.27
sgAQP9_10	AQP9	5286.71	4143.11	6475.3	3216.18
sgNDUFA6_10	NDUFA6	800.418	1123.5	970.527	926.996
sgNAGK_9	NAGK	553.375	2017.72	707.42	1124.64
sgNXN_10	NXN	2172.56	1849.24	572.283	1298.17
sgSLC37A4_8	SLC37A4	3241.2	4844.92	4249.64	3494.56
sgPGLS_10	PGLS	6931.31	7989.13	14967.4	16754.6
INTERGENIC144300	INTERGENIC144300	3341.43	3378.48	2107.93	3595.7
sgNAGPA_8	NAGPA	2956.04	1135.47	3887.23	558.61
sgNDUFA11_4	NDUFA11	3362.6	963.003	226.251	155.891
sgPDHX_4	PDHX	1977.75	801.505	2244.09	1873.48
sgNMNAT3_10	NMNAT3	1792.82	1060.7	1322.7	1150.63
sgSLC27A1_6	SLC27A1	1689.77	411.719	824.129	241.26
sgACOT6_8	ACOT6	1524.61	2104.45	393.125	2781.92
sgGLRX_7	GLRX	751.009	529.352	840.509	1043.91
INTERGENIC545689	INTERGENIC545689	1102.52	741.692	0	678.312
sgPDE10A_9	PDE10A	944.409	1209.24	726.871	1921.73
sgACOT11_8	ACOT11	3913.15	2270.93	2132.5	2539.73
sgUGT2B17_10	UGT2B17	6500.75	4321.55	2075.17	2675.2
sgNDUFA7_2	NDUFA7	2430.9	3095.37	2373.08	2420.03
sgSULT6B1_2	SULT6B1	2597.48	2194.17	338.865	558.61
sgDBH_8	DBH	1034.76	836.397	231.37	163.315
sgPDE4A_2	PDE4A	985.347	1023.81	452.503	390.656
sgCHST6_5	CHST6	3458.6	2114.42	659.303	1414.16
sgDUOX1_1	DUOX1	4695.22	3186.08	974.622	2992.55
sgHEPHL1_6	HEPHL1	1996.1	2552.06	1049.36	522.421
sgPDE5A_4	PDE5A	4287.25	2800.28	3387.63	2002.46
sgARSG_3	ARSG	7095.06	10090.6	12989.5	10887.3
sgAGPS_2	AGPS	1534.49	676.893	745.299	472.313
sgCHST15_7	CHST15	971.23	1470.42	635.756	1426.22
sgKCTD16_10	KCTD16	503.967	366.858	244.679	0.927924
sgSLC37A4_3	SLC37A4	8321.81	4282.67	3852.42	3573.43
sgITPKA_8	ITPKA	3224.26	1022.82	3889.27	2866.36
sgFOLR2_1	FOLR2	5875.38	5253.65	6440.49	5458.05
sgPLP1_8	PLP1	3059.09	2128.38	3577.03	1676.76
sgNPR3_6	NPR3	1948.11	1318.9	1435.31	753.474
sgIL6_3	IL6	8880.83	7028.13	7243.12	7902.2
sgCOQ3_2	COQ3	5235.89	5377.26	2641.31	1657.27
sgENOSF1_6	ENOSF1	2183.86	3055.49	1117.95	3374.86
sgATP2C1_7	ATP2C1	3849.63	3512.07	347.055	193.008
sgCYP1A2_2	CYP1A2	6857.9	9823.43	11711.8	11557.3
sgTKTL1_3	TKTL1	4153.14	1707.69	2127.38	1817.8
sgSLC22A25_7	SLC22A25	8659.2	7741.9	6171.24	7869.72
sgTRPM3_1	TRPM3	5499.87	2427.44	2284.01	1648.92
sgPLOD1_9	PLOD1	491.262	759.636	623.471	1475.4
sgFUT5_9	FUT5	10029.9	3769.27	7883.99	1432.71
sgNDUFS3_6	NDUFS3	5307.89	2403.52	7345.49	5729
sgPGM3_7	PGM3	976.877	1232.17	4488.17	1718.51
sgSLC10A6_8	SLC10A6	1174.51	1525.25	1781.35	1067.11
sgSLC15A3_7	SLC15A3	6195.83	4064.35	3407.08	2291.04
sgB3GALNT1_2	B3GALNT1	4074.09	3087.39	1797.73	2940.59
sgKCNK16_1	KCNK16	2817.7	4952.59	3373.3	2627.88
sgSLC7A4_3	SLC7A4	12698	5131.03	10780.2	4707.36
sgABHD5_7	ABHD5	5190.72	2662.71	4244.52	1614.59
sgSLC24A1_7	SLC24A1	883.707	1151.42	886.578	57.5313
sgAADAT_8	AADAT	1559.9	316.016	3.07129	0
sgRDH10_9	RDH10	1407.44	948.049	668.517	885.239
sgIMPA1_8	IMPA1	11685.8	4144.1	4058.19	3499.2
sgGLB1_10	GLB1	5182.25	3295.74	2171.4	2315.17
sgSLC3A2_1	SLC3A2	1953.75	494.461	1039.12	565.106
sgPIK3CB_1	PIK3CB	1391.91	2290.87	137.184	2298.47
sgNAT9_6	NAT9	1211.21	783.561	848.699	391.584
sgENPP4_4	ENPP4	4432.65	1163.38	4446.2	1406.73
sgMIOX_6	MIOX	1164.63	516.393	617.329	366.53
sgMFSD5_8	MFSD5	697.366	1374.72	1441.46	1193.31
sgDSEL_10	DSEL	2373.02	909.17	1609.35	740.483
sgGCNT4_1	GCNT4	2166.92	1598.03	285.63	527.061
sgCKMT1A_4	CKMT1A	3268.02	2318.78	1984.05	1505.09
sgACAD11_2	ACAD11	1850.7	475.52	474.002	1071.75
sgASIC2_6	ASIC2	5101.78	1611.98	1701.49	1770.48
sgDPEP3_7	DPEP3	1946.7	1632.92	1288.92	2286.4
sgFUT10_9	FUT10	1761.77	1676.78	685.921	1704.6
sgNMRK1_3	NMRK1	2978.63	1482.39	2820.46	3987.29
sgLDHAL6A_4	LDHAL6A	979.7	616.083	401.315	334.98
sgMOCS2_4	MOCS2	1490.73	3487.15	5432.08	5476.61
sgKDM5D_9	KDM5D	8060.65	6822.77	5043.05	5821.79
sgMANEAL_2	MANEAL	1247.92	707.797	735.061	399.935
sgPLA2G16_1	PLA2G16	1979.16	946.056	106.471	582.736
sgATP13A4_1	ATP13A4	859.708	453.588	74.7346	0
sgAKR7A3_10	AKR7A3	3764.93	2625.83	5100.38	1480.97
sgCHRNA5_10	CHRNA5	1726.47	1144.44	0	1017.93
sgQPRT_8	QPRT	3619.53	2416.48	1373.89	1751.92
sgCYP2A7_3	CYP2A7	2140.09	656.955	1176.3	313.638
sgGCDH_9	GCDH	436.207	1165.37	497.548	154.035
sgATP5SL_3	ATP5SL	5442	1854.23	5976.72	2928.53
sgHSDL2_4	HSDL2	3022.39	1443.51	1772.13	1816.87
sgTRPC3_6	TRPC3	2641.24	1725.63	2266.61	660.682
sgADCY5_4	ADCY5	5728.56	5304.49	3286.28	2354.14
sgACOT4_4	ACOT4	1510.49	1498.34	1903.17	1631.29
sgPDK3_8	PDK3	3306.14	691.847	2005.55	2588.91
sgSLC46A3_1	SLC46A3	8550.5	2477.29	3083.57	3250.52
sgNT5C3A_6	NT5C3A	7289.87	4100.24	7221.62	6638.37
sgFN3KRP_6	FN3KRP	11572.9	7254.42	7375.18	4872.53
sgSTEAP2_5	STEAP2	9468.08	9596.13	9508.7	12911.1
sgNAPEPLD_7	NAPEPLD	3709.87	2689.63	3533	3553.95
sgADH5_8	ADH5	4146.08	2877.05	4288.54	3217.11
sgPHGDH_7	PHGDH	1736.36	1469.43	2253.3	805.438
sgTYW5_9	TYW5	18068	7014.17	14876.3	12224.5
sgCA14_1	CA14	656.427	1583.07	1319.63	844.411
INTERGENIC526001	INTERGENIC526001	4105.14	2751.44	2532.79	968.752
sgSTS_9	STS	1921.29	942.068	1483.43	1141.35
sgSLC6A3_5	SLC6A3	783.478	875.276	1088.26	525.205
sgPLA2G4B_7	PLA2G4B	481.38	917.146	2.04752	605.006
sgSLC2A12_10	SLC2A12	2038.45	1763.51	2249.21	1350.13
sgZC3H12A_9	ZC3H12A	2485.95	1442.51	1046.28	2293.83
sgTTYH2_10	TTYH2	8159.46	10677.8	5140.31	7390.91
sgPCCB_4	PCCB	12143.2	5009.41	5114.72	4894.8
sgSLC35E1_9	SLC35E1	4990.26	2665.7	578.426	1570.97
sgUCK1_1	UCK1	1540.13	643.996	117.733	507.574
sgEPN2_10	EPN2	6568.51	3065.46	4094.03	3192.06
sgATP13A3_8	ATP13A3	266.806	69.7828	23.5465	5.56754
sgMLYCD_4	MLYCD	7312.46	5791.97	12913.7	13104.1
sgGPD2_10	GPD2	2908.04	1921.02	3359.99	3286.71
sgCACNA1B_10	CACNA1B	765.126	645.989	97.2574	802.654
sgRRM2B_7	RRM2B	6205.71	2828.2	2957.65	1967.2
sgKDM1A_10	KDM1A	1609.31	2464.33	6973.87	4854.9
sgSLC22A5_7	SLC22A5	5001.55	3297.74	4870.04	5371.75
sgCYP24A1_7	CYP24A1	2559.36	2420.47	1437.36	1042.99
sgSLC2A12_2	SLC2A12	3747.99	3301.72	5073.77	1866.98
sgGRIN3A_5	GRIN3A	1267.68	1260.08	1459.88	806.366
sgORAI2_9	ORAI2	3066.15	3718.43	4365.32	3476.93
sgGSTCD_3	GSTCD	1514.72	1090.61	920.362	354.467
sgCHRNB1_8	CHRNB1	1685.54	448.604	935.719	331.269
sgGALT_10	GALT	1754.71	526.362	1140.47	502.935
sgGPIHBP1_10	GPIHBP1	6584.04	4030.46	1661.57	1222.08
sgSULT1C3_7	SULT1C3	4551.23	2862.09	1526.43	2081.33
sgALDH3B1_7	ALDH3B1	4237.84	2912.93	5867.18	5336.49
sgPNPLA8_10	PNPLA8	3663.29	3689.52	1499.81	5098.01
sgACOT8_9	ACOT8	2573.48	3009.63	720.729	1107.01
sgSLC35F2_4	SLC35F2	1400.38	3121.29	268.226	213.422
sgABCC5_3	ABCC5	1115.22	3095.37	523.142	2021.95
sgSLC24A2_8	SLC24A2	2563.6	1604.01	850.746	1184.96
sgSLC5A9_10	SLC5A9	5954.43	3259.85	4655.05	4237.83
sgNOXRED1_8	NOXRED1	6536.04	4969.53	3329.27	2560.14
sgSLC25A1_8	SLC25A1	2041.28	677.89	287.677	94.6482
sgEXT2_9	EXT2	2010.22	2915.92	825.152	1926.37
sgAPOA2_8	APOA2	511.025	1992.8	2144.78	1112.58
sgSLC24A1_10	SLC24A1	1507.67	1450.49	489.358	1655.42
sgLALBA_2	LALBA	3664.7	1334.85	1826.39	2857.08
sgASIC5_9	ASIC5	8979.64	6131.92	5054.31	5187.09
sgSLC35F1_3	SLC35F1	7357.63	8140.66	10515.1	7299.98
sgGALK1_5	GALK1	6807.08	3282.78	5594.86	2466.42
sgNUDT3_5	NUDT3	10282.6	6237.59	8333.42	8445.96
sgSLC2A11_4	SLC2A11	8734.01	2089.5	4407.3	1811.31
sgNOX4_8	NOX4	3399.31	6711.11	3678.38	8099.85
INTERGENIC709243	INTERGENIC709243	3362.6	8206.46	4007.01	3917.69
sgGBA3_5	GBA3	1507.67	1077.65	710.491	586.448
sgMOCOS_3	MOCOS	1331.21	5689.29	2623.9	3759.95
sgSLC25A53_9	SLC25A53	2631.36	1245.12	1975.86	699.655
sgHEPH_4	HEPH	1483.67	1803.39	356.269	880.6
sgCHST4_6	CHST4	718.541	548.294	326.58	1630.36
sgALG9_9	ALG9	3499.53	3004.65	2393.56	1402.09
sgPCYT1B_2	PCYT1B	971.23	1028.8	1753.7	1094.95
sgKCND2_9	KCND2	3447.3	3285.77	4147.26	4561.67
sgRNLS_10	RNLS	2679.35	4007.53	2257.4	1976.48
sgPYGM_8	PYGM	11860.9	8832.51	8571.96	6593.83
sgGBA_8	GBA	1468.14	300.066	111.59	123.414
sgCKM_8	CKM	4678.28	1216.21	4498.41	1136.71
sgVLDLR_8	VLDLR	2679.35	2285.89	964.384	1902.24
sgADHFE1_2	ADHFE1	1559.9	4800.06	4417.53	3804.49
sgMGAT2_8	MGAT2	4404.42	1195.28	1363.65	669.033
sgPYCR2_7	PYCR2	2826.17	675.896	1697.4	499.223
INTERGENIC714558	INTERGENIC714558	2855.81	580.194	1281.75	264.458
sgCA6_1	CA6	4607.7	5244.68	3174.69	7435.45
sgCYCS_2	CYCS	3599.76	4911.71	3180.83	4655.39
sgGABRG1_6	GABRG1	2028.57	931.102	1414.84	863.897
INTERGENIC1352072	INTERGENIC1352072	4606.29	4001.55	2346.46	3286.71
sgNPC1_3	NPC1	1629.07	656.955	450.455	1.85585
sgCACNB2_9	CACNB2	3523.53	2817.23	6717.93	3145.66
sgABCA9_5	ABCA9	1132.16	4331.52	1270.49	2177.84
sgSLC39A3_4	SLC39A3	8554.73	5079.19	2101.78	3231.03
sgIDO1_7	IDO1	3551.77	4332.52	4357.13	3857.38
sgAIFM2_3	AIFM2	4332.42	893.22	376.744	1433.64
sgSYNJ1_4	SYNJ1	1606.48	658.949	588.663	1232.28
sgMAGT1_2	MAGT1	3595.53	1168.36	1581.71	1299.09
sgABCA10_5	ABCA10	6284.76	4480.06	4369.42	2819.03
sgCHRNA1_9	CHRNA1	218.809	226.296	1.02376	81.6573
sgAADACL2_6	AADACL2	7802.31	5831.85	4880.27	3642.1
sgHACL1_3	HACL1	1660.13	1718.65	1901.13	1900.39
sgABCC3_1	ABCC3	1917.05	2795.3	901.935	1846.57
sgNDST3_3	NDST3	1362.26	792.533	791.368	667.177
sgKCNAB2_3	KCNAB2	1170.28	2012.74	295.867	1607.16
sgPLOD2_5	PLOD2	8426.27	3053.5	2573.74	2936.88
sgGLRA2_2	GLRA2	5226.01	2419.47	1424.05	1207.23
sgSPG20_7	SPG20	7604.68	2508.19	1340.1	739.555
sgSLC7A9_5	SLC7A9	2229.03	572.219	872.245	1529.22
sgLIPM_10	LIPM	2984.27	2515.17	2336.23	420.349
sgSLC24A2_5	SLC24A2	1363.68	1313.91	550.784	321.99
sgACOT1_9	ACOT1	513.849	1009.86	2090.52	294.152
sgPIGN_2	PIGN	1482.26	2301.84	1587.86	1200.73
sgCLYBL_10	CLYBL	5779.38	3955.69	7961.8	3158.65
sgTRPA1_10	TRPA1	5007.2	7879.48	4529.12	10269.3
sgALDH1A1_7	ALDH1A1	19385.1	10737.6	16898.2	17291.9
sgUGT3A1_6	UGT3A1	3962.56	3155.18	3193.11	1438.28
sgB3GAT2_7	B3GAT2	1881.76	4191.95	4325.4	3121.54
sgMFSD3_5	MFSD3	7658.32	9951.03	3344.63	3160.51
sgSCN4B_7	SCN4B	1372.15	2645.77	2678.16	943.698
sgKCNT1_1	KCNT1	1921.29	399.756	1849.94	1217.44
sgSLC39A12_9	SLC39A12	6008.08	3145.21	4783.02	918.645
sgCA5B_7	CA5B	4123.49	918.142	2188.8	1687.89
sgABHD1_2	ABHD1	1352.38	3444.28	1346.25	1927.3
sgCAV3_8	CAV3	8040.88	3256.86	1251.04	2800.47
sgNAMPT_2	NAMPT	1801.29	1686.75	3307.78	3971.51
sgSLC25A5_4	SLC25A5	811.711	561.253	174.04	299.719
INTERGENIC1213807	INTERGENIC1213807	1581.07	1357.77	905.006	729.348
sgDHRS7_5	DHRS7	2641.24	1117.52	2717.06	2704.9
sgAKR1C2_1	AKR1C2	10069.5	6368.18	2021.93	4023.48
sgME2_7	ME2	1595.19	348.914	1823.32	841.627
sgPIGT_7	PIGT	878.06	531.346	318.39	313.638
sgPLIN4_2	PLIN4	7580.68	3038.54	3842.18	2023.8
sgCOLGALT1_9	COLGALT1	4123.49	3429.33	4467.7	2477.56
sgPDHB_5	PDHB	897.823	1168.36	680.802	335.908
sgABCD1_6	ABCD1	4184.2	1141.45	894.768	672.745
sgQDPR_6	QDPR	3770.58	3017.61	3154.21	3251.44
sgGNPDA1_3	GNPDA1	4410.06	1961.89	4482.03	2802.33
sgARG1_1	ARG1	3564.47	5003.43	7715.07	3733.97
sgIPMK_9	IPMK	487.027	634.027	809.796	965.969
sgNAT1_2	NAT1	3268.02	2651.75	1732.21	2080.41
sgAGL_3	AGL	8474.27	6462.89	4735.92	5339.27
sgNDUFA4_2	NDUFA4	3903.27	844.372	2356.7	2497.97
sgSLC32A1_8	SLC32A1	2576.3	629.042	707.42	2059.06
sgASPHD2_4	ASPHD2	1144.87	1866.19	1191.66	2004.32
sgPDHB_6	PDHB	4582.29	2014.73	2493.88	787.807
sgKCNN3_1	KCNN3	429.148	1956.91	1.02376	749.762
sgNNT_2	NNT	671.956	672.906	111.59	1088.45
sgUGT2B10_1	UGT2B10	2665.24	1700.71	1408.7	1552.42
sgPDE7B_7	PDE7B	3516.47	4443.17	877.364	2236.3
sgKCNQ1_1	KCNQ1	2569.24	1235.16	3813.51	1686.97
sgTXNRD3_2	TXNRD3	643.722	1186.31	194.515	951.122
sgCOX7A2L_7	COX7A2L	7452.22	5065.24	14390	11227.9
sgDGKB_10	DGKB	3157.91	3852.01	2324.96	5067.39
sgENTPD1_8	ENTPD1	1981.99	3178.11	657.255	1554.27
INTERGENIC819734	INTERGENIC819734	6832.49	1978.84	3936.37	3130.81
sgCYP4F8_10	CYP4F8	8489.79	9904.17	10671.7	7936.53
sgMFSD2A_4	MFSD2A	2563.6	664.93	1853.01	1454.98
sgHS3ST3B1_2	HS3ST3B1	3513.65	3057.48	3027.26	1748.21
sgIMPA2_9	IMPA2	7449.39	1873.17	568.188	1412.3
INTERGENIC497896	INTERGENIC497896	3005.45	790.54	2060.83	1820.59
sgDAK_2	DAK	1582.48	4741.24	1820.25	2845.01
sgCOX8C_9	COX8C	20542.6	11402.5	10371.7	9398.01
sgOGFOD3_5	OGFOD3	1053.11	1275.03	1116.92	1033.71
sgNOX5_4	NOX5	1576.84	3178.11	5671.64	3064
sgUXS1_7	UXS1	913.352	706.8	987.931	1403.02
sgOCA2_3	OCA2	1089.81	607.11	887.602	1480.97
sgDAO_1	DAO	1012.17	2072.55	3191.07	1393.74
sgALOXE3_2	ALOXE3	1600.84	830.415	656.232	584.592
sgSLC41A1_3	SLC41A1	561.845	2368.63	1330.89	2128.66
sgPANK4_8	PANK4	3026.62	863.313	4286.49	360.034
sgSTARD7_4	STARD7	8347.22	2979.73	10049.2	5728.07
sgPNPO_4	PNPO	3090.15	1945.94	2799.99	4480.94
sgISYNA1_7	ISYNA1	1194.27	288.103	0	1.85585
sgNCEH1_4	NCEH1	4153.14	1604.01	1.02376	5.56754
sgAADAC_7	AADAC	6811.32	2029.68	2874.72	2225.16
sgGCK_9	GCK	10429.4	4703.36	5465.87	5005.22
sgGOT2_7	GOT2	2896.75	2225.07	926.505	3184.63
sgITGB3_5	ITGB3	605.607	135.578	118.756	757.186
sgCYB561_9	CYB561	7517.15	2635.8	7691.53	5817.15
sgKCNH6_1	KCNH6	727.011	965.993	636.78	420.349
sgPIGP_4	PIGP	14106.8	10001.9	11843.9	9253.26
sgMBOAT1_6	MBOAT1	5532.34	4762.18	4009.05	6657.85
sgBHMT2_5	BHMT2	3637.88	1227.18	1945.15	1602.52
sgASNS_3	ASNS	2116.1	2251.99	1401.53	2769.85
sgPFKL_4	PFKL	861.12	462.56	1251.04	782.24
sgIPPK_10	IPPK	4451	3070.44	1208.04	1605.31
sgIL4I1_6	IL4I1	1173.1	1357.77	3123.5	1954.21
sgSLC25A47_8	SLC25A47	293.628	364.864	1496.74	1288.89
sgCOX8C_7	COX8C	6901.66	3865.97	7983.3	8223.26
sgCTH_1	CTH	17007.8	17050.9	18361.2	16558.8
sgGABRA4_8	GABRA4	6314.41	3568.89	7336.28	3863.87
sgABCC5_10	ABCC5	4243.49	2896.98	2062.88	3835.11
sgNRF1_7	NRF1	3680.23	2536.11	1752.68	1469.83
sgXYLT1_6	XYLT1	4840.62	5020.37	5733.07	7102.33
sgGSTA5_10	GSTA5	4035.97	2512.18	3036.48	964.113
sgFTH1_9	FTH1	1506.25	649.977	1.02376	579.952
sgSLC22A9_9	SLC22A9	727.011	1267.06	2535.86	1171.97
sgGSTP1_1	GSTP1	2127.39	464.554	28.6653	356.323
sgSLC10A3_7	SLC10A3	5958.67	1451.48	1316.56	1447.56
sgFUT11_2	FUT11	165.166	384.802	92.1386	279.305
sgNDUFB11_7	NDUFB11	5058.02	6970.31	4132.93	6047.28
sgAIFM2_5	AIFM2	4614.76	2489.25	1903.17	1898.53
sgHPDL_8	HPDL	2924.98	746.676	5195.59	4846.55
sgGSTA5_5	GSTA5	1767.41	1472.42	1169.14	1313.94
sgARSE_6	ARSE	1822.47	3034.56	1325.77	1579.33
sgTECR_8	TECR	3277.9	6873.61	2260.47	8950.75
sgSLC1A6_4	SLC1A6	7615.97	3279.79	1272.54	1458.7
sgKCNC3_7	KCNC3	1602.25	934.093	345.008	1284.25
sgNNMT_4	NNMT	2583.36	3879.92	3470.55	2672.42
sgFAR2_8	FAR2	2735.82	971.975	3464.41	1630.36
sgBLVRB_8	BLVRB	2809.23	1874.17	3631.28	2462.71
sgCYP26B1_4	CYP26B1	3304.72	3987.59	3036.48	3287.63
sgHSD3B1_2	HSD3B1	1929.76	1502.32	2554.29	2793.05
sgPDXP_4	PDXP	3409.19	1951.92	5338.92	2001.53
sgALDH1B1_1	ALDH1B1	8811.66	2971.75	5045.1	5728.07
sgCHST12_6	CHST12	6712.5	5637.45	10177.2	2526.74
sgATP6V1C2_9	ATP6V1C2	3608.23	1487.37	774.988	141.972
sgCHRNA9_5	CHRNA9	10063.8	8419.79	10020.6	10059.6
sgUCP2_9	UCP2	5545.05	4237.81	3734.68	2275.27
sgNXNL2_6	NXNL2	3867.98	2264.95	3357.94	2445.08
sgADH1B_10	ADH1B	4227.96	3123.28	2614.69	2417.24
sgBSND_4	BSND	1826.7	2156.29	3530.96	2658.5
sgACOT6_9	ACOT6	1952.34	1238.15	993.049	474.169
sgPLA2G15_10	PLA2G15	2421.02	1747.56	3257.61	905.654
sgSCN3B_9	SCN3B	1362.26	2502.21	3589.31	2057.21
sgATP1B2_9	ATP1B2	271.041	454.585	483.216	0.927924
sgAK4_3	AK4	4246.31	8148.64	4329.49	5383.81
sgPIGX_4	PIGX	4775.69	4232.83	4086.86	1252.7
sgGSTT2_9	GSTT2	5991.14	4510.96	2206.21	3876.87
sgBCAT1_3	BCAT1	3255.32	777.58	893.744	1435.5
sgASPHD1_7	ASPHD1	5266.95	2947.83	2325.99	2956.37
sgSLC35B4_5	SLC35B4	3524.94	1288.99	1242.85	1906.88
sgMGST3_6	MGST3	815.946	560.256	937.766	269.098
sgNIT1_9	NIT1	5557.75	1229.17	1767.01	2314.24
sgTYR_10	TYR	2775.35	2107.44	8.1901	2492.4
sgATP8A1_4	ATP8A1	3296.25	1715.66	2355.68	1439.21
sgATP2A2_3	ATP2A2	1742	731.723	213.966	345.188
sgAMY2A_6	AMY2A	1038.99	238.258	1189.61	967.824
sgADCY3_1	ADCY3	5931.85	5306.48	2331.11	4168.23
sgNDST1_6	NDST1	17173	4210.89	10055.4	7401.12
sgPTGR1_8	PTGR1	772.185	724.744	1084.16	2596.33
sgLDHB_1	LDHB	976.877	574.213	134.113	0.927924
sgKCNJ12_6	KCNJ12	6178.89	4431.21	4445.18	2575.92
sgNPC1_9	NPC1	3184.73	1404.63	2894.18	1347.35
sgSLC2A9_2	SLC2A9	1271.92	3178.11	3854.46	2611.18
sgKCNG4_6	KCNG4	6029.25	3886.9	2853.23	3093.7
sgFUT1_2	FUT1	784.89	1993.79	767.822	2196.4
sgIL6_2	IL6	663.486	236.265	2550.19	323.845
sgKDM5C_5	KDM5C	5347.41	3884.91	1013.52	1731.51
sgSTARD9_6	STARD9	1110.99	3026.58	1619.59	2113.81
sgACOX1_6	ACOX1	1072.87	423.681	209.871	576.241
sgNAA40_4	NAA40	7178.35	1915.04	796.487	792.447
sgHS6ST2_4	HS6ST2	2055.39	5883.69	625.519	2073.91
sgPLA2G10_5	PLA2G10	8204.64	8751.76	16388.4	6269.05
sgSTEAP1_9	STEAP1	1784.35	4178	270.273	1381.68
sgKCNMB3_9	KCNMB3	4011.97	1509.3	1.02376	135.477
sgNUDT10_8	NUDT10	861.12	717.766	1892.94	88.1528
sgNUDT18_1	NUDT18	1470.96	541.315	2232.83	1384.46
sgSLC2A13_5	SLC2A13	4043.03	2777.36	2925.91	1483.75
sgAGMO_3	AGMO	2272.79	5616.52	4130.88	2602.83
sgLYPLA1_9	LYPLA1	4076.91	2503.21	1577.62	3265.36
sgALG10_10	ALG10	1029.11	335.954	1318.61	3.7117
sgSHMT1_2	SHMT1	1530.25	1208.24	683.873	1474.47
sgAADAC_6	AADAC	578.785	1208.24	698.206	2180.62
sgAOX1_7	AOX1	5368.59	1867.19	725.847	1346.42
sgSLC25A32_1	SLC25A32	4442.53	1702.7	1105.66	1605.31
sgSLC46A2_3	SLC46A2	3982.33	2553.05	2447.82	2481.27
sgABHD1_4	ABHD1	6931.31	2613.86	7269.74	3587.35
INTERGENIC25153	INTERGENIC25153	2374.43	2903.96	3313.92	3147.52
sgABCC2_10	ABCC2	3042.15	3393.44	243.655	2192.68
sgKCNMA1_8	KCNMA1	2389.96	1191.29	708.443	2583.34
sgUCK1_4	UCK1	3539.06	4193.95	2626.97	3721.9
sgSLC25A37_7	SLC25A37	4693.81	1492.36	3157.28	3063.08
sgAQP11_6	AQP11	3196.03	2434.42	953.123	1950.5
sgPEMT_6	PEMT	382.563	929.108	192.467	372.097
sgKDM2A_6	KDM2A	1218.27	870.291	719.705	1348.27
sgNMNAT2_10	NMNAT2	8890.71	2852.12	9315.21	3554.88
sgCYP21A2_1	CYP21A2	1298.74	1062.69	1244.89	469.529
sgGALNT14_7	GALNT14	6091.36	5565.68	4019.29	7645.16
sgSLC35D2_1	SLC35D2	1698.24	1004.87	402.339	177.233
sgSLC10A3_6	SLC10A3	8759.42	1796.41	1918.53	737.699
sgSLC35F5_6	SLC35F5	4247.72	1144.44	2081.31	3728.4
INTERGENIC637724	INTERGENIC637724	2103.39	1334.85	1869.39	873.176
sgIYD_7	IYD	1686.95	509.415	476.049	371.17
sgSLC17A3_9	SLC17A3	8687.43	4236.81	2792.82	3996.57
sgHACL1_2	HACL1	868.178	682.875	527.238	135.477
sgATP6V1B1_6	ATP6V1B1	1329.79	653.965	950.051	375.809
sgKDM5D_10	KDM5D	2939.1	5402.19	935.719	4330.62
sgATP6V0A1_3	ATP6V0A1	1681.3	790.54	2050.6	754.402
sgTHRSP_6	THRSP	496.909	274.147	703.325	83.5131
sgSLC39A11_10	SLC39A11	728.423	1395.66	1548.95	2107.31
sgABCB6_8	ABCB6	4713.57	5678.33	2599.33	6261.63
sgNAALAD2_10	NAALAD2	10744.2	2316.79	4210.73	3493.63
sgPON1_10	PON1	3293.43	2505.2	1172.21	2398.68
sgGLA_5	GLA	374.093	615.086	510.857	1265.69
sgDHDH_3	DHDH	2240.32	1120.51	707.42	687.592
sgSLC7A13_4	SLC7A13	3599.76	2228.07	2277.87	588.304
INTERGENIC720058	INTERGENIC720058	8386.74	4514.95	4913.03	4618.28
sgFOXRED2_8	FOXRED2	938.762	215.33	598.901	930.708
sgGALM_2	GALM	2230.44	686.862	1744.49	221.774
sgMTHFS_9	MTHFS	4661.34	5761.07	2926.94	3955.74
sgGABRB3_10	GABRB3	8927.41	3383.47	3331.32	4690.65
sgNKX2-3_10	NKX2-3	2220.56	4503.98	2986.31	3996.57
sgMTR_9	MTR	1806.94	1786.44	1232.61	1171.04
sgSLC12A6_7	SLC12A6	1295.91	614.089	457.622	3.7117
sgD2HGDH_7	D2HGDH	1493.55	472.529	1302.23	462.106
sgPYGB_6	PYGB	1044.64	2493.24	2426.32	1179.39
sgATP1B4_2	ATP1B4	3416.25	3150.2	2956.63	1897.6
sgALOX5_9	ALOX5	791.948	1347.81	2448.84	1324.15
sgGPD2_7	GPD2	681.838	237.262	661.35	332.197
sgSLC35A5_3	SLC35A5	1917.05	1308.93	1016.6	476.025
sgG6PC2_6	G6PC2	1582.48	644.993	297.915	261.675
sgCHRNA9_4	CHRNA9	5609.98	7636.23	4102.22	3110.4
sgSLC22A4_1	SLC22A4	440.442	1761.52	1819.23	717.285
sgAMD1_5	AMD1	1917.05	2117.41	5123.93	2258.57
sgSLC4A7_4	SLC4A7	700.189	1291.98	221.133	5985.11
sgASNA1_4	ASNA1	2852.99	2009.74	1781.35	2346.72
sgNR1H2_9	NR1H2	4850.5	2554.05	3477.72	2027.51
sgGLRA3_8	GLRA3	6932.72	10044.7	7805.16	6180.9
sgNT5C1B_6	NT5C1B	4510.29	4050.39	3512.53	1479.11
sgBTD_7	BTD	2142.92	2151.3	1489.57	1882.76
sgSGMS1_3	SGMS1	1644.6	1046.74	573.307	721.925
sgAPOA5_7	APOA5	7505.86	5665.37	3856.51	4630.34
sgAGK_3	AGK	2350.43	1026.8	556.927	2546.22
sgB3GALNT1_3	B3GALNT1	10416.7	10693.7	16754.9	7542.16
sgDHRS9_9	DHRS9	6688.5	2923.9	4157.5	4769.53
sgQDPR_9	QDPR	3639.29	2418.47	4353.04	4887.37
sgSULT1A3_6	SULT1A3	1860.58	1503.32	2508.22	3300.62
sgABCD1_5	ABCD1	4168.67	6314.35	3895.42	11892.3
sgCYP1A1_7	CYP1A1	3389.42	1601.02	3273.99	5088.73
sgQDPR_8	QDPR	1302.97	991.913	987.931	1189.6
sgMAN1A2_10	MAN1A2	2260.09	1351.79	1670.78	470.457
sgAGMAT_6	AGMAT	1629.07	468.542	586.616	530.772
sgSULT2B1_4	SULT2B1	12410	7137.78	8298.62	6844.37
sgGGT5_1	GGT5	670.544	2107.44	793.416	786.879
sgACYP2_6	ACYP2	12257.5	3761.29	8786.95	4922.64
INTERGENIC482440	INTERGENIC482440	2193.74	1290.98	916.267	322.917
sgCOX18_1	COX18	1432.85	1433.54	551.808	380.449
sgCYP11A1_8	CYP11A1	5354.47	7919.35	5161.81	7189.55
sgCECR1_2	CECR1	2867.11	1162.38	2858.34	1395.6
sgSLC39A3_3	SLC39A3	1199.92	1290.98	672.612	1265.69
sgDUS4L_5	DUS4L	10213.4	4596.69	10104.5	6410.1
sgPPOX_9	PPOX	1391.91	2284.89	1901.13	2551.79
sgSLC22A7_5	SLC22A7	1821.06	1564.13	1038.09	1519.01
sgPGM5_9	PGM5	2022.93	542.312	3465.44	656.042
sgGALT_7	GALT	1644.6	1030.79	821.057	320.134
sgMBOAT1_1	MBOAT1	5910.67	3506.09	1714.8	2232.58
sgSLC20A1_7	SLC20A1	769.361	2115.42	1082.12	232.909
sgLPGAT1_6	LPGAT1	12511.6	7672.12	8280.19	10301.8
sgJMJD1C_4	JMJD1C	5912.08	1841.27	2074.14	1085.67
sgOXNAD1_4	OXNAD1	4922.5	6059.14	7760.12	5497.02
sgHSD17B1_2	HSD17B1	8505.32	8036.99	2835.82	2371.77
sgBCO2_9	BCO2	1288.86	870.291	374.697	7.42339
sgATP10D_5	ATP10D	1422.97	624.058	103.4	159.603
sgUMPS_10	UMPS	1208.39	622.064	850.746	969.68
sgPRPSAP1_8	PRPSAP1	2803.58	3364.53	1247.97	1815.95
sgCTBP1_2	CTBP1	4254.78	2991.69	2069.02	3385.99
sgATP8B4_7	ATP8B4	1806.94	828.422	118.756	888.951
sgA1CF_8	A1CF	6301.7	1891.11	2079.26	1674.9
sgXYLT1_2	XYLT1	2656.77	1936.97	746.323	322.917
sgSDHA_6	SDHA	530.789	309.038	298.939	0.927924
sgIDH2_6	IDH2	1350.97	720.757	397.22	360.034
sgTST_3	TST	1499.2	992.91	455.574	261.675
sgMBOAT2_8	MBOAT2	1970.69	3281.79	4222	2850.58
sgGRIN2A_10	GRIN2A	10358.8	5162.93	5451.53	4883.66
sgSIRT7_2	SIRT7	112.934	367.855	520.071	521.493
sgSLC25A23_9	SLC25A23	2162.68	1225.19	698.206	705.222
sgGLUD1_4	GLUD1	1538.72	1733.6	0	826.78
sgLDLR_7	LDLR	4685.34	2692.62	1091.33	470.457
sgNDUFA4L2_5	NDUFA4L2	9823.82	2380.59	2503.1	1652.63
sgERO1L_1	ERO1L	7599.03	3109.32	7879.9	3969.66
sgCETP_8	CETP	704.424	1283.01	530.309	981.743
sgNAT9_7	NAT9	869.59	891.226	1467.05	836.987
sgEGLN1_1	EGLN1	1729.3	1150.42	182.23	334.053
sgHPSE2_9	HPSE2	5398.23	6225.62	8221.83	5471.97
sgMSRB2_3	MSRB2	5566.22	1553.17	6294.09	3363.72
sgTCN2_9	TCN2	5978.43	3535.99	3599.55	3072.36
sgSLC4A8_6	SLC4A8	1732.12	1395.66	2004.53	1506.95
sgGLYR1_10	GLYR1	3272.26	1350.8	1384.13	1960.7
sgB3GALNT2_5	B3GALNT2	5615.63	2587.95	3953.77	4593.22
sgSLC25A30_8	SLC25A30	1502.02	1205.25	1716.85	774.816
sgSLC36A4_8	SLC36A4	5902.2	8522.47	14324.5	9281.09
sgADH1B_7	ADH1B	5367.18	6867.63	7745.78	10750.9
sgVDAC3_3	VDAC3	1310.03	485.489	363.436	344.26
sgUQCR10_9	UQCR10	3428.95	5462	2385.37	3135.45
sgMGAT3_8	MGAT3	3530.59	3219.98	3514.58	3687.57
sgARSD_4	ARSD	972.642	327.979	351.15	452.827
sgLCTL_4	LCTL	2046.92	3461.23	1882.7	2718.82
sgPIGQ_6	PIGQ	3146.62	840.384	1399.48	1385.39
sgCA10_3	CA10	8310.51	4687.41	3416.29	5330.92
sgKDM3B_6	KDM3B	7992.89	5895.65	7743.74	8079.43
sgCYP2F1_2	CYP2F1	9117.99	2304.83	2589.09	459.322
sgSRD5A3_7	SRD5A3	1494.96	3488.14	3939.44	6015.73
sgNDUFV1_5	NDUFV1	1310.03	692.844	464.788	3.7117
sgLEPREL1_6	LEPREL1	7798.08	4782.12	3931.25	5233.49
sgLEPRE1_3	LEPRE1	2015.87	4187.97	1159.92	2515.6
sgKCNS2_1	KCNS2	601.372	475.52	1752.68	700.582
sgFBP2_9	FBP2	7414.1	2976.74	5664.48	4699.01
sgSLC35D2_4	SLC35D2	3543.3	4088.28	876.34	2213.1
sgMOCOS_10	MOCOS	11646.3	6308.37	15451.6	9048.18
sgDGKI_5	DGKI	3317.43	869.294	3361.01	2191.76
sgDPM1_8	DPM1	653.604	1125.5	95.2099	79.8014
sgAOC1_3	AOC1	4867.44	1883.14	1995.31	3133.6
sgNAT8B_7	NAT8B	1637.54	1658.84	1137.4	1151.55
sgCYBRD1_10	CYBRD1	1174.51	3416.37	2402.77	1814.09
sgKYNU_7	KYNU	3505.18	1936.97	4587.48	95.5761
sgSLC25A52_1	SLC25A52	2898.16	1094.59	884.531	527.989
sgACY3_7	ACY3	4153.14	2973.74	3807.37	3344.24
sgSULT1A1_5	SULT1A1	2445.02	1938.97	1773.16	857.402
sgNXNL2_8	NXNL2	8385.33	6823.76	6923.7	5660.33
sgABCC6_9	ABCC6	1403.2	2116.41	1566.36	1242.49
sgGALNT15_6	GALNT15	1550.02	1485.38	925.481	369.314
sgPGLS_4	PGLS	1132.16	1802.39	2531.76	161.459
sgPLCH2_5	PLCH2	1173.1	650.974	1910.34	288.584
sgNUDT2_1	NUDT2	6672.97	2580.97	4778.92	3596.63
sgTET1_1	TET1	369.858	686.862	290.748	502.007
sgSLC31A1_6	SLC31A1	2598.89	2115.42	3363.06	1056.91
sgADAL_10	ADAL	2884.05	1673.79	868.15	961.329
sgATP6V0A4_7	ATP6V0A4	12088.1	5268.6	2371.03	5513.72
sgCRYZ_6	CRYZ	7003.3	4221.86	8133.79	5393.09
sgHVCN1_2	HVCN1	3623.76	2616.86	1713.78	2432.09
sgCOX8A_10	COX8A	3891.98	5805.93	2261.49	3531.68
sgKDM1B_3	KDM1B	605.607	798.515	1016.6	823.068
sgHKDC1_8	HKDC1	954.29	1611.98	2.04752	1252.7
sgGRIA2_8	GRIA2	3845.39	1891.11	1769.06	1473.54
sgADH1C_7	ADH1C	3602.59	994.903	1504.93	918.645
sgALDH2_6	ALDH2	1998.93	2802.28	2332.13	966.897
sgCANT1_3	CANT1	6480.99	7434.86	4552.67	4960.68
sgRPE_10	RPE	1626.25	5277.57	3297.54	5438.56
sgNDUFV2_5	NDUFV2	2635.59	3742.35	9265.05	5255.76
sgUROS_5	UROS	3880.69	1164.38	1060.62	1285.17
sgASPHD1_8	ASPHD1	2882.63	1382.7	513.929	369.314
INTERGENIC612193	INTERGENIC612193	7375.99	4786.1	3275.02	2189.9
sgZADH2_8	ZADH2	3903.27	3013.62	2139.66	3153.08
sgATP6V0D2_1	ATP6V0D2	9386.21	6907.5	4032.6	5763.33
sgPTGR1_1	PTGR1	657.839	1434.54	806.725	791.519
sgSLC6A6_1	SLC6A6	4514.53	7892.44	1690.23	2948.01
sgUGT2B28_6	UGT2B28	1086.99	1014.84	754.513	704.294
sgST6GALNAC4_7	ST6GALNAC4	23092.1	13473.1	27643.6	19313.8
sgCYP4F2_8	CYP4F2	5300.83	2126.38	1565.33	2206.6
sgFBP2_1	FBP2	5323.41	3486.15	5571.31	3574.36
sgCYB5A_5	CYB5A	4271.72	5360.32	13921.1	7600.62
sgPLD1_8	PLD1	4014.79	2003.76	1513.12	1417.87
sgPLOD1_7	PLOD1	6801.44	3288.76	1495.72	2069.27
sgST3GAL5_6	ST3GAL5	1060.17	2873.06	1034	2703.04
sgPRG3_4	PRG3	3098.62	3714.44	3463.39	2099.89
sgNDUFA8_10	NDUFA8	1845.06	3812.14	3084.6	3178.14
sgAUH_2	AUH	5792.09	1887.13	1894.98	1530.15
sgMME_2	MME	2274.2	1172.35	1470.12	1110.72
sgUROD_10	UROD	3301.9	6072.1	5432.08	5808.8
sgFITM2_5	FITM2	2474.66	684.868	1039.12	556.754
sgUTY_5	UTY	2399.84	2033.67	2756.99	719.141
sgSMPDL3B_3	SMPDL3B	1782.94	725.741	1675.9	2004.32
sgCEL_6	CEL	6276.29	5495.89	5755.59	4100.5
sgGLRA3_5	GLRA3	3053.45	1317.9	1132.28	701.51
sgKCNAB1_1	KCNAB1	669.132	1779.46	807.748	640.267
sgMTAP_5	MTAP	2013.04	1758.53	2506.17	1785.33
sgCATSPER2_4	CATSPER2	3636.47	2026.69	2651.54	2536.02
INTERGENIC345439	INTERGENIC345439	2399.84	873.282	1918.53	1750.06
sgACAT1_10	ACAT1	1921.29	659.946	492.43	461.178
sgPRDX2_1	PRDX2	1792.82	4834.95	700.253	506.646
sgCOX8A_6	COX8A	3629.41	5451.03	1673.85	1420.65
sgALDH1A3_4	ALDH1A3	3392.25	985.931	606.067	553.043
sgNT5C3A_1	NT5C3A	3739.52	3879.92	1898.06	3070.5
sgCOQ3_8	COQ3	3474.12	4618.63	3441.89	7996.85
sgAADAT_2	AADAT	7157.18	2801.28	5465.87	6282.97
sgINPP4B_8	INPP4B	638.076	1382.7	911.148	40.8286
sgNAT1_1	NAT1	3098.62	2534.11	3197.21	3844.39
sgNAALADL1_9	NAALADL1	1651.66	1479.4	1258.2	1004.01
sgNMNAT3_5	NMNAT3	5588.81	3338.61	2593.19	2011.74
sgACOX2_3	ACOX2	1012.17	3506.09	2797.94	1397.45
sgPHF2_1	PHF2	3015.33	3068.45	3670.19	5011.72
sgMFNG_5	MFNG	4476.41	2621.84	2210.3	2168.56
sgCYP1A1_2	CYP1A1	1583.9	999.888	1204.97	1042.06
sgNDUFAF1_3	NDUFAF1	2680.76	908.173	2.04752	461.178
sgFAHD2B_2	FAHD2B	3980.91	1137.46	884.531	1622.01
sgAACS_10	AACS	2970.16	2012.74	1400.51	514.998
sgCLC_10	CLC	1641.77	1809.37	645.994	953.906
sgGRIK3_10	GRIK3	6483.81	2990.69	2073.12	2113.81
sgCNGA3_3	CNGA3	6217	3365.53	6205.02	2560.14
sgDGKK_6	DGKK	1043.23	3233.93	1838.68	740.483
sgUROD_3	UROD	6221.24	6249.55	6939.06	5045.12
sgKCNC4_1	KCNC4	11129.6	3772.26	10146.5	3884.29
sgABCB11_7	ABCB11	1787.18	1005.87	1825.37	1395.6
sgUST_2	UST	3572.94	1748.56	1314.51	3741.39
sgNAGA_5	NAGA	2884.05	3376.49	1850.96	982.671
sgSLC26A9_1	SLC26A9	1733.53	1750.55	619.376	733.988
sgEPHX4_7	EPHX4	7477.63	6014.28	7900.37	6217.09
sgSLC24A5_7	SLC24A5	5354.47	2609.88	3160.35	3278.35
sgSLC24A5_8	SLC24A5	12346.5	2704.58	8465.49	5884.89
sgSREBF2_4	SREBF2	3335.78	5418.14	4780.97	4691.58
sgSLC26A9_4	SLC26A9	2665.24	1014.84	3077.43	542.835
sgVDAC1_5	VDAC1	1922.7	1522.26	1038.09	735.844
sgCACNB4_10	CACNB4	2387.14	1131.48	441.242	592.943
sgCOX7B2_2	COX7B2	7394.34	6198.71	4002.91	3866.66
sgATP1A2_5	ATP1A2	1397.56	894.217	2025	1201.66
sgFAAH2_9	FAAH2	656.427	644.993	445.337	0.927924
sgDIO2_6	DIO2	1657.3	589.166	707.42	386.016
sgETFA_6	ETFA	10485.9	5575.65	7020.96	4149.68
sgNOX3_3	NOX3	4212.43	6458.9	6642.17	4736.12
sgHS6ST1_1	HS6ST1	4895.68	2211.12	1995.31	3305.26
sgNDUFV3_9	NDUFV3	249.866	1129.48	1.02376	165.17
sgACVR1C_8	ACVR1C	3738.11	2078.53	1785.44	2567.57
sgTYR_7	TYR	2055.39	1562.14	1278.68	381.377
sgFCER1A_2	FCER1A	9940.99	8573.32	9859.85	9753.41
sgSLC38A6_4	SLC38A6	5432.11	7706.02	6308.42	4918
[truncated: 10,725 more rows]

## Sheet: analyzed by MAGeCK
id	num	neg|score	neg|p-value	neg|fdr	neg|rank	neg|goodsgrna	neg|lfc	pos|score	pos|p-value	pos|fdr	pos|rank	pos|goodsgrna	pos|lfc
HCCS	4	0.00014635	0.00045695	0.876238	1	4	-3.3783	0.99985	0.99989	0.999886	3261	0	-3.3783
PIK3R3	7	0.00027504	0.0016987	0.876238	2	3	-0.73547	0.12143	0.28746	0.98507	725	3	-0.73547
COX7B2	7	0.00040239	0.0024426	0.876238	3	7	-2.639	0.99861	0.99862	0.999197	3256	0	-2.639
ST3GAL3	6	0.00042491	0.0021724	0.876238	4	5	-3.2701	0.86755	0.87416	0.988834	2841	1	-3.2701
PIP5K1B	4	0.00047147	0.0016107	0.876238	5	4	-1.7639	0.94751	0.94738	0.992658	3112	0	-1.7639
HIBCH	6	0.00056722	0.0029557	0.876238	6	5	-2.8068	0.95371	0.95383	0.994126	3128	0	-2.8068
ABHD11	3	0.00058932	0.001805	0.876238	7	2	-2.2059	0.11538	0.19784	0.98507	700	1	-2.2059
DCT	2	0.0007072	0.0014953	0.876238	8	2	-3.1726	0.96976	0.97039	0.997264	3169	0	-3.1726
ATP5A1	4	0.00081538	0.0027827	0.876238	9	3	-2.3509	0.68006	0.69973	0.988834	2344	1	-2.3509
LDHB	5	0.00095561	0.0042674	0.938119	10	4	-2.9954	0.82496	0.82914	0.988834	2714	1	-2.9954
GLRA1	6	0.0012134	0.0060951	0.938119	11	6	-2.7048	0.99676	0.99683	0.999197	3246	0	-2.7048
PXDNL	5	0.0012584	0.0056822	0.938119	12	5	-2.3477	0.99874	0.99866	0.999197	3260	0	-2.3477
KCTD16	6	0.0012669	0.0063289	0.938119	13	6	-2.2476	0.99873	0.99889	0.999197	3259	0	-2.2476
GALNT15	3	0.0013564	0.0039668	0.938119	14	3	-3.0467	0.99864	0.99875	0.999197	3258	0	-3.0467
RDH8	5	0.0013613	0.0061042	0.938119	15	5	-2.7296	0.99864	0.99856	0.999197	3257	0	-2.7296
G6PC2	4	0.0017128	0.0059889	0.938119	16	4	-2.8609	0.99829	0.99843	0.999197	3255	0	-2.8609
ATP6V1B1	6	0.001737	0.0084937	0.951417	17	4	-2.3344	0.42096	0.59729	0.98507	1722	1	-2.3344
TM7SF2	3	0.0020027	0.0058037	0.938119	18	2	-1.5535	0.46249	0.50722	0.98507	1824	1	-1.5535
LPPR3	3	0.0020052	0.0058067	0.938119	19	3	-3.399	0.99799	0.99812	0.999197	3254	0	-3.399
ALOX12B	5	0.0020641	0.0090645	0.951417	20	2	-0.37786	0.096811	0.21354	0.98507	615	2	-0.37786
CPT1B	5	0.0021594	0.0094805	0.951417	21	4	-2.664	0.88558	0.88621	0.988834	2908	0	-2.664
CTH	5	0.0021977	0.0096262	0.951417	22	2	-0.56237	0.35534	0.51163	0.98507	1526	2	-0.56237
HSD17B1	2	0.002287	0.0045862	0.938119	23	2	-3.5965	0.99771	0.99788	0.999197	3253	0	-3.5965
C19orf80	5	0.0023354	0.010173	0.951417	24	3	-3.014	0.93653	0.93646	0.990525	3083	0	-3.014
FOLR2	6	0.002451	0.01183	0.951417	25	4	-2.8887	0.080835	0.20754	0.98507	529	2	-2.8887
CHPF2	5	0.0024632	0.010675	0.951417	26	4	-3.2852	0.94372	0.94343	0.992178	3101	0	-3.2852
SLC2A4	6	0.0024934	0.012016	0.951417	27	6	-2.5858	0.99751	0.99755	0.999197	3252	0	-2.5858
ADCY2	8	0.002519	0.015729	0.951417	28	8	-2.3312	0.99748	0.99739	0.999197	3251	0	-2.3312
ME3	5	0.0025516	0.011011	0.951417	29	5	-2.8276	0.99258	0.99241	0.999197	3238	0	-2.8276
INTERGENIC207908	1	0.0025542	0.0025367	0.876238	30	1	-3.7849	0.99745	0.99753	0.999197	3250	0	-3.7849
STARD5	6	0.0025687	0.012374	0.951417	31	3	-1.9387	0.032787	0.10127	0.98507	253	2	-1.9387
PGD	4	0.0025758	0.0089552	0.951417	32	4	-2.9484	0.99742	0.99751	0.999197	3249	0	-2.9484
AACS	5	0.002591	0.011144	0.951417	33	5	-2.5232	0.99741	0.99736	0.999197	3248	0	-2.5232
AK8	3	0.0026224	0.0073673	0.951417	34	2	-3.5411	0.076364	0.14497	0.98507	498	1	-3.5411
VDAC1	8	0.0026406	0.016449	0.951417	35	6	-2.7206	0.47167	0.68547	0.988834	1847	2	-2.7206
CRP	7	0.0026978	0.014885	0.951417	36	6	-1.4275	0.99053	0.99055	0.999197	3229	0	-1.4275
INTERGENIC106846	1	0.0029472	0.0028737	0.876238	37	1	-3.7827	0.99705	0.99715	0.999197	3247	0	-3.7827
PLD4	4	0.0029514	0.010358	0.951417	38	4	-2.7024	0.95612	0.95597	0.994664	3134	0	-2.7024
DHRS2	4	0.0029831	0.01047	0.951417	39	2	-1.5456	0.6806	0.70017	0.988834	2347	1	-1.5456
B4GALT2	5	0.0032717	0.013813	0.951417	40	4	-3.2234	0.74759	0.77508	0.988834	2525	1	-3.2234
SLCO4C1	4	0.0032998	0.011606	0.951417	41	4	-3.3041	0.98982	0.99003	0.999197	3225	0	-3.3041
SLC24A2	7	0.0033251	0.017954	0.951417	42	5	-2.6077	0.71281	0.82503	0.988834	2429	2	-2.6077
UQCRB	4	0.0033275	0.01173	0.951417	43	3	-2.6556	0.9185	0.91792	0.988834	3012	0	-2.6556
SLC35D2	4	0.0035999	0.012705	0.951417	44	3	-3.0238	0.9022	0.9018	0.988834	2963	0	-3.0238
INTERGENIC808598	1	0.0037331	0.0036632	0.938119	45	1	-3.7742	0.99627	0.99639	0.999197	3245	0	-3.7742
PYGM	4	0.0038695	0.013607	0.951417	46	4	-2.457	0.99613	0.99618	0.999197	3244	0	-2.457
CHST14	2	0.0039977	0.007929	0.951417	47	2	-3.3999	0.996	0.99612	0.999197	3243	0	-3.3999
KCNC4	4	0.0040499	0.014184	0.951417	48	2	-1.9952	0.84463	0.84406	0.988834	2774	0	-1.9952
NUDT18	6	0.0042401	0.019983	0.951417	49	4	-2.9424	0.51316	0.66731	0.988834	1936	1	-2.9424
SLC1A1	5	0.0045109	0.018635	0.951417	50	3	-1.9914	0.1984	0.37008	0.98507	1003	1	-1.9914
PEMT	8	0.0047058	0.026847	0.951417	51	5	-1.3167	0.95325	0.95301	0.994126	3126	1	-1.3167
SLC15A2	5	0.0047867	0.0197	0.951417	52	4	-2.9705	0.80244	0.81174	0.988834	2663	1	-2.9705
SLC25A16	6	0.0049411	0.023155	0.951417	53	3	-1.2633	0.60893	0.74317	0.988834	2175	2	-1.2633
SLC6A6	7	0.005092	0.026793	0.951417	54	5	-2.5872	0.98485	0.98479	0.999197	3210	0	-2.5872
ENO2	6	0.0051358	0.023981	0.951417	55	4	-1.8997	0.23817	0.42817	0.98507	1171	2	-1.8997
GALNT9	4	0.0052775	0.018164	0.951417	56	4	-2.5858	0.99472	0.99484	0.999197	3242	0	-2.5858
BCMO1	5	0.0052937	0.02175	0.951417	57	4	-1.2318	0.83035	0.83347	0.988834	2728	1	-1.2318
ASPHD1	7	0.0054307	0.028545	0.951417	58	6	-2.1387	0.99128	0.99128	0.999197	3233	0	-2.1387
AQP11	7	0.0054517	0.028657	0.951417	59	5	-2.6542	0.022069	0.07832	0.98507	177	1	-2.6542
SLC44A4	6	0.005525	0.025703	0.951417	60	4	-2.3071	0.22167	0.40676	0.98507	1097	1	-2.3071
CYC1	7	0.005537	0.029085	0.951417	61	3	-0.53794	0.37231	0.58607	0.98507	1580	3	-0.53794
ENO3	5	0.0056849	0.023171	0.951417	62	3	-1.5296	0.0025516	0.011011	0.834158	26	1	-1.5296
PLD2	6	0.0059705	0.027719	0.951417	63	6	-2.2288	0.99403	0.99395	0.999197	3241	0	-2.2288
SLC16A1	3	0.0060002	0.016379	0.951417	64	2	-3.4057	0.24356	0.36691	0.98507	1191	1	-3.4057
ALDH8A1	9	0.006141	0.03391	0.951417	65	6	-2.6552	0.83599	0.91214	0.988834	2746	1	-2.6552
SLC18A3	4	0.0061431	0.021003	0.951417	66	4	-3.0727	0.95539	0.95525	0.994664	3131	0	-3.0727
HYAL4	4	0.0062496	0.021388	0.951417	67	4	-2.9389	0.97244	0.97244	0.997833	3178	0	-2.9389
SLC24A4	5	0.0062903	0.025423	0.951417	68	4	-2.7023	0.92385	0.92374	0.988834	3046	0	-2.7023
KCNA1	3	0.0064826	0.017645	0.951417	69	3	-2.7831	0.99352	0.99385	0.999197	3240	0	-2.7831
KEAP1	7	0.0067457	0.034672	0.951417	70	6	-2.7362	0.34315	0.55647	0.98507	1500	1	-2.7362
GUCY2D	3	0.0068152	0.018525	0.951417	71	3	-3.4183	0.90174	0.90224	0.988834	2960	0	-3.4183
NAT8B	7	0.0068565	0.035246	0.951417	72	3	-0.8377	0.5188	0.69515	0.988834	1958	2	-0.8377
DGUOK	5	0.0068579	0.027531	0.951417	73	3	-1.389	0.38357	0.53688	0.98507	1621	1	-1.389
TRPC5	5	0.0068579	0.027531	0.951417	74	3	-2.2153	0.48594	0.63047	0.988834	1880	1	-2.2153
GALNT11	8	0.0069764	0.036639	0.951417	75	5	-2.076	0.51152	0.72021	0.988834	1933	2	-2.076
ENPP6	4	0.007078	0.024267	0.951417	76	3	-2.8648	0.90071	0.90033	0.988834	2958	0	-2.8648
SLC17A6	4	0.0072083	0.024667	0.951417	77	4	-2.4303	0.99279	0.99285	0.999197	3239	0	-2.4303
MMAA	5	0.0072584	0.029033	0.951417	78	4	-2.5289	0.92054	0.92048	0.988834	3029	0	-2.5289
SULT1C4	3	0.0074085	0.020119	0.951417	79	1	-0.72087	0.63917	0.64354	0.988834	2243	1	-0.72087
SAT1	5	0.0076392	0.030521	0.951417	80	3	-0.98084	0.058507	0.14959	0.98507	393	2	-0.98084
MCOLN1	4	0.0076798	0.02614	0.951417	81	3	-2.4706	0.91168	0.91112	0.988834	2987	0	-2.4706
SLC22A12	3	0.0080255	0.021713	0.951417	82	3	-3.3214	0.99197	0.9923	0.999197	3237	0	-3.3214
CYP4Z1	5	0.0080743	0.032124	0.951417	83	3	-3.0212	0.035978	0.10419	0.98507	274	2	-3.0212
A4GALT	4	0.0081621	0.027564	0.951417	84	4	-2.4213	0.99184	0.99197	0.999197	3236	0	-2.4213
GRIN2D	5	0.0081881	0.032489	0.951417	85	5	-2.5961	0.98041	0.98003	0.999197	3194	0	-2.5961
KDM2B	3	0.0082352	0.022251	0.951417	86	3	-2.4332	0.99176	0.99212	0.999197	3235	0	-2.4332
B4GALT6	3	0.0085811	0.022991	0.951417	87	3	-2.4944	0.99064	0.99097	0.999197	3231	0	-2.4944
CYP2D6	4	0.0086171	0.029106	0.951417	88	3	-1.5154	0.25266	0.38637	0.98507	1227	1	-1.5154
OXCT1	3	0.0086855	0.02325	0.951417	89	3	-3.3617	0.98926	0.98962	0.999197	3222	0	-3.3617
COX7A1	2	0.0088611	0.016743	0.951417	90	1	-1.7929	0.50308	0.5048	0.98507	1919	1	-1.7929
2020-03-02	7	0.0089025	0.043449	0.951417	91	4	-1.0751	0.13265	0.30721	0.98507	770	3	-1.0751
ATP2C1	2	0.0091741	0.017305	0.951417	92	1	-2.3241	0.73602	0.73568	0.988834	2496	0	-2.3241
PTGES	4	0.0093581	0.031435	0.951417	93	4	-2.4925	0.99064	0.99083	0.999197	3232	0	-2.4925
GMPS	3	0.0094437	0.025211	0.951417	94	3	-2.6117	0.99056	0.99088	0.999197	3230	0	-2.6117
UROS	7	0.0095878	0.046009	0.951417	95	5	-1.5726	0.23487	0.44082	0.98507	1153	2	-1.5726
ELOVL6	4	0.0096065	0.032294	0.951417	96	4	-2.09	0.99039	0.99054	0.999197	3228	0	-2.09
CS	5	0.009612	0.037565	0.951417	97	5	-2.976	0.97863	0.97827	0.999197	3187	0	-2.976
PDE11A	8	0.0097039	0.048225	0.951417	98	4	-1.11	0.66421	0.80311	0.988834	2299	1	-1.11
SULT1A1	5	0.0097854	0.038221	0.951417	99	4	-2.5544	0.76039	0.78311	0.988834	2561	1	-2.5544
KDM3A	4	0.0099783	0.033524	0.951417	100	4	-2.2719	0.99002	0.99021	0.999197	3227	0	-2.2719
STRA6	6	0.010096	0.045034	0.951417	101	3	-1.2078	0.45174	0.62056	0.985288	1794	2	-1.2078
COX8A	3	0.010134	0.026996	0.951417	102	3	-3.1247	0.98987	0.99022	0.999197	3226	0	-3.1247
HEXDC	6	0.010367	0.046203	0.951417	103	6	-1.6776	0.98963	0.98941	0.999197	3224	0	-1.6776
ST6GALNAC6	4	0.010371	0.034638	0.951417	104	4	-2.6221	0.98963	0.98981	0.999197	3223	0	-2.6221
GK	8	0.010495	0.051498	0.951417	105	5	-1.8131	0.51434	0.72278	0.988834	1939	3	-1.8131
CYB5R1	5	0.01052	0.040978	0.951417	106	4	-2.9531	0.80722	0.81531	0.988834	2675	1	-2.9531
PPAP2C	7	0.01068	0.049853	0.951417	107	4	-2.7065	0.17341	0.37311	0.98507	917	2	-2.7065
MAOB	8	0.010787	0.052688	0.951417	108	6	-2.1775	0.65713	0.79917	0.988834	2285	1	-2.1775
SIRT1	5	0.010788	0.041922	0.951417	109	2	0.041302	0.22519	0.39728	0.98507	1117	2	0.041302
CACNA1S	4	0.010802	0.03592	0.951417	110	3	-2.2475	0.91903	0.91847	0.988834	3015	0	-2.2475
DECR2	4	0.010923	0.036293	0.951417	111	4	-2.3953	0.98908	0.98923	0.999197	3221	0	-2.3953
B3GNT4	6	0.010972	0.048617	0.951417	112	3	-1.8535	0.61481	0.74794	0.988834	2188	1	-1.8535
ABCC2	6	0.01103	0.048854	0.951417	113	3	-0.89319	0.17098	0.34039	0.98507	906	3	-0.89319
UGT2B17	6	0.011066	0.049005	0.951417	114	6	-1.8097	0.98893	0.98873	0.999197	3220	0	-1.8097
ENOX1	2	0.011207	0.021076	0.951417	115	2	-2.7075	0.86967	0.86937	0.988834	2852	0	-2.7075
HEXB	3	0.01146	0.030272	0.951417	116	2	-3.2991	0.65344	0.65634	0.988834	2279	1	-3.2991
MOCOS	8	0.011553	0.055876	0.951417	117	5	-2.1937	0.68307	0.81423	0.988834	2357	2	-2.1937
SLC25A19	4	0.011697	0.038828	0.951417	118	4	-2.2372	0.9883	0.98846	0.999197	3219	0	-2.2372
PLCE1	5	0.011721	0.045265	0.951417	119	3	-2.7778	0.84931	0.85018	0.988834	2790	1	-2.7778
COX7B	3	0.011809	0.031147	0.951417	120	3	-2.3739	0.98819	0.98852	0.999197	3218	0	-2.3739
ATP1B3	5	0.011928	0.046036	0.951417	121	4	-2.1603	0.73207	0.76564	0.988834	2484	1	-2.1603
NT5C3B	4	0.012082	0.039949	0.951417	122	4	-2.028	0.98792	0.98808	0.999197	3217	0	-2.028
FAR1	3	0.012093	0.031821	0.951417	123	2	-2.3771	0.67295	0.67457	0.988834	2329	1	-2.3771
SLC12A8	3	0.012298	0.032346	0.951417	124	3	-2.9557	0.9877	0.98805	0.999197	3216	0	-2.9557
KCNJ9	2	0.012301	0.023149	0.951417	125	2	-2.5364	0.8157	0.81499	0.988834	2698	0	-2.5364
KDM4B	7	0.012313	0.05601	0.951417	126	3	-0.011436	0.044516	0.14128	0.98507	319	3	-0.011436
SLC22A18	1	0.012535	0.012356	0.951417	127	1	-3.706	0.98746	0.98759	0.999197	3215	0	-3.706
MFSD4	4	0.012538	0.041391	0.951417	128	4	-2.2653	0.93884	0.9389	0.992178	3086	0	-2.2653
SLC29A3	4	0.012606	0.041594	0.951417	129	4	-2.2971	0.98739	0.98755	0.999197	3214	0	-2.2971
CHST12	8	0.012626	0.060224	0.951417	130	3	-0.49471	0.47708	0.69023	0.988834	1862	2	-0.49471
GLRX	4	0.012671	0.041828	0.951417	131	2	-1.1039	0.073165	0.16511	0.98507	480	2	-1.1039
PAOX	2	0.012781	0.02406	0.951417	132	2	-3.2829	0.98722	0.98739	0.999197	3213	0	-3.2829
PDE4D	4	0.012781	0.042098	0.951417	133	2	-2.0975	0.8422	0.84163	0.988834	2765	0	-2.0975
SLC25A4	8	0.012817	0.061068	0.951417	134	6	-1.8821	0.20582	0.42375	0.98507	1034	2	-1.8821
ATP5O	4	0.012922	0.042551	0.951417	135	3	-2.8816	0.76771	0.7692	0.988834	2582	1	-2.8816
ABHD4	5	0.012927	0.049598	0.951417	136	4	-2.5005	0.29272	0.45598	0.98507	1352	1	-2.5005
NDUFA1	4	0.012983	0.042727	0.951417	137	3	-1.8747	0.51826	0.60201	0.98507	1955	1	-1.8747
NDUFA4L2	5	0.013007	0.049847	0.951417	138	5	-2.8947	0.98092	0.98051	0.999197	3196	0	-2.8947
IDI2	3	0.013029	0.03425	0.951417	139	2	-2.3869	0.36884	0.44729	0.98507	1564	1	-2.3869
TRPC7	7	0.013179	0.059198	0.951417	140	6	-2.344	0.54604	0.71215	0.988834	2039	1	-2.344
IL1B	6	0.013364	0.058402	0.951417	141	3	-1.4199	0.63806	0.76704	0.988834	2240	2	-1.4199
ADO	3	0.013371	0.035115	0.951417	142	2	-3.2635	0.37386	0.45033	0.98507	1589	1	-3.2635
PYGL	8	0.013405	0.063333	0.951417	143	4	-1.2062	0.046339	0.14793	0.98507	327	4	-1.2062
ACOT4	6	0.013619	0.059407	0.951417	144	5	-2.3923	0.3357	0.53663	0.98507	1484	1	-2.3923
ALDH5A1	5	0.013682	0.05202	0.951417	145	4	-2.3684	0.89176	0.89223	0.988834	2935	0	-2.3684
INTERGENIC913125	1	0.013714	0.013488	0.951417	146	1	-3.691	0.98629	0.98636	0.999197	3212	0	-3.691
HNF4A	1	0.013793	0.013582	0.951417	147	1	-3.691	0.98621	0.98629	0.999197	3211	0	-3.691
HMOX1	5	0.013872	0.052707	0.951417	148	4	-2.515	0.2365	0.40721	0.98507	1163	1	-2.515
SLC25A11	6	0.013998	0.06098	0.951417	149	5	-2.7118	0.82607	0.84674	0.988834	2717	1	-2.7118
SMS	6	0.014018	0.061068	0.951417	150	3	-0.99755	0.88261	0.88547	0.988834	2895	1	-0.99755
FLAD1	2	0.014018	0.026271	0.951417	151	1	-1.4638	0.084507	0.14473	0.98507	552	1	-1.4638
PIGX	6	0.014133	0.061569	0.951417	152	5	-1.9042	0.98143	0.98118	0.999197	3198	0	-1.9042
SLC4A10	3	0.014286	0.037453	0.951417	153	2	-3.2283	0.71387	0.71444	0.988834	2434	0	-3.2283
NAGPA	6	0.014329	0.062346	0.951417	154	5	-2.3204	0.90668	0.90681	0.988834	2977	1	-2.3204
PTEN	3	0.01443	0.03779	0.951417	155	1	0.14369	0.22621	0.34481	0.98507	1120	2	0.14369
CLIC1	4	0.014538	0.047474	0.951417	156	2	-1.0907	0.72651	0.73442	0.988834	2470	1	-1.0907
CA12	8	0.014608	0.068228	0.951417	157	6	-2.3007	0.68378	0.81464	0.988834	2360	2	-2.3007
GALNT13	3	0.014629	0.038279	0.951417	158	3	-3.2226	0.96582	0.96606	0.996707	3159	0	-3.2226
MANEAL	5	0.015038	0.056812	0.951417	159	3	-1.9286	0.40488	0.55623	0.98507	1682	1	-1.9286
TRPC3	6	0.015275	0.065941	0.951417	160	5	-2.4309	0.03919	0.11611	0.98507	293	1	-2.4309
PLD1	3	0.015296	0.039949	0.951417	161	3	-2.2051	0.9847	0.98507	0.999197	3209	0	-2.2051
PIGP	9	0.015353	0.075557	0.951417	162	8	-2.0715	0.5189	0.73168	0.988834	1959	1	-2.0715
GUCY1A3	2	0.01539	0.028733	0.951417	163	2	-2.8701	0.98461	0.98491	0.999197	3208	0	-2.8701
XYLT1	6	0.01541	0.066512	0.951417	164	3	-1.4616	0.301	0.5061	0.98507	1378	3	-1.4616
PTGES2	5	0.015471	0.058305	0.951417	165	5	-2.2846	0.98453	0.98413	0.999197	3207	0	-2.2846
PCBD2	6	0.0155	0.066849	0.951417	166	6	-2.0622	0.9845	0.98421	0.999197	3206	0	-2.0622
MOGS	6	0.015693	0.067575	0.951417	167	3	-1.0849	0.23723	0.42693	0.98507	1167	3	-1.0849
PDE8B	5	0.01581	0.059401	0.951417	168	5	-1.4299	0.98419	0.98382	0.999197	3205	0	-1.4299
GALNT5	2	0.01589	0.029662	0.951417	169	2	-2.3576	0.75216	0.75192	0.988834	2535	0	-2.3576
CNDP2	8	0.015923	0.073429	0.951417	170	7	-1.9316	0.98383	0.98362	0.999197	3203	0	-1.9316
AASDHPPT	3	0.015972	0.041618	0.951417	171	3	-3.1982	0.89834	0.89875	0.988834	2947	0	-3.1982
NME4	2	0.016001	0.029902	0.951417	172	2	-3.2795	0.984	0.98421	0.999197	3204	0	-3.2795
BST1	7	0.016117	0.069703	0.951417	173	2	-0.22354	0.37663	0.59055	0.98507	1595	3	-0.22354
SCN2A	4	0.016402	0.052983	0.951417	174	1	-0.23928	0.32516	0.46414	0.98507	1451	1	-0.23928
NDUFS4	3	0.016665	0.043346	0.951417	175	2	-3.1839	0.3538	0.43822	0.98507	1519	1	-3.1839
ABCF1	4	0.016878	0.054431	0.951417	176	3	-2.8918	0.62899	0.66511	0.988834	2217	1	-2.8918
NDUFA5	4	0.01706	0.054923	0.951417	177	4	-2.4835	0.98294	0.98303	0.999197	3202	0	-2.4835
DLAT	5	0.017594	0.065374	0.951417	178	5	-1.6692	0.98241	0.98199	0.999197	3200	0	-1.6692
SLC3A2	7	0.017794	0.07556	0.951417	179	5	-2.3076	0.73229	0.83886	0.988834	2486	1	-2.3076
DAGLA	6	0.017974	0.074503	0.951417	180	3	-1.319	0.10346	0.24933	0.98507	646	2	-1.319
SLC7A2	2	0.018156	0.033685	0.951417	181	2	-2.9711	0.98184	0.98204	0.999197	3199	0	-2.9711
CHSY3	5	0.018307	0.067645	0.951417	182	4	-2.3693	0.8677	0.86802	0.988834	2842	0	-2.3693
GSTO2	6	0.018346	0.075766	0.951417	183	3	-0.8321	0.12101	0.2732	0.98507	723	3	-0.8321
GUCY1B3	3	0.018627	0.047855	0.951417	184	2	-1.6762	0.6277	0.63332	0.988834	2214	1	-1.6762
GSTM2	3	0.01886	0.048438	0.951417	185	2	-3.0347	0.49397	0.52863	0.98507	1901	1	-3.0347
C1QTNF3	3	0.018937	0.048608	0.951417	186	3	-2.1566	0.98106	0.98157	0.999197	3197	0	-2.1566
P4HA2	7	0.019175	0.080333	0.951417	187	5	-2.5635	0.0034826	0.016439	0.834158	33	2	-2.5635
PI4K2A	4	0.019283	0.061363	0.951417	188	4	-1.8417	0.98072	0.98077	0.999197	3195	0	-1.8417
GRIK3	5	0.019301	0.07103	0.951417	189	3	-1.0911	0.92724	0.92698	0.988834	3058	0	-1.0911
B3GNT9	5	0.019638	0.072102	0.951417	190	4	-2.1646	0.24376	0.41347	0.98507	1192	1	-2.1646
NDUFA9	5	0.019687	0.072281	0.951417	191	2	0.23679	0.075483	0.17839	0.98507	492	3	0.23679
TST	7	0.019718	0.082173	0.951417	192	3	-0.10072	0.071172	0.1945	0.98507	460	3	-0.10072
HMGCS2	3	0.019791	0.050718	0.951417	193	1	-0.46188	0.48629	0.52345	0.98507	1882	1	-0.46188
COQ7	5	0.019851	0.072809	0.951417	194	4	-2.762	0.68229	0.73925	0.988834	2352	1	-2.762
ACADS	4	0.020064	0.063531	0.951417	195	2	-2.0572	0.11951	0.24228	0.98507	714	1	-2.0572
ABCC3	3	0.020116	0.051519	0.951417	196	3	-2.1611	0.97988	0.98033	0.999197	3193	0	-2.1611
KCTD5	4	0.020123	0.063676	0.951417	197	2	-1.6219	0.82219	0.82171	0.988834	2707	0	-1.6219
NR1H2	4	0.020208	0.063962	0.951417	198	4	-2.8567	0.95558	0.95542	0.994664	3132	0	-2.8567
DMGDH	7	0.02028	0.083961	0.951417	199	6	-2.1296	0.95987	0.96017	0.995967	3140	0	-2.1296
SCCPDH	2	0.020291	0.037471	0.951417	200	2	-3.1223	0.97971	0.97995	0.999197	3192	0	-3.1223
HSD3B1	6	0.020338	0.081751	0.951417	201	3	-1.4784	0.1411	0.30046	0.98507	808	1	-1.4784
SREBF1	5	0.020518	0.074913	0.951417	202	4	-2.3402	0.89149	0.89198	0.988834	2932	0	-2.3402
PGM2L1	6	0.020519	0.082261	0.951417	203	5	-1.85	0.32183	0.52678	0.98507	1437	1	-1.85
ST8SIA5	3	0.020715	0.053007	0.951417	204	3	-2.0926	0.97929	0.9798	0.999197	3191	0	-2.0926
ADI1	6	0.020801	0.08305	0.951417	205	4	-1.8234	0.94071	0.94077	0.992178	3090	0	-1.8234
BEST2	7	0.02081	0.085768	0.951417	206	4	-2.5399	0.33194	0.54474	0.98507	1473	3	-2.5399
KCNMB4	5	0.020847	0.076009	0.951417	207	3	-1.6107	0.18414	0.3489	0.98507	957	2	-1.6107
AGXT	5	0.020901	0.076164	0.951417	208	4	-2.1784	0.91701	0.91693	0.988834	3007	0	-2.1784
ABCF3	5	0.021048	0.076665	0.951417	209	5	-2.1784	0.97895	0.97858	0.999197	3190	0	-2.1784
ATP5L	4	0.021051	0.066287	0.951417	210	2	-0.72861	0.38104	0.52443	0.98507	1611	2	-0.72861
ENTPD1	3	0.021091	0.053973	0.951417	211	3	-2.4486	0.97891	0.97941	0.999197	3189	0	-2.4486
EPHX2	3	0.021186	0.054152	0.951417	212	1	-0.81256	0.79558	0.79638	0.988834	2647	0	-0.81256
OXSM	5	0.02121	0.077218	0.951417	213	5	-1.3495	0.97879	0.97842	0.999197	3188	0	-1.3495
COX6C	2	0.02134	0.039244	0.951417	214	2	-2.6051	0.844	0.84346	0.988834	2772	0	-2.6051
COX4I1	7	0.021558	0.088257	0.951417	215	6	-1.886	0.99152	0.99154	0.999197	3234	0	-1.886
DHRS7B	3	0.021635	0.055205	0.951417	216	3	-2.619	0.97836	0.97881	0.999197	3186	0	-2.619
CACNG8	5	0.021744	0.078885	0.951417	217	4	-1.4942	0.89936	0.89959	0.988834	2951	0	-1.4942
INPP5K	4	0.021788	0.068364	0.951417	218	4	-1.9493	0.97821	0.97809	0.999197	3185	0	-1.9493
NEU2	6	0.021857	0.086229	0.951417	219	4	-2.4805	0.39289	0.57715	0.98507	1644	2	-2.4805
DCXR	6	0.021999	0.086666	0.951417	220	3	-1.0849	0.63315	0.76305	0.988834	2231	2	-1.0849
SLC26A9	5	0.022392	0.080995	0.951417	221	4	-1.6956	0.88744	0.88807	0.988834	2915	0	-1.6956
NDUFS2	2	0.022584	0.0414	0.951417	222	1	-1.965	0.61817	0.61907	0.985288	2198	0	-1.965
SLC15A3	4	0.022869	0.07157	0.951417	223	3	-2.6797	0.66896	0.69184	0.988834	2313	1	-2.6797
MTR	5	0.023163	0.08343	0.951417	224	3	-2.2004	0.79767	0.80828	0.988834	2652	1	-2.2004
CYB5R4	3	0.023477	0.059562	0.951417	225	2	-3.0696	0.030916	0.07713	0.98507	243	1	-3.0696
HSD17B3	2	0.023516	0.04314	0.951417	226	1	-1.5229	0.209	0.25575	0.98507	1043	1	-1.5229
KCNV2	4	0.023524	0.073532	0.951417	227	2	-0.85557	0.75504	0.75811	0.988834	2544	1	-0.85557
PDE8A	7	0.023525	0.094843	0.951417	228	4	-2.5074	0.25265	0.45993	0.98507	1226	1	-2.5074
CYP3A4	2	0.023765	0.043553	0.951417	229	2	-2.6544	0.97624	0.97667	0.999197	3184	0	-2.6544
SFXN2	5	0.023769	0.085476	0.951417	230	4	-2.0892	0.33543	0.49368	0.98507	1483	1	-2.0892
AGL	4	0.023857	0.074488	0.951417	231	3	-2.5972	0.91955	0.91895	0.988834	3020	0	-2.5972
SLC14A1	3	0.023988	0.060859	0.951417	232	2	-3.0654	0.59112	0.60274	0.98507	2133	1	-3.0654
PDE4A	4	0.024142	0.075272	0.951417	233	2	-0.97022	0.85664	0.85607	0.988834	2811	0	-0.97022
FASN	3	0.024345	0.061721	0.951417	234	2	-3.0593	0.09215	0.16658	0.98507	592	1	-3.0593
CDO1	4	0.024478	0.076267	0.951417	235	2	-1.3804	0.066641	0.15274	0.98507	438	2	-1.3804
OCA2	7	0.024765	0.098969	0.951417	236	4	-1.8206	0.1464	0.33052	0.98507	825	2	-1.8206
SLC25A13	5	0.025097	0.08983	0.951417	237	4	-2.6036	0.45329	0.60056	0.98507	1797	1	-2.6036
MANBA	8	0.025308	0.10809	0.951417	238	4	-0.83963	0.75137	0.85544	0.988834	2533	2	-0.83963
PLIN3	6	0.025367	0.096382	0.951417	239	5	-2.5115	0.34933	0.54646	0.98507	1511	1	-2.5115
NDUFC1	6	0.025426	0.096573	0.951417	240	2	0.62716	0.007725	0.030546	0.905536	81	4	0.62716
CACNA1H	4	0.025618	0.079474	0.951417	241	4	-2.2987	0.97438	0.97438	0.998866	3182	0	-2.2987
PLOD1	4	0.025766	0.079908	0.951417	242	3	-2.4547	0.51717	0.60136	0.98507	1949	1	-2.4547
ECI1	2	0.025894	0.047399	0.951417	243	2	-3.1488	0.97411	0.97467	0.998866	3181	0	-3.1488
MTHFD2	3	0.026001	0.065805	0.951417	244	3	-3.0337	0.93452	0.93463	0.990525	3073	0	-3.0337
PTS	5	0.0261	0.093054	0.951417	245	4	-2.0977	0.94062	0.94044	0.992178	3089	0	-2.0977
TRPM5	4	0.026263	0.081344	0.951417	246	2	-1.8901	0.73497	0.74124	0.988834	2492	1	-1.8901
SLC16A8	3	0.026291	0.066442	0.951417	247	2	-1.3697	0.062431	0.1258	0.98507	417	1	-1.3697
NUDT16L1	2	0.02631	0.048152	0.951417	248	1	-1.4202	0.052499	0.0931	0.98507	366	1	-1.4202
SCP2	4	0.02683	0.083002	0.951417	249	3	-2.5101	0.21665	0.34743	0.98507	1075	1	-2.5101
TK1	3	0.026986	0.068055	0.951417	250	2	-2.1842	0.58492	0.59763	0.98507	2115	1	-2.1842
COX6B1	3	0.02707	0.068297	0.951417	251	3	-2.825	0.97293	0.97328	0.998074	3180	0	-2.825
HMGCS1	2	0.027408	0.050062	0.951417	252	2	-2.784	0.97259	0.97311	0.998074	3179	0	-2.784
NAALADL1	4	0.027707	0.085543	0.951417	253	3	-2.6738	0.62493	0.66248	0.988834	2209	1	-2.6738
TRPV2	4	0.027905	0.086062	0.951417	254	4	-2.3027	0.97209	0.97204	0.997742	3177	0	-2.3027
PHF2	7	0.027947	0.10932	0.951417	255	3	-0.85927	0.24782	0.45469	0.98507	1209	2	-0.85927
CYP24A1	6	0.028061	0.10382	0.951417	256	4	-1.881	0.22396	0.40969	0.98507	1109	1	-1.881
SLC39A14	3	0.028143	0.070848	0.951417	257	1	-0.10016	0.65576	0.6584	0.988834	2284	1	-0.10016
RBKS	6	0.028192	0.10427	0.951417	258	4	-1.4043	0.633	0.76294	0.988834	2229	2	-1.4043
PSPH	4	0.028384	0.087352	0.951417	259	3	-2.5204	0.89852	0.8981	0.988834	2949	0	-2.5204
ABHD12B	5	0.02866	0.10128	0.951417	260	2	0.53629	0.0052842	0.02052	0.834158	56	3	0.53629
ALKBH8	6	0.028743	0.10577	0.951417	261	4	-2.1179	0.85225	0.86326	0.988834	2796	1	-2.1179
GLDC	3	0.028859	0.072445	0.951417	262	2	-2.9945	0.65968	0.6619	0.988834	2289	1	-2.9945
DCTD	5	0.028935	0.10218	0.951417	263	3	-2.486	0.90475	0.90463	0.988834	2971	0	-2.486
ACE	4	0.028945	0.089013	0.951417	264	3	-2.4879	0.099629	0.21413	0.98507	632	1	-2.4879
LPIN1	3	0.029029	0.072876	0.951417	265	3	-2.035	0.97097	0.97135	0.997349	3176	0	-2.035
TPMT	4	0.029039	0.089283	0.951417	266	3	-2.6126	0.58971	0.64132	0.988834	2128	1	-2.6126
SLC27A6	4	0.029105	0.089447	0.951417	267	4	-1.9502	0.9709	0.97095	0.997264	3175	0	-1.9502
ATP5B	1	0.029118	0.029097	0.951417	268	1	-3.5485	0.97088	0.97091	0.997264	3174	0	-3.5485
RYR1	5	0.029156	0.10285	0.951417	269	4	-2.2515	0.16765	0.32447	0.98507	896	1	-2.2515
ACSM3	4	0.029165	0.089611	0.951417	270	4	-2.4721	0.96911	0.96908	0.997264	3168	0	-2.4721
INTERGENIC887378	1	0.029275	0.029231	0.951417	271	1	-3.5445	0.97072	0.97078	0.997264	3173	0	-3.5445
SULT1A2	6	0.029572	0.10798	0.951417	272	3	-0.71992	0.13246	0.28874	0.98507	769	3	-0.71992
PCYOX1L	2	0.02961	0.053879	0.951417	273	2	-2.7298	0.97039	0.97096	0.997264	3172	0	-2.7298
APOA2	9	0.029663	0.12691	0.955766	274	4	-0.89978	0.41793	0.65558	0.988834	1715	3	-0.89978
KCNMA1	4	0.029686	0.090966	0.951417	275	3	-1.3667	0.8559	0.85531	0.988834	2807	0	-1.3667
KCNK17	2	0.029719	0.054067	0.951417	276	1	-1.5145	0.21736	0.26201	0.98507	1080	1	-1.5145
STARD8	8	0.029782	0.12459	0.953051	277	6	-1.7601	0.21767	0.44031	0.98507	1082	2	-1.7601
CLIC5	4	0.029999	0.091892	0.951417	278	2	-1.3904	0.21252	0.34299	0.98507	1058	2	-1.3904
SLC2A13	3	0.030179	0.075439	0.951417	279	3	-2.6615	0.96982	0.97016	0.997264	3170	0	-2.6615
UROD	5	0.030326	0.10638	0.951417	280	2	-0.45023	0.28258	0.44705	0.98507	1318	2	-0.45023
DDHD2	4	0.030607	0.093552	0.951417	281	2	-0.7266	0.29567	0.43258	0.98507	1359	1	-0.7266
AQP10	4	0.030846	0.094205	0.951417	282	2	-1.8318	0.69167	0.70797	0.988834	2376	1	-1.8318
HSD17B10	5	0.03092	0.10819	0.951417	283	5	-1.8952	0.96908	0.96871	0.997264	3167	0	-1.8952
GSTA5	6	0.031177	0.1127	0.951417	284	5	-1.7591	0.52697	0.67776	0.988834	1981	1	-1.7591
POFUT2	5	0.031194	0.10905	0.951417	285	4	-2.6222	0.44328	0.59121	0.98507	1772	1	-2.6222
KDM5B	4	0.031221	0.095189	0.951417	286	3	-1.818	0.92374	0.92335	0.988834	3045	0	-1.818
POFUT1	6	0.031266	0.11295	0.951417	287	5	-1.9154	0.79899	0.83236	0.988834	2654	1	-1.9154
ABCC9	3	0.03136	0.078119	0.951417	288	2	-2.9607	0.75429	0.75505	0.988834	2540	0	-2.9607
CES5A	6	0.031459	0.11341	0.951417	289	5	-2.3765	0.81118	0.83869	0.988834	2685	1	-2.3765
GDPD2	4	0.031835	0.096789	0.951417	290	3	-2.11	0.80856	0.80831	0.988834	2680	0	-2.11
FMO4	4	0.031853	0.096831	0.951417	291	3	-2.5269	0.82391	0.82351	0.988834	2711	0	-2.5269
DIO2	6	0.03187	0.11451	0.951417	292	5	-1.5873	0.54732	0.69366	0.988834	2041	1	-1.5873
CTBS	2	0.031898	0.057929	0.951417	293	2	-2.759	0.9681	0.9687	0.997264	3166	0	-2.759
GPT2	4	0.031903	0.096935	0.951417	294	4	-2.2069	0.9681	0.96804	0.997264	3165	0	-2.2069
B4GALT4	5	0.032001	0.11079	0.951417	295	1	-0.47897	0.79996	0.80991	0.988834	2655	1	-0.47897
RRM1	2	0.032207	0.058484	0.951417	296	2	-3.0282	0.96779	0.96838	0.997264	3164	0	-3.0282
MPST	6	0.032324	0.11585	0.951417	297	2	-0.61469	0.92005	0.92047	0.988834	3023	0	-0.61469
SLC9A7	4	0.032384	0.09818	0.951417	298	2	-1.9016	0.78199	0.78252	0.988834	2616	1	-1.9016
PANK4	5	0.032384	0.11178	0.951417	299	2	0.14011	0.17538	0.3361	0.98507	922	3	0.14011
GFOD1	4	0.032489	0.098419	0.951417	300	3	-2.6455	0.78587	0.78614	0.988834	2624	1	-2.6455
ATP13A4	6	0.032501	0.11638	0.951417	301	5	-2.4089	0.97556	0.97542	0.999197	3183	0	-2.4089
ABCC12	3	0.032531	0.08087	0.951417	302	3	-1.6859	0.93509	0.93525	0.990525	3076	0	-1.6859
UAP1L1	4	0.032572	0.098623	0.951417	303	4	-1.8161	0.96743	0.96731	0.997264	3163	0	-1.8161
PRPS2	4	0.032755	0.099142	0.951417	304	3	-1.4621	0.882	0.8813	0.988834	2890	0	-1.4621
LEPREL2	6	0.03287	0.11734	0.951417	305	3	-1.6307	0.64248	0.77069	0.988834	2260	1	-1.6307
NAA35	4	0.033062	0.09995	0.951417	306	2	-1.8551	0.77672	0.77756	0.988834	2608	1	-1.8551
KCNB2	5	0.03314	0.1135	0.951417	307	3	-1.2542	0.51876	0.66152	0.988834	1957	1	-1.2542
SLC25A39	6	0.033189	0.1182	0.951417	308	4	-2.2728	0.63886	0.76775	0.988834	2242	1	-2.2728
KCNH7	5	0.033539	0.11437	0.951417	309	4	-2.0905	0.30279	0.46495	0.98507	1384	1	-2.0905
ATP2A1	3	0.033911	0.08397	0.951417	310	3	-2.4324	0.96609	0.96635	0.996707	3161	0	-2.4324
SLC4A11	4	0.033918	0.10225	0.951417	311	4	-2.221	0.96608	0.96589	0.996707	3160	0	-2.221
CYP2A13	2	0.03405	0.061551	0.951417	312	1	-1.3841	0.0016497	0.0034081	0.740924	19	1	-1.3841
SLC5A7	2	0.03427	0.061967	0.951417	313	2	-2.8935	0.96573	0.96645	0.996707	3158	0	-2.8935
SCO2	1	0.034698	0.03472	0.951417	314	1	-3.5283	0.9653	0.96538	0.996707	3156	0	-3.5283
AK5	3	0.034859	0.086096	0.951417	315	3	-2.4553	0.96514	0.96543	0.996707	3155	0	-2.4553
RPE	5	0.034988	0.11783	0.951417	316	3	-2.589	0.075606	0.17858	0.98507	493	2	-2.589
AASDH	3	0.035265	0.086949	0.951417	317	2	-2.9164	0.37627	0.45184	0.98507	1592	1	-2.9164
GLB1L2	4	0.035558	0.10683	0.951417	318	3	-2.2739	0.60746	0.65164	0.988834	2172	1	-2.2739
APOH	4	0.035622	0.10702	0.951417	319	2	-1.8759	0.2572	0.39129	0.98507	1239	1	-1.8759
ACYP1	6	0.035638	0.12504	0.953051	320	3	-1.252	0.25152	0.44552	0.98507	1222	3	-1.252
PIP4K2B	4	0.035715	0.10728	0.951417	321	3	-2.4364	0.88041	0.87974	0.988834	2884	0	-2.4364
HEPH	4	0.035752	0.10738	0.951417	322	2	-1.948	0.47565	0.58033	0.98507	1857	1	-1.948
GLOD4	4	0.036124	0.10839	0.951417	323	3	-2.0382	0.92129	0.92084	0.988834	3034	0	-2.0382
SLC39A7	3	0.036166	0.088895	0.951417	324	2	-2.9064	0.84257	0.84348	0.988834	2768	0	-2.9064
INTERGENIC169496	1	0.036663	0.036691	0.951417	325	1	-3.5156	0.96334	0.9634	0.996203	3154	0	-3.5156
GGTLC2	3	0.036677	0.090079	0.951417	326	2	-2.8892	0.64239	0.64643	0.988834	2259	1	-2.8892
MSR1	4	0.036687	0.10988	0.951417	327	3	-2.3018	0.93313	0.93326	0.990525	3068	0	-2.3018
GAL3ST1	3	0.036741	0.090231	0.951417	328	2	-2.9	0.32065	0.41883	0.98507	1433	1	-2.9
CYP19A1	3	0.036858	0.090504	0.951417	329	3	-2.3691	0.96314	0.96352	0.996203	3153	0	-2.3691
COX18	5	0.037057	0.12247	0.951417	330	3	-2.3618	0.41889	0.56913	0.98507	1716	2	-2.3618
SLC9A5	3	0.037094	0.09106	0.951417	331	3	-1.9628	0.96291	0.9633	0.996203	3152	0	-1.9628
CP	5	0.037209	0.12285	0.951417	332	4	-2.2767	0.92007	0.91997	0.988834	3024	0	-2.2767
TSTA3	6	0.037346	0.12959	0.961165	333	3	-1.6776	0.11212	0.26113	0.98507	685	2	-1.6776
PGK2	5	0.03735	0.12315	0.951417	334	1	0.38421	0.087069	0.19747	0.98507	568	3	0.38421
NAT8	6	0.037651	0.13045	0.961165	335	4	-1.8546	0.045104	0.12991	0.98507	322	2	-1.8546
CHPF	6	0.037821	0.13087	0.961165	336	5	-1.7657	0.22625	0.41276	0.98507	1121	1	-1.7657
ASAH1	3	0.037966	0.092979	0.951417	337	3	-1.9182	0.96203	0.96237	0.995967	3150	0	-1.9182
NDUFA13	3	0.038056	0.093194	0.951417	338	2	-1.0791	0.76252	0.76311	0.988834	2566	0	-1.0791
PLIN5	4	0.038262	0.11401	0.951417	339	4	-1.5871	0.96174	0.96147	0.995967	3148	0	-1.5871
SLC22A18AS	4	0.038263	0.11401	0.951417	340	3	-2.2296	0.17474	0.30223	0.98507	919	1	-2.2296
PLA2G2A	4	0.038305	0.11413	0.951417	341	3	-2.2943	0.69102	0.70751	0.988834	2375	1	-2.2943
ISYNA1	3	0.038609	0.094466	0.951417	342	3	-2.2611	0.96139	0.96175	0.995967	3147	0	-2.2611
BCKDHB	4	0.038716	0.1152	0.951417	343	3	-2.3803	0.69787	0.71241	0.988834	2393	1	-2.3803
CA3	5	0.038754	0.12628	0.955297	344	4	-2.5552	0.84046	0.84227	0.988834	2760	1	-2.5552
CPE	2	0.038898	0.070307	0.951417	345	2	-2.7485	0.9611	0.96179	0.995967	3145	0	-2.7485
ACE2	3	0.039031	0.095356	0.951417	346	3	-2.8772	0.89119	0.8917	0.988834	2930	0	-2.8772
SLC25A18	5	0.039176	0.12721	0.955845	347	4	-2.022	0.88475	0.88532	0.988834	2905	0	-2.022
HACL1	7	0.03921	0.14443	0.978393	348	4	-1.091	0.069105	0.19062	0.98507	450	2	-1.091
HCN4	6	0.039351	0.13493	0.969196	349	5	-2.4065	0.82308	0.84507	0.988834	2709	1	-2.4065
ABCG5	4	0.0394	0.11701	0.951417	350	2	-2.0001	0.39528	0.53944	0.98507	1654	1	-2.0001
CES2	4	0.039508	0.11726	0.951417	351	3	-2.4314	0.81244	0.812	0.988834	2690	0	-2.4314
CYP4F2	3	0.039586	0.096555	0.951417	352	3	-2.2096	0.96041	0.96075	0.995967	3143	0	-2.2096
ECHDC2	6	0.039646	0.13576	0.971434	353	3	-0.48869	0.25142	0.44541	0.98507	1221	3	-0.48869
SLC35D1	7	0.039741	0.14605	0.978393	354	5	-1.602	0.43227	0.64347	0.988834	1745	2	-1.602
HSD17B11	2	0.039757	0.071774	0.951417	355	2	-2.5736	0.84758	0.84694	0.988834	2783	0	-2.5736
ECH1	3	0.039861	0.097223	0.951417	356	3	-1.7953	0.96014	0.96049	0.995967	3142	0	-1.7953
DUS3L	5	0.040015	0.12905	0.961165	357	3	-1.4774	0.45022	0.59764	0.98507	1792	2	-1.4774
KDM5C	5	0.040061	0.12916	0.961165	358	4	-2.3644	0.95642	0.95623	0.994664	3135	0	-2.3644
FECH	5	0.040563	0.13021	0.961165	359	4	-1.9269	0.96557	0.9652	0.996707	3157	0	-1.9269
ALG14	4	0.040677	0.12037	0.951417	360	3	-2.5317	0.93529	0.93536	0.990525	3078	0	-2.5317
KCNK16	5	0.040723	0.13062	0.961165	361	3	-1.289	0.6474	0.72246	0.988834	2270	1	-1.289
SDR39U1	1	0.041378	0.041439	0.951417	362	1	-3.4871	0.95862	0.95881	0.995967	3138	0	-3.4871
PMP2	5	0.041535	0.1324	0.964009	363	2	-0.7084	0.36512	0.52024	0.98507	1553	2	-0.7084
NRIP1	4	0.041984	0.12367	0.951417	364	3	-2.5296	0.71516	0.72546	0.988834	2437	1	-2.5296
ADAL	4	0.042537	0.12509	0.953051	365	4	-1.9722	0.95746	0.95737	0.995214	3137	0	-1.9722
CYB5R2	2	0.042681	0.076525	0.951417	366	2	-2.5185	0.83179	0.83124	0.988834	2733	0	-2.5185
ALG8	3	0.042814	0.10384	0.951417	367	2	-2.8333	0.74255	0.74333	0.988834	2516	0	-2.8333
ADCK3	6	0.042833	0.14432	0.978393	368	4	-1.4488	0.46858	0.6331	0.988834	1840	2	-1.4488
HLCS	4	0.043016	0.12635	0.955297	369	3	-2.3907	0.34392	0.48433	0.98507	1503	1	-2.3907
ARSG	5	0.043054	0.13584	0.971434	370	2	0.75194	0.0032717	0.013813	0.834158	31	3	0.75194
PPA2	3	0.043284	0.10479	0.951417	371	3	-2.673	0.95672	0.95701	0.995155	3136	0	-2.673
CYP4F12	5	0.043812	0.13757	0.974725	372	4	-2.3491	0.9196	0.91945	0.988834	3021	0	-2.3491
TRPM1	6	0.043852	0.14711	0.978393	373	2	-0.1447	0.15343	0.31737	0.98507	845	3	-0.1447
OGFOD1	3	0.044006	0.10639	0.951417	374	2	-2.8191	0.81065	0.81164	0.988834	2683	0	-2.8191
INTERGENIC1221947	1	0.044286	0.044488	0.951417	375	1	-3.4546	0.95571	0.95581	0.994664	3133	0	-3.4546
MAN1C1	5	0.044353	0.13869	0.974725	376	3	-1.3288	0.4595	0.60626	0.98507	1811	2	-1.3288
ABCC10	5	0.044848	0.13988	0.976753	377	4	-2.0955	0.74915	0.77609	0.988834	2527	1	-2.0955
NT5C3A	6	0.044956	0.14986	0.978393	378	4	-1.864	0.72999	0.8016	0.988834	2480	1	-1.864
FTO	7	0.045059	0.16185	0.978393	379	3	-0.8259	0.22183	0.42682	0.98507	1098	2	-0.8259
ORAI3	4	0.045265	0.13244	0.964009	380	4	-1.5333	0.95281	0.95259	0.994126	3125	0	-1.5333
SLC22A5	4	0.045569	0.13327	0.966986	381	2	-0.45123	0.088177	0.19305	0.98507	575	2	-0.45123
ADCY3	3	0.045582	0.10985	0.951417	382	2	-2.8035	0.84353	0.84452	0.988834	2771	0	-2.8035
ANKH	5	0.045706	0.14188	0.978393	383	3	-1.914	0.18076	0.34414	0.98507	945	2	-1.914
SLC5A4	3	0.045794	0.11028	0.951417	384	2	-2.8018	0.8648	0.86561	0.988834	2833	0	-2.8018
A4GNT	4	0.045873	0.13399	0.968472	385	3	-2.1482	0.76729	0.7688	0.988834	2581	1	-2.1482
SDHA	5	0.046212	0.143	0.978393	386	4	-1.8132	0.86582	0.86617	0.988834	2837	0	-1.8132
NAAA	3	0.04656	0.11192	0.951417	387	3	-2.2207	0.95344	0.95376	0.994126	3127	0	-2.2207
ACSS2	4	0.046711	0.13614	0.971434	388	2	-1.8582	0.77447	0.77541	0.988834	2595	1	-1.8582
ATP6V1G3	7	0.046742	0.16685	0.978393	389	4	-1.3929	0.93512	0.93521	0.990525	3077	1	-1.3929
GRIA2	7	0.046765	0.16692	0.978393	390	4	-1.8965	0.38347	0.59775	0.98507	1618	3	-1.8965
GABRG2	5	0.046916	0.14468	0.978393	391	4	-2.4879	0.89779	0.89813	0.988834	2946	0	-2.4879
AKR1B1	7	0.047156	0.16801	0.978393	392	2	0.41921	0.0021669	0.010689	0.834158	24	4	0.41921
UQCRH	5	0.047506	0.14602	0.978393	393	3	-2.4846	0.31854	0.47902	0.98507	1427	1	-2.4846
ENOX2	4	0.047672	0.13853	0.974725	394	4	-1.8506	0.95233	0.95216	0.994126	3123	0	-1.8506
ALDH3A2	4	0.047692	0.13856	0.974725	395	2	-1.2987	0.78824	0.7883	0.988834	2630	1	-1.2987
TYR	5	0.047884	0.1468	0.978393	396	4	-2.4813	0.57799	0.69267	0.988834	2104	1	-2.4813
APOE	5	0.047975	0.14699	0.978393	397	3	-1.5036	0.17854	0.34081	0.98507	938	2	-1.5036
GSTM4	4	0.047995	0.13935	0.976753	398	2	-1.5464	0.83703	0.83636	0.988834	2752	0	-1.5464
IYD	6	0.048276	0.15845	0.978393	399	2	-0.84854	0.90009	0.90053	0.988834	2954	1	-0.84854
AKR1C2	7	0.048298	0.17148	0.978393	400	5	-1.7662	0.14303	0.32484	0.98507	815	2	-1.7662
GALNT16	3	0.048645	0.11657	0.951417	401	3	-2.7739	0.91546	0.91595	0.988834	2997	0	-2.7739
ARG2	4	0.048707	0.14104	0.978393	402	3	-2.5257	0.85766	0.85708	0.988834	2815	0	-2.5257
AQP3	2	0.048823	0.086739	0.951417	403	2	-2.8336	0.92663	0.92695	0.988834	3055	0	-2.8336
FMO2	6	0.04885	0.15993	0.978393	404	5	-1.9958	0.72792	0.80079	0.988834	2473	1	-1.9958
ALDH3A1	4	0.048904	0.14157	0.978393	405	2	-1.5339	0.86599	0.86525	0.988834	2838	0	-1.5339
P2RX4	4	0.049197	0.1423	0.978393	406	4	-1.9358	0.9508	0.95066	0.99377	3121	0	-1.9358
DHRS12	2	0.049206	0.087468	0.951417	407	2	-2.4311	0.95079	0.95141	0.99377	3120	0	-2.4311
SLC38A5	2	0.049381	0.087781	0.951417	408	2	-2.4897	0.95062	0.95119	0.99377	3118	0	-2.4897
B3GALT5	2	0.049521	0.088005	0.951417	409	2	-2.4293	0.95048	0.95109	0.99377	3117	0	-2.4293
NAGS	7	0.049544	0.17516	0.978393	410	4	-1.5555	0.37805	0.59211	0.98507	1603	2	-1.5555
ATP6V1C2	4	0.049559	0.1433	0.978393	411	4	-1.9373	0.95044	0.9503	0.99377	3116	0	-1.9373
HIBADH	4	0.049705	0.14361	0.978393	412	3	-2.5214	0.90663	0.90619	0.988834	2976	0	-2.5214
SULT1E1	3	0.050017	0.1197	0.951417	413	2	-2.7603	0.1365	0.22672	0.98507	786	1	-2.7603
INTERGENIC1213807	1	0.050024	0.050487	0.951417	414	1	-3.4066	0.94998	0.95023	0.99377	3114	0	-3.4066
PLA2G6	3	0.050293	0.12027	0.951417	415	2	-2.7582	0.34246	0.43154	0.98507	1498	1	-2.7582
SLC16A4	2	0.050509	0.089614	0.951417	416	1	-1.9863	0.64796	0.64893	0.988834	2271	0	-1.9863
COX15	3	0.050681	0.12118	0.951417	417	2	-2.7563	0.78229	0.78305	0.988834	2617	0	-2.7563
GATM	4	0.050719	0.14636	0.978393	418	1	-0.19954	0.36849	0.51087	0.98507	1562	2	-0.19954
ASPH	7	0.050844	0.17894	0.978393	419	3	0.15291	0.09327	0.23651	0.98507	600	4	0.15291
CLCN1	3	0.051293	0.1224	0.951417	420	2	-2.7524	0.59854	0.60877	0.98507	2152	1	-2.7524
FTH1	4	0.051469	0.14812	0.978393	421	4	-2.4102	0.9474	0.94724	0.992658	3111	0	-2.4102
NME7	6	0.051703	0.16738	0.978393	422	3	-1.6351	0.18811	0.36335	0.98507	974	2	-1.6351
SLC5A5	5	0.051747	0.15541	0.978393	423	2	0.0070492	0.31303	0.47412	0.98507	1412	2	0.0070492
ACOT8	6	0.05181	0.16765	0.978393	424	3	-1.6285	0.40696	0.58741	0.98507	1687	2	-1.6285
SLC25A14	3	0.052359	0.12461	0.953051	425	2	-2.7445	0.41436	0.47559	0.98507	1708	1	-2.7445
GRXCR1	4	0.052532	0.15087	0.978393	426	2	-0.62099	0.31788	0.45637	0.98507	1424	1	-0.62099
SLC25A27	6	0.052705	0.17006	0.978393	427	4	-1.8137	0.52238	0.67426	0.988834	1966	2	-1.8137
INTERGENIC1043422	1	0.052774	0.053135	0.951417	428	1	-3.3822	0.94723	0.94735	0.992658	3110	0	-3.3822
PRPSAP1	6	0.052983	0.17071	0.978393	429	4	-2.1402	0.76258	0.81534	0.988834	2567	1	-2.1402
SLC10A4	3	0.0531	0.12612	0.955297	430	3	-1.7753	0.9469	0.94703	0.992658	3109	0	-1.7753
KCNMB1	7	0.053141	0.18573	0.978393	431	5	-2.07	0.95069	0.95085	0.99377	3119	0	-2.07
SLC29A2	5	0.053253	0.1588	0.978393	432	3	-1.2049	0.77931	0.79539	0.988834	2612	1	-1.2049
PXDN	3	0.053333	0.12655	0.955297	433	3	-1.931	0.94667	0.9468	0.992658	3107	0	-1.931
LPCAT1	7	0.053472	0.18659	0.978393	434	3	-0.69583	0.57164	0.72847	0.988834	2089	2	-0.69583
ADHFE1	7	0.053752	0.1873	0.978393	435	6	-1.9944	0.83616	0.87452	0.988834	2748	1	-1.9944
FDFT1	3	0.053822	0.12758	0.956402	436	2	-2.1192	0.2013	0.31223	0.98507	1018	1	-2.1192
DGKZ	2	0.053875	0.095216	0.951417	437	1	-1.3951	0.11774	0.18927	0.98507	706	1	-1.3951
INTERGENIC668472	1	0.05411	0.054392	0.951417	438	1	-3.37	0.94589	0.94602	0.992658	3106	0	-3.37
DOHH	5	0.054246	0.16097	0.978393	439	4	-2.054	0.60299	0.70295	0.988834	2164	1	-2.054
MFNG	6	0.054343	0.17413	0.978393	440	5	-1.8887	0.84491	0.85856	0.988834	2776	1	-1.8887
NDUFAF1	6	0.054634	0.17491	0.978393	441	5	-2.1825	0.84964	0.86153	0.988834	2792	1	-2.1825
HGSNAT	4	0.054643	0.15613	0.978393	442	3	-1.6037	0.15746	0.28346	0.98507	863	1	-1.6037
EBPL	5	0.054756	0.16205	0.978393	443	3	-2.0049	0.90736	0.90721	0.988834	2979	0	-2.0049
OXNAD1	6	0.055015	0.17598	0.978393	444	3	-1.5741	0.28452	0.48558	0.98507	1324	2	-1.5741
UGT2A3	6	0.055044	0.17603	0.978393	445	2	-0.5433	0.57272	0.71383	0.988834	2093	2	-0.5433
ABCA1	4	0.055165	0.15734	0.978393	446	4	-1.295	0.94484	0.94468	0.992294	3104	0	-1.295
ATP12A	4	0.055547	0.15835	0.978393	447	2	-0.6888	0.089406	0.19541	0.98507	582	2	-0.6888
SLC25A23	6	0.055583	0.17742	0.978393	448	4	-2.2548	0.32334	0.52779	0.98507	1442	2	-2.2548
PC	5	0.055698	0.16399	0.978393	449	2	-0.91979	0.89129	0.89177	0.988834	2931	0	-0.91979
PLCL1	6	0.055916	0.17826	0.978393	450	5	-2.0434	0.36693	0.55866	0.98507	1558	1	-2.0434
NPC1	6	0.055969	0.17842	0.978393	451	4	-2.1019	0.33402	0.53547	0.98507	1480	1	-2.1019
LPPR5	3	0.056016	0.13243	0.964009	452	3	-2.2369	0.94398	0.94411	0.992178	3102	0	-2.2369
PMM2	4	0.056501	0.16066	0.978393	453	2	-1.185	0.093034	0.20203	0.98507	596	2	-1.185
NOS1	2	0.056688	0.099928	0.951417	454	2	-2.3581	0.94331	0.944	0.992178	3099	0	-2.3581
NSDHL	3	0.056953	0.13444	0.968472	455	3	-1.9587	0.94305	0.94321	0.992178	3098	0	-1.9587
ELOVL2	3	0.057	0.13453	0.968472	456	1	-0.10685	0.31955	0.41818	0.98507	1430	1	-0.10685
SLC34A2	4	0.057212	0.16246	0.978393	457	2	-1.8718	0.90647	0.90605	0.988834	2973	0	-1.8718
CYP1B1	2	0.057214	0.10084	0.951417	458	2	-2.3308	0.94279	0.94355	0.992178	3097	0	-2.3308
SORD	6	0.05726	0.18167	0.978393	459	3	-1.0491	0.56316	0.70636	0.988834	2075	1	-1.0491
NDUFB8	5	0.057472	0.16796	0.978393	460	4	-2.054	0.51238	0.65526	0.988834	1934	1	-2.054
CACNA1G	1	0.05749	0.057765	0.951417	461	1	-3.3402	0.94251	0.94262	0.992178	3095	0	-3.3402
CAV3	4	0.05753	0.16318	0.978393	462	3	-2.5244	0.43664	0.56213	0.98507	1754	1	-2.5244
GRIA3	2	0.05759	0.10152	0.951417	463	2	-2.3165	0.94241	0.94315	0.992178	3094	0	-2.3165
GABRE	6	0.057739	0.18289	0.978393	464	4	-1.834	0.30738	0.51374	0.98507	1396	1	-1.834
ATP5SL	7	0.058002	0.19918	0.978393	465	5	-1.7269	0.59833	0.7455	0.988834	2151	2	-1.7269
PIGF	5	0.058132	0.16936	0.978393	466	4	-1.6683	0.86887	0.86924	0.988834	2843	0	-1.6683
NAA40	4	0.058327	0.1651	0.978393	467	3	-2.5144	0.76176	0.76396	0.988834	2564	1	-2.5144
SDHB	2	0.058423	0.10296	0.951417	468	2	-2.3601	0.94158	0.9423	0.992178	3093	0	-2.3601
GPX6	5	0.058507	0.17012	0.978393	469	3	-1.339	0.37755	0.53124	0.98507	1601	2	-1.339
CPT2	2	0.058838	0.10358	0.951417	470	2	-2.2922	0.7652	0.76488	0.988834	2576	0	-2.2922
PIK3C3	2	0.058838	0.10358	0.951417	471	1	-1.5269	0.35732	0.37407	0.98507	1535	1	-1.5269
TPCN1	6	0.05908	0.18624	0.978393	472	2	-0.14528	0.031943	0.099145	0.98507	247	3	-0.14528
CHST5	6	0.059085	0.18627	0.978393	473	5	-1.9032	0.86103	0.86931	0.988834	2822	1	-1.9032
SLC6A2	4	0.059456	0.16794	0.978393	474	2	-1.0547	0.74176	0.74683	0.988834	2513	1	-1.0547
PIPOX	4	0.060057	0.16946	0.978393	475	2	-0.71854	0.038263	0.095599	0.98507	287	2	-0.71854
GFOD2	6	0.060429	0.18979	0.978393	476	3	-1.0834	0.87819	0.88198	0.988834	2874	1	-1.0834
ABHD13	6	0.060552	0.19012	0.978393	477	3	-0.68323	0.49289	0.65162	0.988834	1895	1	-0.68323
SOAT2	4	0.06077	0.17124	0.978393	478	4	-1.6572	0.93923	0.9393	0.992178	3087	0	-1.6572
GLRX2	5	0.060831	0.17498	0.978393	479	3	-1.9938	0.11585	0.24409	0.98507	701	1	-1.9938
APOF	3	0.060849	0.14279	0.978393	480	1	0.55371	0.079651	0.14949	0.98507	522	2	0.55371
CA11	6	0.061293	0.19206	0.978393	481	4	-1.6635	0.95378	0.95388	0.994126	3129	0	-1.6635
SLC16A14	2	0.061385	0.1078	0.951417	482	2	-2.3376	0.93861	0.93917	0.992178	3085	0	-2.3376
PNPLA8	3	0.061527	0.14431	0.978393	483	2	-2.6036	0.78779	0.78858	0.988834	2628	0	-2.6036
HGD	4	0.061642	0.17333	0.978393	484	3	-2.0153	0.74096	0.74619	0.988834	2507	1	-2.0153
INTERGENIC1096826	1	0.061891	0.062088	0.951417	485	1	-3.3068	0.93811	0.93811	0.99195	3084	0	-3.3068
SLC25A37	6	0.062218	0.19434	0.978393	486	5	-1.681	0.92187	0.92226	0.988834	3038	0	-1.681
AMT	6	0.062787	0.19575	0.978393	487	4	-2.085	0.84027	0.85558	0.988834	2759	1	-2.085
SLC25A33	2	0.062798	0.11028	0.951417	488	1	-1.5086	0.33866	0.35871	0.98507	1489	1	-1.5086
CTPS2	2	0.062798	0.11028	0.951417	489	2	-2.6522	0.88699	0.88676	0.988834	2913	0	-2.6522
ACBD3	2	0.062798	0.11028	0.951417	490	2	-2.3527	0.78952	0.78915	0.988834	2634	0	-2.3527
GALK2	5	0.062844	0.17947	0.978393	491	4	-2.3649	0.88228	0.88282	0.988834	2892	0	-2.3649
ABCA2	8	0.062954	0.21495	0.978393	492	5	-2.0094	0.27929	0.51283	0.98507	1307	2	-2.0094
FN3KRP	6	0.063411	0.19708	0.978393	493	5	-1.4932	0.74665	0.80847	0.988834	2522	1	-1.4932
ATP2B3	3	0.06356	0.14857	0.978393	494	2	-0.96028	0.6976	0.69827	0.988834	2392	1	-0.96028
COX5B	5	0.063725	0.18134	0.978393	495	4	-2.1572	0.46005	0.60676	0.98507	1814	1	-2.1572
ABCD2	4	0.064001	0.17802	0.978393	496	3	-2.4067	0.92017	0.91965	0.988834	3025	0	-2.4067
KCNA6	2	0.064181	0.11253	0.951417	497	2	-2.7247	0.93582	0.93644	0.990525	3081	0	-2.7247
AADACL2	6	0.064451	0.19956	0.978393	498	4	-1.7633	0.047265	0.13473	0.98507	334	2	-1.7633
CBR1	2	0.0645	0.11304	0.951417	499	2	-2.3201	0.9355	0.9361	0.990525	3080	0	-2.3201
SIRT3	7	0.064719	0.21624	0.978393	500	5	-1.7592	0.58841	0.7392	0.988834	2123	1	-1.7592
SLC25A24	3	0.064768	0.15105	0.978393	501	2	-2.6425	0.82556	0.82634	0.988834	2716	0	-2.6425
CYB5A	4	0.064919	0.1796	0.978393	502	3	-2.0888	0.2514	0.385	0.98507	1220	1	-2.0888
LIPI	3	0.065326	0.15224	0.978393	503	3	-1.6663	0.93467	0.93482	0.990525	3075	0	-1.6663
AK3	4	0.065329	0.18023	0.978393	504	3	-2.1717	0.4134	0.55147	0.98507	1704	1	-2.1717
DBH	3	0.065364	0.15231	0.978393	505	2	-1.5139	0.46171	0.50665	0.98507	1821	1	-1.5139
ETFDH	2	0.065422	0.11454	0.951417	506	2	-2.6251	0.93458	0.93517	0.990525	3074	0	-2.6251
SLC35A2	6	0.065583	0.20231	0.978393	507	5	-1.9475	0.49981	0.65686	0.988834	1911	1	-1.9475
ATP5G3	6	0.065788	0.20285	0.978393	508	3	-0.53845	0.0050122	0.020474	0.834158	51	3	-0.53845
ATP13A3	8	0.06584	0.22179	0.978393	509	6	-2.0435	0.59901	0.7685	0.988834	2153	2	-2.0435
PLD3	1	0.065978	0.066251	0.951417	510	1	-3.2791	0.93402	0.9341	0.990525	3071	0	-3.2791
FADS2	2	0.066067	0.11559	0.951417	511	1	-1.4238	0.19072	0.24229	0.98507	981	1	-1.4238
SLC25A29	4	0.066077	0.18153	0.978393	512	3	-2.341	0.087657	0.19206	0.98507	571	1	-2.341
INTERGENIC1386452	1	0.066371	0.0667	0.951417	513	1	-3.278	0.93363	0.93369	0.990525	3070	0	-3.278
GRIK1	4	0.066465	0.18223	0.978393	514	3	-2.328	0.65502	0.68207	0.988834	2281	1	-2.328
GYS1	1	0.066528	0.066855	0.951417	515	1	-3.2764	0.93347	0.93356	0.990525	3069	0	-3.2764
AKR1A1	5	0.066555	0.18743	0.978393	516	4	-1.6359	0.0092005	0.031812	0.918032	96	1	-1.6359
UPP2	4	0.066627	0.18245	0.978393	517	2	-1.7281	0.82688	0.82644	0.988834	2720	0	-1.7281
AQP8	7	0.066671	0.22051	0.978393	518	4	-2.1825	0.048143	0.1489	0.98507	342	3	-2.1825
CA8	6	0.066679	0.20505	0.978393	519	4	-1.63	0.37111	0.56153	0.98507	1574	1	-1.63
KCNC2	3	0.066716	0.15523	0.978393	520	2	-1.3065	0.5302	0.55491	0.98507	1993	1	-1.3065
ELOVL5	6	0.067226	0.20624	0.978393	521	4	-1.9579	0.11459	0.26436	0.98507	696	2	-1.9579
STEAP4	8	0.0674	0.22549	0.978393	522	6	-1.5553	0.48642	0.69835	0.988834	1883	2	-1.5553
ABHD6	5	0.067459	0.18936	0.978393	523	4	-2.0538	0.94364	0.94336	0.992178	3100	0	-2.0538
LDHA	3	0.067954	0.15769	0.978393	524	3	-2.6211	0.9266	0.92671	0.988834	3054	0	-2.6211
AGPAT9	5	0.068058	0.19056	0.978393	525	3	-1.9025	0.054005	0.14172	0.98507	372	1	-1.9025
PNMT	3	0.068066	0.1579	0.978393	526	2	-2.0283	0.060171	0.12268	0.98507	406	1	-2.0283
B4GALT3	4	0.068133	0.18497	0.978393	527	2	-0.96582	0.065283	0.15	0.98507	430	2	-0.96582
IDH3B	5	0.068202	0.19084	0.978393	528	4	-2.08	0.91754	0.91743	0.988834	3011	0	-2.08
SLC4A5	4	0.068431	0.18542	0.978393	529	1	-0.038418	0.19913	0.32859	0.98507	1007	2	-0.038418
SLC2A3	2	0.068472	0.11957	0.951417	530	2	-2.2659	0.93153	0.93196	0.990525	3065	0	-2.2659
P2RX6	6	0.068496	0.20936	0.978393	531	4	-2.0434	0.71042	0.79413	0.988834	2422	1	-2.0434
SLC12A4	3	0.068516	0.15882	0.978393	532	2	-1.5555	0.83325	0.83392	0.988834	2737	0	-1.5555
LMF1	5	0.068574	0.19163	0.978393	533	3	-1.8179	0.28374	0.44809	0.98507	1321	2	-1.8179
NANP	2	0.068648	0.11986	0.951417	534	1	-1.6137	0.45336	0.45821	0.98507	1798	1	-1.6137
THEM5	6	0.068894	0.2104	0.978393	535	3	-0.55589	0.32894	0.53186	0.98507	1459	2	-0.55589
PAICS	2	0.068951	0.12037	0.951417	536	1	-1.3967	0.15354	0.21493	0.98507	847	1	-1.3967
ADH4	3	0.068965	0.15973	0.978393	537	2	-2.4649	0.63123	0.63634	0.988834	2220	1	-2.4649
MAT1A	2	0.069254	0.12085	0.951417	538	1	-1.4711	0.27548	0.30731	0.98507	1295	1	-1.4711
NAT9	7	0.069488	0.22631	0.978393	539	5	-1.6339	0.37189	0.58564	0.98507	1578	2	-1.6339
DHRS4L1	4	0.070038	0.18814	0.978393	540	2	-1.2306	0.078525	0.17519	0.98507	514	2	-1.2306
MOGAT2	6	0.070063	0.21335	0.978393	541	3	-0.88622	0.59269	0.73001	0.988834	2136	2	-0.88622
MGAT4C	5	0.070145	0.19485	0.978393	542	4	-2.3229	0.90403	0.90389	0.988834	2968	0	-2.3229
DHDDS	2	0.070619	0.12299	0.951417	543	2	-2.451	0.82673	0.82624	0.988834	2718	0	-2.451
AMPD1	2	0.071073	0.1237	0.951417	544	2	-2.7526	0.91551	0.91566	0.988834	2998	0	-2.7526
CYP27A1	4	0.071409	0.19022	0.978393	545	2	-1.4757	0.56009	0.62436	0.987782	2064	1	-1.4757
SLC25A6	7	0.071655	0.23063	0.978393	546	3	-0.74306	0.33116	0.54395	0.98507	1465	3	-0.74306
SLC2A9	10	0.071822	0.25493	0.978393	547	5	-1.1637	0.21223	0.46359	0.98507	1056	4	-1.1637
ABCG1	4	0.071939	0.19112	0.978393	548	3	-2.0879	0.56684	0.62806	0.988834	2083	1	-2.0879
SLC35B3	3	0.072109	0.16626	0.978393	549	1	-0.53793	0.35274	0.43759	0.98507	1518	1	-0.53793
SLC12A1	3	0.072249	0.16656	0.978393	550	3	-1.4484	0.92775	0.92787	0.989143	3060	0	-1.4484
KDM4A	5	0.072519	0.19982	0.978393	551	3	-2.3104	0.9195	0.91935	0.988834	3019	0	-2.3104
CACNA2D4	3	0.072577	0.16719	0.978393	552	3	-1.9114	0.92742	0.9275	0.989074	3059	0	-1.9114
ATP5S	5	0.072637	0.2001	0.978393	553	4	-1.5559	0.38915	0.5419	0.98507	1638	1	-1.5559
ALDH16A1	6	0.072811	0.22002	0.978393	554	5	-1.6896	0.86963	0.87567	0.988834	2851	1	-1.6896
KCNA10	4	0.072813	0.19261	0.978393	555	3	-2.0922	0.34324	0.48363	0.98507	1501	1	-2.0922
GCH1	9	0.072814	0.25192	0.978393	556	5	-1.9966	0.81121	0.89756	0.988834	2686	2	-1.9966
PRODH	3	0.073006	0.16802	0.978393	557	2	-2.2815	0.27274	0.39166	0.98507	1288	1	-2.2815
ADSSL1	3	0.073235	0.16841	0.978393	558	3	-1.4351	0.92676	0.92687	0.988834	3056	0	-1.4351
NAA60	5	0.07339	0.20169	0.978393	559	4	-1.5365	0.48455	0.62922	0.988834	1878	1	-1.5365
PCYOX1	6	0.073781	0.22219	0.978393	560	4	-2.1234	0.86911	0.87526	0.988834	2846	1	-2.1234
NPC1L1	3	0.073902	0.16965	0.978393	561	1	-0.36957	0.74025	0.74114	0.988834	2504	0	-0.36957
PIK3C2A	5	0.074129	0.20314	0.978393	562	2	-0.44729	0.26795	0.43443	0.98507	1273	2	-0.44729
ACSL6	5	0.0742	0.20328	0.978393	563	4	-1.9936	0.88306	0.88363	0.988834	2898	0	-1.9936
SLC1A7	4	0.074675	0.19564	0.978393	564	1	-0.1307	0.27284	0.40782	0.98507	1291	2	-0.1307
ALDOC	5	0.074866	0.20451	0.978393	565	4	-2.2996	0.51788	0.66072	0.988834	1953	1	-2.2996
NDUFC2	4	0.074972	0.19617	0.978393	566	2	-1.2558	0.20507	0.33521	0.98507	1029	2	-1.2558
INTERGENIC370446	1	0.075173	0.075369	0.951417	567	1	-3.1963	0.92483	0.92535	0.988834	3048	0	-3.1963
KCTD15	5	0.075236	0.20526	0.978393	568	4	-1.6529	0.90086	0.90098	0.988834	2959	0	-1.6529
ABCB11	8	0.075382	0.24405	0.978393	569	4	-1.5987	0.13772	0.3232	0.98507	792	2	-1.5987
KCTD14	3	0.07547	0.17288	0.978393	570	2	-2.4693	0.67239	0.674	0.988834	2327	1	-2.4693
COX17	3	0.075642	0.17322	0.978393	571	2	-2.578	0.17587	0.27896	0.98507	924	1	-2.578
LIPH	4	0.075806	0.19758	0.978393	572	3	-2.2157	0.61566	0.65664	0.988834	2191	1	-2.2157
SEPHS2	3	0.076364	0.17471	0.978393	573	2	-2.1795	0.49934	0.53266	0.98507	1910	1	-2.1795
GLB1L3	4	0.076454	0.19859	0.978393	574	2	-0.878	0.0054901	0.018832	0.834158	60	2	-0.878
MOCS2	6	0.076509	0.22833	0.978393	575	4	-1.9219	0.048726	0.13791	0.98507	346	2	-1.9219
SOD2	2	0.076596	0.13225	0.964009	576	2	-2.6337	0.9234	0.92366	0.988834	3044	0	-2.6337
INTERGENIC76054	1	0.076666	0.076972	0.951417	577	1	-3.1836	0.92333	0.92389	0.988834	3043	0	-3.1836
LTC4S	6	0.077233	0.22996	0.978393	578	3	-0.99405	0.013139	0.049391	0.98507	123	3	-0.99405
INTERGENIC410744	1	0.077609	0.077998	0.951417	579	1	-3.1801	0.92239	0.92291	0.988834	3041	0	-3.1801
ADK	4	0.077638	0.20049	0.978393	580	2	-1.3422	0.19256	0.32145	0.98507	990	2	-1.3422
ACAD10	3	0.077741	0.17735	0.978393	581	3	-2.3087	0.92226	0.9225	0.988834	3040	0	-2.3087
COASY	3	0.077913	0.17777	0.978393	582	3	-2.1232	0.92209	0.92232	0.988834	3039	0	-2.1232
CHRNA1	4	0.079219	0.20306	0.978393	583	2	-1.2056	0.21556	0.34623	0.98507	1072	2	-1.2056
KCNK3	6	0.079265	0.23469	0.978393	584	4	-1.6589	0.53363	0.68299	0.988834	2001	2	-1.6589
SCN9A	2	0.079273	0.1365	0.971908	585	2	-2.6827	0.92073	0.92091	0.988834	3031	0	-2.6827
PNPLA1	5	0.07929	0.21346	0.978393	586	2	0.16145	0.042124	0.11951	0.98507	306	3	0.16145
FUT7	4	0.079412	0.20338	0.978393	587	3	-1.614	0.60182	0.64834	0.988834	2162	1	-1.614
NIT2	3	0.079491	0.18081	0.978393	588	2	-0.98	0.61587	0.62335	0.987255	2192	1	-0.98
PIGW	1	0.079495	0.079905	0.951417	589	1	-3.1665	0.9205	0.92109	0.988834	3028	0	-3.1665
DPM1	1	0.079574	0.07999	0.951417	590	1	-3.1661	0.92043	0.92102	0.988834	3027	0	-3.1661
SLC39A3	7	0.079863	0.2475	0.978393	591	5	-2.1253	0.39824	0.61303	0.985261	1661	2	-2.1253
ADH1A	8	0.080333	0.25556	0.978393	592	4	-0.62876	0.22742	0.45418	0.98507	1129	4	-0.62876
SLC26A2	2	0.080593	0.13845	0.974725	593	1	-1.5143	0.37173	0.38597	0.98507	1576	1	-1.5143
ITPKB	2	0.080606	0.13848	0.974725	594	2	-2.0788	0.91939	0.91954	0.988834	3018	0	-2.0788
HSDL2	4	0.080853	0.20576	0.978393	595	2	-1.8821	0.49344	0.58924	0.98507	1896	1	-1.8821
LIPN	7	0.081245	0.25023	0.978393	596	3	-0.55624	0.18931	0.39102	0.98507	978	2	-0.55624
CACNA1D	2	0.081367	0.1397	0.976753	597	2	-2.1353	0.91863	0.91872	0.988834	3014	0	-2.1353
MDH1	6	0.081789	0.24056	0.978393	598	5	-1.7983	0.022653	0.076932	0.98507	184	1	-1.7983
ARG1	5	0.082229	0.21947	0.978393	599	2	-0.55968	0.68759	0.74198	0.988834	2368	1	-0.55968
LIPJ	4	0.082299	0.20803	0.978393	600	3	-2.0908	0.24352	0.37651	0.98507	1190	1	-2.0908
GSTZ1	4	0.082358	0.20811	0.978393	601	3	-2.3388	0.63934	0.67185	0.988834	2244	1	-2.3388
TPH1	4	0.082363	0.20813	0.978393	602	2	-0.26127	0.021285	0.05962	0.98507	171	2	-0.26127
APOA1	4	0.082475	0.20832	0.978393	603	3	-1.9519	0.30313	0.44071	0.98507	1385	1	-1.9519
INTERGENIC224926	1	0.082561	0.082983	0.951417	604	1	-3.1397	0.91744	0.91802	0.988834	3010	0	-3.1397
SLC44A3	3	0.082919	0.18764	0.978393	605	3	-2.2398	0.91708	0.91748	0.988834	3008	0	-2.2398
DUOX2	5	0.082964	0.22094	0.978393	606	3	-2.2537	0.68245	0.73933	0.988834	2353	1	-2.2537
DGKK	6	0.082978	0.24337	0.978393	607	4	-1.746	0.9186	0.91901	0.988834	3013	0	-1.746
COX10	6	0.082995	0.24342	0.978393	608	5	-1.7763	0.85339	0.86406	0.988834	2802	1	-1.7763
NRF1	2	0.083034	0.14243	0.978393	609	2	-2.4256	0.91697	0.91715	0.988834	3006	0	-2.4256
PTGFRN	3	0.083279	0.18837	0.978393	610	3	-2.3302	0.91672	0.91711	0.988834	3005	0	-2.3302
GBA3	5	0.083313	0.22171	0.978393	611	3	-2.0305	0.055132	0.14371	0.98507	376	1	-2.0305
GLTP	5	0.083329	0.22174	0.978393	612	4	-1.5745	0.89281	0.89335	0.988834	2939	0	-1.5745
GABRA5	6	0.083397	0.24435	0.978393	613	4	-1.9719	0.41766	0.59497	0.98507	1714	2	-1.9719
CHST6	3	0.083458	0.18871	0.978393	614	3	-2.1675	0.91654	0.91693	0.988834	3003	0	-2.1675
ACOT1	5	0.083696	0.22232	0.978393	615	3	-1.6326	0.36246	0.518	0.98507	1549	2	-1.6326
CHDH	4	0.083777	0.21042	0.978393	616	3	-2.1817	0.15497	0.28074	0.98507	852	1	-2.1817
AHCYL2	3	0.084272	0.19037	0.978393	617	3	-2.1271	0.91573	0.9162	0.988834	3002	0	-2.1271
INTERGENIC523363	1	0.084368	0.084808	0.951417	618	1	-3.1217	0.91563	0.91601	0.988834	3001	0	-3.1217
ALG2	3	0.084408	0.19063	0.978393	619	3	-2.1843	0.91559	0.91608	0.988834	3000	0	-2.1843
ACYP2	5	0.085161	0.22522	0.978393	620	3	-2.1472	0.91929	0.91914	0.988834	3016	0	-2.1472
STARD6	5	0.085526	0.22584	0.978393	621	3	-1.0635	0.66085	0.72893	0.988834	2291	1	-1.0635
PRG3	6	0.085659	0.24973	0.978393	622	3	-1.1005	0.40645	0.58704	0.98507	1685	2	-1.1005
LDHC	7	0.085855	0.25937	0.978393	623	4	-1.3668	0.071688	0.19546	0.98507	466	3	-1.3668
INTERGENIC654395	1	0.086019	0.086241	0.951417	624	1	-3.1072	0.91398	0.91439	0.988834	2995	0	-3.1072
FIG4	4	0.086019	0.21403	0.978393	625	3	-2.3254	0.73018	0.73742	0.988834	2481	1	-2.3254
VDAC2	5	0.086258	0.22728	0.978393	626	3	-1.65	0.92608	0.92582	0.988834	3052	0	-1.65
CYP4B1	3	0.086374	0.19456	0.978393	627	3	-2.1934	0.91363	0.91413	0.988834	2994	0	-2.1934
AOAH	4	0.086482	0.21478	0.978393	628	3	-1.1498	0.91558	0.91505	0.988834	2999	0	-1.1498
HPGD	5	0.086623	0.22806	0.978393	629	2	0.50142	0.053188	0.14027	0.98507	370	3	0.50142
SOAT1	5	0.086918	0.22861	0.978393	630	4	-2.2331	0.75749	0.78131	0.988834	2553	1	-2.2331
SLC22A8	3	0.086945	0.19569	0.978393	631	2	-2.5042	0.35027	0.43607	0.98507	1512	1	-2.5042
DLST	1	0.087119	0.087286	0.951417	632	1	-3.1012	0.91288	0.91329	0.988834	2991	0	-3.1012
PIP5K1C	3	0.087156	0.19614	0.978393	633	2	-2.5028	0.54276	0.5642	0.98507	2027	1	-2.5028
DDC	5	0.087447	0.22969	0.978393	634	3	-2.2315	0.76325	0.7849	0.988834	2571	1	-2.2315
EPHX4	4	0.087657	0.2165	0.978393	635	1	0.309	0.071451	0.1618	0.98507	463	3	0.309
SLC4A1AP	6	0.088135	0.2553	0.978393	636	5	-1.3607	0.76343	0.81571	0.988834	2572	1	-1.3607
SLC41A3	3	0.08814	0.19791	0.978393	637	2	-2.4951	0.25969	0.38408	0.98507	1245	1	-2.4951
INTERGENIC477062	1	0.088141	0.088294	0.951417	638	1	-3.0935	0.91186	0.91213	0.988834	2989	0	-3.0935
LIPG	1	0.088219	0.088376	0.951417	639	1	-3.0932	0.91178	0.91206	0.988834	2988	0	-3.0932
VIMP	4	0.088243	0.21749	0.978393	640	2	-0.3921	0.22409	0.35554	0.98507	1111	2	-0.3921
BCO2	6	0.088449	0.25599	0.978393	641	2	0.37735	0.053008	0.14759	0.98507	369	4	0.37735
PAM	6	0.088578	0.25627	0.978393	642	5	-1.4829	0.98248	0.98222	0.999197	3201	0	-1.4829
FABP3	7	0.088588	0.2648	0.978393	643	3	-0.94785	0.17667	0.37691	0.98507	928	1	-0.94785
PFKFB1	7	0.088986	0.26552	0.978393	644	5	-1.6385	0.47149	0.66642	0.988834	1845	2	-1.6385
HS3ST4	4	0.089416	0.21946	0.978393	645	2	-0.54967	0.36975	0.51234	0.98507	1565	2	-0.54967
OSBPL11	3	0.089733	0.20092	0.978393	646	3	-1.7825	0.91027	0.91077	0.988834	2985	0	-1.7825
NUDT17	5	0.089756	0.23425	0.978393	647	2	0.11134	0.18595	0.35162	0.98507	961	3	0.11134
SLC6A14	6	0.08979	0.25907	0.978393	648	5	-1.2291	0.97031	0.97028	0.997264	3171	0	-1.2291
ACOT12	5	0.090122	0.2349	0.978393	649	4	-2.2175	0.22727	0.39906	0.98507	1128	1	-2.2175
ENTPD8	1	0.090262	0.090443	0.951417	650	1	-3.0794	0.90974	0.91005	0.988834	2984	0	-3.0794
SLC9A2	5	0.090272	0.23526	0.978393	651	3	-0.98138	0.29331	0.45655	0.98507	1353	1	-0.98138
NDUFB1	6	0.090463	0.26052	0.978393	652	3	-0.82616	0.44736	0.61716	0.985288	1784	1	-0.82616
SLC38A1	6	0.090586	0.26078	0.978393	653	4	-1.8356	0.96213	0.96214	0.995967	3151	0	-1.8356
ADCY9	2	0.090663	0.15442	0.978393	654	1	-1.6955	0.56059	0.5618	0.98507	2066	0	-1.6955
CACNB1	6	0.090723	0.26102	0.978393	655	4	-2.1372	0.10861	0.25652	0.98507	670	1	-2.1372
KCTD19	6	0.090805	0.2612	0.978393	656	4	-1.9119	0.8148	0.84049	0.988834	2696	1	-1.9119
NAA30	1	0.090813	0.091048	0.951417	657	1	-3.0753	0.90919	0.90948	0.988834	2983	0	-3.0753
ARSH	7	0.090876	0.26932	0.978393	658	5	-2.0501	0.024765	0.086463	0.98507	200	1	-2.0501
INTERGENIC4649	1	0.09097	0.091199	0.951417	659	1	-3.0735	0.90903	0.90932	0.988834	2982	0	-3.0735
ENOSF1	5	0.091001	0.23669	0.978393	660	1	-0.53886	0.52572	0.66813	0.988834	1979	1	-0.53886
CHRNA5	5	0.091048	0.23677	0.978393	661	3	-2.2139	0.9243	0.92416	0.988834	3047	0	-2.2139
ATP6V1A	5	0.091281	0.23723	0.978393	662	3	-2.2129	0.67001	0.73328	0.988834	2320	1	-2.2129
SCAP	2	0.09153	0.15574	0.978393	663	2	-2.1044	0.90847	0.90858	0.988834	2980	0	-2.1044
SLC32A1	7	0.091633	0.27087	0.978393	664	4	-1.8578	0.27769	0.48689	0.98507	1300	2	-1.8578
PNPLA3	5	0.092014	0.23863	0.978393	665	4	-1.5589	0.73534	0.76755	0.988834	2493	1	-1.5589
ATP6V1F	2	0.09261	0.15749	0.978393	666	1	-1.3454	0.1505	0.21276	0.98507	837	1	-1.3454
ST8SIA1	3	0.092703	0.20691	0.978393	667	2	-1.7941	0.41122	0.47362	0.98507	1699	1	-1.7941
CDIPT	3	0.092703	0.20691	0.978393	668	1	-0.64438	0.21843	0.33468	0.98507	1084	1	-0.64438
ATP7B	3	0.092703	0.20691	0.978393	669	2	-0.99608	0.76657	0.76743	0.988834	2579	0	-0.99608
ETNK1	3	0.092703	0.20691	0.978393	670	2	-2.2489	0.67597	0.67736	0.988834	2336	1	-2.2489
TRPC4	3	0.092703	0.20691	0.978393	671	2	-2.0021	0.70696	0.70737	0.988834	2414	0	-2.0021
RPE65	3	0.092703	0.20691	0.978393	672	2	-2.2134	0.66902	0.6706	0.988834	2314	1	-2.2134
ADCY4	3	0.092703	0.20691	0.978393	673	2	-0.97972	0.46312	0.50771	0.98507	1827	1	-0.97972
GAA	3	0.092703	0.20691	0.978393	674	1	0.35937	0.14711	0.24102	0.98507	828	2	0.35937
UGT2A2	4	0.092718	0.22461	0.978393	675	3	-1.9965	0.12493	0.24812	0.98507	740	1	-1.9965
PI4KB	2	0.09276	0.15774	0.978393	676	1	-1.531	0.42213	0.42977	0.98507	1725	1	-1.531
GCAT	6	0.092971	0.26612	0.978393	677	5	-1.721	0.69881	0.78979	0.988834	2395	1	-1.721
COX19	5	0.093398	0.24141	0.978393	678	4	-1.9231	0.63722	0.71768	0.988834	2239	1	-1.9231
NUDT21	3	0.093421	0.20831	0.978393	679	3	-1.5314	0.90658	0.90716	0.988834	2975	0	-1.5314
HTR3A	3	0.093616	0.2087	0.978393	680	3	-1.3256	0.90638	0.90698	0.988834	2972	0	-1.3256
CA4	6	0.093828	0.26792	0.978393	681	5	-1.6284	0.73172	0.80229	0.988834	2483	1	-1.6284
ABCB8	6	0.094026	0.26833	0.978393	682	5	-1.5391	0.90862	0.90875	0.988834	2981	1	-1.5391
CHKA	5	0.094032	0.24263	0.978393	683	4	-1.8273	0.35697	0.51301	0.98507	1532	1	-1.8273
ALAD	5	0.094477	0.24349	0.978393	684	4	-1.8042	0.80426	0.81309	0.988834	2668	1	-1.8042
KCNA7	5	0.094988	0.24452	0.978393	685	4	-1.7932	0.52312	0.66574	0.988834	1971	1	-1.7932
QPRT	6	0.095332	0.27115	0.978393	686	4	-1.8298	0.41575	0.59361	0.98507	1711	2	-1.8298
CHKB	3	0.095377	0.21205	0.978393	687	2	-2.458	0.81274	0.81355	0.988834	2691	0	-2.458
NDUFV3	5	0.095757	0.24611	0.978393	688	4	-1.6794	0.86949	0.86985	0.988834	2849	0	-1.6794
KCNJ3	8	0.095905	0.29076	0.978393	689	5	-1.8445	0.50099	0.7113	0.988834	1915	2	-1.8445
ATP5H	7	0.096182	0.27973	0.978393	690	4	-1.0077	0.68126	0.80212	0.988834	2348	2	-1.0077
PIGB	3	0.096344	0.21379	0.978393	691	1	0.42065	0.12498	0.21094	0.98507	741	2	0.42065
GPX2	3	0.096399	0.2139	0.978393	692	2	-2.4524	0.53912	0.56147	0.98507	2013	1	-2.4524
CEPT1	3	0.096472	0.21405	0.978393	693	2	-2.4514	0.83503	0.83563	0.988834	2744	0	-2.4514
UGT2B10	6	0.096546	0.27382	0.978393	694	3	-0.62661	0.11757	0.26868	0.98507	705	3	-0.62661
LIPT1	2	0.096591	0.16399	0.978393	695	2	-2.5152	0.90341	0.90318	0.988834	2966	0	-2.5152
RETSAT	3	0.096619	0.21433	0.978393	696	2	-2.449	0.50776	0.53854	0.98507	1926	1	-2.449
ENTPD4	4	0.09672	0.23112	0.978393	697	2	-0.69803	0.25109	0.3847	0.98507	1219	2	-0.69803
KCNH8	6	0.09677	0.27432	0.978393	698	5	-1.4346	0.49128	0.65038	0.988834	1890	1	-1.4346
MAN2A1	6	0.096905	0.27464	0.978393	699	5	-1.1065	0.83488	0.85205	0.988834	2743	1	-1.1065
OGFOD3	6	0.096979	0.27483	0.978393	700	2	0.15125	0.091769	0.23028	0.98507	590	3	0.15125
GBA	5	0.097173	0.24882	0.978393	701	3	-1.0119	0.48801	0.63239	0.988834	1884	2	-1.0119
DUS4L	6	0.097412	0.27581	0.978393	702	2	0.26034	0.062613	0.16895	0.98507	419	4	0.26034
FXN	3	0.097459	0.2159	0.978393	703	3	-1.4263	0.90254	0.90298	0.988834	2964	0	-1.4263
ACOT11	5	0.097535	0.24948	0.978393	704	3	-1.4444	0.30719	0.46888	0.98507	1394	1	-1.4444
SLC35B2	6	0.097888	0.27677	0.978393	705	3	-1.2845	0.24733	0.44022	0.98507	1205	2	-1.2845
INTERGENIC84633	1	0.098043	0.098249	0.951417	706	1	-3.0191	0.90196	0.90222	0.988834	2962	0	-3.0191
TRPV4	4	0.098283	0.23357	0.978393	707	2	-1.4721	0.53512	0.61067	0.98507	2004	1	-1.4721
OLAH	5	0.098322	0.25092	0.978393	708	3	-2.1851	0.4015	0.55327	0.98507	1671	1	-2.1851
ASMTL	4	0.098555	0.23395	0.978393	709	3	-1.8559	0.93605	0.93612	0.990525	3082	0	-1.8559
GALC	5	0.09882	0.25193	0.978393	710	2	-0.76583	0.07302	0.17433	0.98507	479	2	-0.76583
DCK	1	0.099458	0.099725	0.951417	711	1	-3.0055	0.90054	0.90087	0.988834	2957	0	-3.0055
INTERGENIC133621	1	0.099693	0.10003	0.951417	712	1	-3.0038	0.90031	0.90066	0.988834	2956	0	-3.0038
NDUFB11	3	0.099875	0.22046	0.978393	713	3	-2.1154	0.90012	0.90059	0.988834	2955	0	-2.1154
DUS2	8	0.099958	0.29981	0.978393	714	5	-1.8493	0.94677	0.94761	0.992658	3108	1	-1.8493
MAN1A1	3	0.10009	0.22092	0.978393	715	2	-1.3403	0.56655	0.58267	0.98507	2082	1	-1.3403
SLC25A32	2	0.10014	0.16951	0.978393	716	2	-1.9809	0.89986	0.89966	0.988834	2953	0	-1.9809
PPAP2A	4	0.10079	0.23755	0.978393	717	2	-0.94109	0.27736	0.41252	0.98507	1299	1	-0.94109
ACAT1	5	0.10119	0.25658	0.978393	718	4	-1.9273	0.92305	0.92292	0.988834	3042	0	-1.9273
NEU1	3	0.1014	0.22322	0.978393	719	1	0.14139	0.22701	0.34575	0.98507	1123	2	0.14139
PGAM1	1	0.1015	0.1018	0.951417	720	1	-2.9951	0.8985	0.89883	0.988834	2948	0	-2.9951
BHMT2	6	0.10153	0.28459	0.978393	721	2	-0.57729	0.2101	0.3923	0.98507	1047	2	-0.57729
SLC34A3	3	0.10165	0.22364	0.978393	722	2	-2.416	0.68762	0.68855	0.988834	2369	1	-2.416
SLC30A10	5	0.10224	0.25868	0.978393	723	3	-2.1694	0.38451	0.53775	0.98507	1623	2	-2.1694
COQ3	4	0.10224	0.23983	0.978393	724	1	-0.44597	0.59707	0.64563	0.988834	2147	1	-0.44597
SLC44A1	5	0.10259	0.25936	0.978393	725	1	0.19492	0.031872	0.093534	0.98507	246	4	0.19492
MGAT2	2	0.10261	0.17326	0.978393	726	2	-2.5377	0.87645	0.87624	0.988834	2868	0	-2.5377
GALNT3	3	0.1029	0.22594	0.978393	727	3	-2.1149	0.8971	0.89754	0.988834	2944	0	-2.1149
PON1	5	0.10298	0.26007	0.978393	728	3	-2.1662	0.44745	0.59514	0.98507	1785	1	-2.1662
SLC26A1	2	0.10351	0.17473	0.978393	729	2	-2.2385	0.77649	0.77618	0.988834	2605	0	-2.2385
AK4	3	0.10368	0.22746	0.978393	730	3	-2.2302	0.89632	0.89675	0.988834	2943	0	-2.2302
GRIK5	4	0.10369	0.24226	0.978393	731	2	-1.3821	0.58826	0.64041	0.988834	2122	1	-1.3821
CYP2E1	5	0.10381	0.26167	0.978393	732	4	-1.6516	0.96178	0.96149	0.995967	3149	0	-1.6516
ADPGK	4	0.10427	0.24314	0.978393	733	1	-0.34863	0.52153	0.60356	0.98507	1965	1	-0.34863
PGAM5	5	0.10439	0.26272	0.978393	734	3	-1.3939	0.86111	0.86141	0.988834	2823	1	-1.3939
ACOX3	3	0.10447	0.22898	0.978393	735	2	-1.2943	0.54108	0.56298	0.98507	2021	1	-1.2943
HDHD1	4	0.10514	0.24447	0.978393	736	3	-1.9693	0.63846	0.67131	0.988834	2241	1	-1.9693
SIRT2	7	0.10522	0.29738	0.978393	737	4	-1.3914	0.34426	0.55756	0.98507	1505	3	-1.3914
POMGNT1	3	0.10525	0.23051	0.978393	738	3	-1.1331	0.89475	0.8952	0.988834	2942	0	-1.1331
SLC35F4	5	0.10547	0.26484	0.978393	739	3	-1.1179	0.1115	0.23727	0.98507	681	2	-1.1179
RSAD1	3	0.10557	0.23113	0.978393	740	1	0.75105	0.014817	0.038771	0.96512	132	2	0.75105
BCHE	6	0.10561	0.29328	0.978393	741	3	-1.345	0.29601	0.50002	0.98507	1363	2	-1.345
STARD13	3	0.10562	0.23121	0.978393	742	3	-1.3533	0.89438	0.89489	0.988834	2940	0	-1.3533
SLC19A1	4	0.10572	0.24536	0.978393	743	3	-1.6743	0.027533	0.073249	0.98507	222	1	-1.6743
ATP6V1E2	6	0.10599	0.29413	0.978393	744	4	-1.9497	0.85772	0.867	0.988834	2816	1	-1.9497
GALT	3	0.10617	0.23228	0.978393	745	2	-2.3896	0.85285	0.85373	0.988834	2799	0	-2.3896
GSTA3	6	0.10627	0.29477	0.978393	746	5	-1.7444	0.66164	0.77683	0.988834	2294	1	-1.7444
SLC30A1	3	0.10633	0.23254	0.978393	747	2	-2.3877	0.080607	0.15084	0.98507	528	1	-2.3877
IP6K2	6	0.1064	0.29502	0.978393	748	4	-1.7767	0.75523	0.81215	0.988834	2546	1	-1.7767
MTHFD1L	6	0.10647	0.29519	0.978393	749	1	0.55089	0.0059542	0.024045	0.834158	67	5	0.55089
SPTLC1	2	0.10648	0.17923	0.978393	750	2	-2.5537	0.88406	0.88386	0.988834	2902	0	-2.5537
CLCN3	2	0.10678	0.17966	0.978393	751	1	-1.6122	0.52336	0.52469	0.98507	1973	1	-1.6122
P2RX1	5	0.1069	0.26765	0.978393	752	3	-2.1559	0.8391	0.84102	0.988834	2755	1	-2.1559
APOA4	7	0.1069	0.30062	0.978393	753	4	-1.3222	0.88777	0.90051	0.988834	2917	1	-1.3222
PDE9A	4	0.10707	0.24741	0.978393	754	2	-1.5154	0.61196	0.65432	0.988834	2180	1	-1.5154
RDH10	7	0.10722	0.30125	0.978393	755	3	-0.24693	0.22466	0.42977	0.98507	1113	3	-0.24693
EDEM2	4	0.10759	0.24832	0.978393	756	3	-1.9232	0.26845	0.4032	0.98507	1276	1	-1.9232
SLC2A10	5	0.10783	0.26954	0.978393	757	3	-2.1522	0.41365	0.5642	0.98507	1705	1	-2.1522
SLC36A4	6	0.10784	0.2981	0.978393	758	2	-0.17118	0.078635	0.20317	0.98507	517	2	-0.17118
INTERGENIC149916	1	0.10842	0.10871	0.951417	759	1	-2.9486	0.89158	0.89192	0.988834	2933	0	-2.9486
GLRA3	8	0.10858	0.31859	0.978393	760	5	-1.5651	0.50436	0.71407	0.988834	1923	3	-1.5651
NDUFA6	4	0.1086	0.24986	0.978393	761	2	-0.8097	0.78269	0.7832	0.988834	2618	1	-0.8097
NAT2	6	0.10868	0.29988	0.978393	762	5	-1.5218	0.88403	0.88672	0.988834	2901	1	-1.5218
KCTD2	7	0.10872	0.30406	0.978393	763	4	-1.2539	0.16304	0.3585	0.98507	876	3	-1.2539
FMO5	4	0.10938	0.25111	0.978393	764	3	-2.1232	0.92599	0.92563	0.988834	3051	0	-2.1232
FOXO1	3	0.10951	0.23872	0.978393	765	3	-1.204	0.89049	0.89099	0.988834	2929	0	-1.204
SULT6B1	7	0.10972	0.30588	0.978393	766	3	0.058715	0.14207	0.32325	0.98507	812	2	0.058715
SDSL	5	0.10978	0.27314	0.978393	767	3	-1.1292	0.47248	0.61813	0.985288	1849	2	-1.1292
PLCXD1	6	0.10986	0.30211	0.978393	768	3	-1.5299	0.67128	0.78001	0.988834	2324	1	-1.5299
ABCB9	4	0.11004	0.25213	0.978393	769	3	-1.7154	0.048601	0.1168	0.98507	344	1	-1.7154
PLD5	6	0.11016	0.30257	0.978393	770	4	-1.8891	0.014762	0.055035	0.98507	131	2	-1.8891
GALNT2	3	0.11037	0.24023	0.978393	771	1	-0.057448	0.48341	0.52152	0.98507	1877	1	-0.057448
NALCN	2	0.11049	0.18539	0.978393	772	2	-2.375	0.88951	0.88925	0.988834	2927	0	-2.375
SLC4A2	1	0.11054	0.11084	0.951417	773	1	-2.9336	0.88946	0.88976	0.988834	2926	0	-2.9336
PI4KA	3	0.11065	0.24069	0.978393	774	3	-2.3525	0.88935	0.88979	0.988834	2925	0	-2.3525
APOM	2	0.11065	0.18561	0.978393	775	2	-2.2862	0.88935	0.88913	0.988834	2924	0	-2.2862
PISD	3	0.11103	0.24148	0.978393	776	3	-2.2009	0.88897	0.88942	0.988834	2923	0	-2.2009
KCNH5	4	0.1112	0.25399	0.978393	777	2	-1.2389	0.91661	0.91608	0.988834	3004	0	-1.2389
ALDH4A1	3	0.11124	0.24185	0.978393	778	3	-1.7152	0.88876	0.88924	0.988834	2921	0	-1.7152
PDE3B	3	0.11141	0.2422	0.978393	779	3	-1.7833	0.88859	0.88908	0.988834	2920	0	-1.7833
CES3	7	0.11151	0.30923	0.978393	780	5	-1.5836	0.92494	0.92635	0.988834	3049	1	-1.5836
PIGC	4	0.11154	0.2546	0.978393	781	3	-2.001	0.47643	0.58063	0.98507	1861	1	-2.001
MUT	2	0.11197	0.18766	0.978393	782	2	-2.2161	0.77537	0.77499	0.988834	2601	0	-2.2161
TMLHE	2	0.11206	0.18778	0.978393	783	2	-2.2853	0.88794	0.88771	0.988834	2918	0	-2.2853
PLA2G4F	2	0.11212	0.18785	0.978393	784	2	-2.1661	0.75698	0.75669	0.988834	2552	0	-2.1661
ITPKC	5	0.11229	0.27795	0.978393	785	4	-1.8732	0.21957	0.3924	0.98507	1089	1	-1.8732
LPO	3	0.11277	0.24478	0.978393	786	1	0.43298	0.1207	0.20496	0.98507	722	2	0.43298
HCN2	3	0.11283	0.24489	0.978393	787	3	-1.091	0.88717	0.88767	0.988834	2914	0	-1.091
SLC6A3	6	0.11289	0.3066	0.978393	788	2	-0.4164	0.13359	0.29041	0.98507	772	2	-0.4164
EPN1	5	0.11315	0.27961	0.978393	789	3	-2.1275	0.44647	0.59426	0.98507	1780	2	-2.1275
P4HA3	5	0.11322	0.27979	0.978393	790	4	-1.5655	0.67945	0.73786	0.988834	2343	1	-1.5655
FN3K	6	0.11366	0.30764	0.978393	791	3	-1.6239	0.62824	0.759	0.988834	2215	1	-1.6239
INTERGENIC646263	1	0.11368	0.11389	0.951417	792	1	-2.9105	0.88632	0.8866	0.988834	2911	0	-2.9105
STS	7	0.11369	0.31317	0.978393	793	3	-0.40375	0.014216	0.054137	0.98507	128	3	-0.40375
ABCA6	5	0.11371	0.28061	0.978393	794	2	-0.53823	0.20154	0.37461	0.98507	1020	2	-0.53823
AQP12A	5	0.11387	0.28095	0.978393	795	4	-1.9313	0.2007	0.37341	0.98507	1015	1	-1.9313
INTERGENIC1352072	1	0.11408	0.11424	0.951417	796	1	-2.907	0.88592	0.88618	0.988834	2909	0	-2.907
SLC43A3	5	0.11478	0.28262	0.978393	797	2	0.51635	0.049857	0.13437	0.98507	350	3	0.51635
NDST3	2	0.11519	0.19247	0.978393	798	2	-1.786	0.88481	0.88459	0.988834	2906	0	-1.786
SPHK1	4	0.11529	0.26048	0.978393	799	2	-1.0729	0.11378	0.23608	0.98507	690	2	-1.0729
HMGCLL1	7	0.11565	0.31687	0.978393	800	5	-1.6662	0.57586	0.73123	0.988834	2099	2	-1.6662
CERKL	5	0.11585	0.28452	0.978393	801	3	-2.1162	0.022778	0.069363	0.98507	185	2	-2.1162
INTERGENIC684997	1	0.11628	0.1164	0.951417	802	1	-2.8938	0.88372	0.88391	0.988834	2899	0	-2.8938
SLC12A5	5	0.11629	0.28536	0.978393	803	3	-2.115	0.29743	0.46024	0.98507	1366	2	-2.115
SLC16A11	2	0.11633	0.19425	0.978393	804	1	-2.0643	0.72401	0.72389	0.988834	2463	0	-2.0643
PYCR1	3	0.11668	0.25209	0.978393	805	1	0.5659	0.074785	0.14286	0.98507	488	2	0.5659
SLC38A7	4	0.11727	0.26329	0.978393	806	2	-1.5479	0.21298	0.34349	0.98507	1059	1	-1.5479
MICAL2	1	0.1173	0.11747	0.951417	807	1	-2.8881	0.8827	0.88297	0.988834	2897	0	-2.8881
B4GALNT3	3	0.11735	0.25336	0.978393	808	3	-1.5864	0.88265	0.88314	0.988834	2896	0	-1.5864
TRPM4	3	0.11736	0.25336	0.978393	809	2	-2.3288	0.35503	0.43896	0.98507	1525	1	-2.3288
CACNB4	4	0.11744	0.26359	0.978393	810	3	-2.1099	0.5548	0.62151	0.985288	2057	1	-2.1099
CYP8B1	5	0.11745	0.28748	0.978393	811	3	-1.5805	0.26106	0.42863	0.98507	1249	2	-1.5805
ISCA2	1	0.11753	0.11768	0.951417	812	1	-2.8875	0.88247	0.88272	0.988834	2894	0	-2.8875
CYP51A1	2	0.11771	0.1963	0.978393	813	2	-2.1602	0.88229	0.88202	0.988834	2893	0	-2.1602
CLC	3	0.11777	0.25408	0.978393	814	2	-1.5077	0.35415	0.43844	0.98507	1520	1	-1.5077
HIF1AN	5	0.11798	0.28839	0.978393	815	3	-1.4543	0.1391	0.28053	0.98507	798	1	-1.4543
INTERGENIC42167	1	0.11801	0.11817	0.951417	816	1	-2.8838	0.88199	0.8823	0.988834	2889	0	-2.8838
ABCG2	2	0.11804	0.19672	0.978393	817	2	-2.2334	0.88196	0.88173	0.988834	2888	0	-2.2334
UGT2B28	6	0.11842	0.31501	0.978393	818	3	-1.2156	0.54354	0.69062	0.988834	2029	2	-1.2156
IDO2	3	0.1186	0.25556	0.978393	819	3	-2.0951	0.8814	0.88191	0.988834	2886	0	-2.0951
HEPHL1	6	0.11864	0.31537	0.978393	820	4	-1.6311	0.59919	0.73507	0.988834	2154	2	-1.6311
INTERGENIC1291287	1	0.11926	0.11938	0.951417	821	1	-2.8748	0.88074	0.88093	0.988834	2885	0	-2.8748
AADACL4	3	0.11929	0.25695	0.978393	822	2	-1.0926	0.04813	0.10562	0.98507	341	1	-1.0926
GUK1	2	0.11961	0.19911	0.978393	823	2	-1.935	0.88039	0.88018	0.988834	2883	0	-1.935
FABP12	5	0.11964	0.29143	0.978393	824	4	-1.4822	0.44033	0.58852	0.98507	1764	1	-1.4822
ATIC	2	0.11966	0.19918	0.978393	825	1	-1.2055	0.0046315	0.0091283	0.834158	47	1	-1.2055
NDUFB10	6	0.11984	0.31716	0.978393	826	3	-0.97119	0.14987	0.31257	0.98507	835	3	-0.97119
GCNT4	4	0.12019	0.26782	0.978393	827	3	-2.0253	0.39614	0.54028	0.98507	1656	1	-2.0253
AGPAT1	3	0.12037	0.2589	0.978393	828	2	-1.7606	0.83911	0.83985	0.988834	2756	0	-1.7606
INTERGENIC172234	1	0.12076	0.12083	0.951417	829	1	-2.8589	0.87924	0.87945	0.988834	2881	0	-2.8589
GAL3ST4	7	0.12093	0.32653	0.978393	830	4	-1.9623	0.72309	0.83276	0.988834	2459	1	-1.9623
SLC30A6	3	0.12102	0.2601	0.978393	831	2	-1.8116	0.2363	0.35786	0.98507	1162	1	-1.8116
MTTP	3	0.12112	0.26028	0.978393	832	3	-1.7674	0.87888	0.87954	0.988834	2880	0	-1.7674
SLC8B1	3	0.12118	0.26041	0.978393	833	3	-1.1094	0.87882	0.87949	0.988834	2879	0	-1.1094
ABCA4	3	0.12147	0.26094	0.978393	834	3	-1.2412	0.87853	0.8792	0.988834	2876	0	-1.2412
B3GNT2	5	0.12165	0.29507	0.978393	835	3	-1.5091	0.44549	0.59331	0.98507	1778	1	-1.5091
INPP4A	4	0.12165	0.27002	0.978393	836	3	-1.8888	0.70674	0.71898	0.988834	2412	1	-1.8888
CYP26C1	4	0.12165	0.27002	0.978393	837	3	-1.7456	0.64616	0.67632	0.988834	2268	1	-1.7456
HPRT1	4	0.12165	0.27002	0.978393	838	2	-0.74073	0.35139	0.49245	0.98507	1516	2	-0.74073
INTERGENIC22544	1	0.12178	0.12181	0.951417	839	1	-2.852	0.87822	0.8784	0.988834	2875	0	-2.852
ACSS3	6	0.12178	0.32012	0.978393	840	3	-0.60472	0.1719	0.34178	0.98507	909	3	-0.60472
ACSF3	3	0.12199	0.26179	0.978393	841	2	-2.3092	0.43443	0.48854	0.98507	1749	1	-2.3092
HAGHL	7	0.12222	0.32888	0.978393	842	2	-0.060765	0.32641	0.53901	0.98507	1454	2	-0.060765
SLC18A2	2	0.12223	0.20306	0.978393	843	2	-1.8882	0.87777	0.8776	0.988834	2872	0	-1.8882
UQCRC2	3	0.12253	0.26278	0.978393	844	1	0.33213	0.0085811	0.022991	0.834158	88	2	0.33213
SGSH	4	0.12308	0.27208	0.978393	845	2	-1.1636	0.28493	0.42099	0.98507	1327	2	-1.1636
LOXL3	5	0.12324	0.29813	0.978393	846	4	-2.0587	0.93163	0.93143	0.990525	3066	0	-2.0587
INTERGENIC571043	1	0.12335	0.1235	0.951417	847	1	-2.8443	0.87665	0.87683	0.988834	2869	0	-2.8443
MAOA	7	0.12364	0.33152	0.978393	848	5	-1.3781	0.93967	0.93976	0.992178	3088	0	-1.3781
PLB1	5	0.12365	0.29889	0.978393	849	2	0.26691	0.12609	0.26022	0.98507	744	3	0.26691
CA1	8	0.12368	0.35026	0.978393	850	4	-0.84774	0.20737	0.426	0.98507	1037	3	-0.84774
CYP2C8	4	0.12383	0.27313	0.978393	851	3	-1.8046	0.54617	0.61667	0.985288	2040	1	-1.8046
BLVRB	7	0.12455	0.33316	0.978393	852	3	0.40529	0.050972	0.15472	0.98507	353	4	0.40529
KCNV1	5	0.12456	0.30052	0.978393	853	3	-2.0577	0.35448	0.51087	0.98507	1522	1	-2.0577
LPPR4	5	0.12471	0.30079	0.978393	854	1	-0.72664	0.28079	0.44554	0.98507	1311	2	-0.72664
AKR1B10	5	0.1255	0.30225	0.978393	855	3	-1.3365	0.3999	0.55185	0.98507	1664	2	-1.3365
ABCG4	6	0.12553	0.32577	0.978393	856	3	-1.1092	0.30452	0.51021	0.98507	1390	3	-1.1092
DGKA	4	0.12559	0.27586	0.978393	857	3	-1.8313	0.64472	0.67532	0.988834	2263	1	-1.8313
UGT2B7	5	0.12568	0.30257	0.978393	858	4	-1.2458	0.88172	0.88219	0.988834	2887	0	-1.2458
MGST3	5	0.12577	0.3027	0.978393	859	2	-0.86659	0.68354	0.7399	0.988834	2359	1	-0.86659
COQ4	4	0.12596	0.27646	0.978393	860	3	-2.0055	0.59516	0.64454	0.988834	2143	1	-2.0055
FBP1	7	0.12602	0.33582	0.978393	861	3	-0.042596	0.058193	0.16921	0.98507	392	3	-0.042596
GSTP1	7	0.12647	0.33666	0.978393	862	4	-1.9404	0.062878	0.17836	0.98507	420	2	-1.9404
ACOT13	5	0.12652	0.3041	0.978393	863	4	-1.6637	0.83318	0.83587	0.988834	2735	1	-1.6637
ETNPPL	5	0.12683	0.30464	0.978393	864	4	-1.5728	0.083329	0.19149	0.98507	546	1	-1.5728
ALKBH5	7	0.12684	0.33738	0.978393	865	3	-0.25145	0.22705	0.43232	0.98507	1124	3	-0.25145
B4GALT5	4	0.12732	0.27848	0.978393	866	3	-1.9437	0.77053	0.77174	0.988834	2590	1	-1.9437
CYP21A2	7	0.12762	0.33876	0.978393	867	5	-1.3118	0.28256	0.49223	0.98507	1317	2	-1.3118
RDH16	8	0.12764	0.35869	0.978393	868	5	-1.7669	0.42045	0.63962	0.988834	1721	2	-1.7669
ATP6V0E1	5	0.12776	0.30631	0.978393	869	4	-1.7653	0.96123	0.96095	0.995967	3146	0	-1.7653
TF	4	0.12805	0.27956	0.978393	870	3	-1.8875	0.84479	0.84418	0.988834	2775	0	-1.8875
KCNJ13	4	0.12807	0.2796	0.978393	871	3	-1.9472	0.91964	0.91905	0.988834	3022	0	-1.9472
SLC25A46	5	0.12824	0.30716	0.978393	872	3	-1.7489	0.48177	0.62671	0.988834	1871	1	-1.7489
HSD3B7	4	0.12853	0.28031	0.978393	873	3	-1.7431	0.63493	0.66898	0.988834	2234	1	-1.7431
DGAT2	4	0.12913	0.28116	0.978393	874	3	-1.7432	0.20216	0.33187	0.98507	1022	1	-1.7432
GUCY2F	1	0.12932	0.12943	0.961165	875	1	-2.8008	0.87068	0.87082	0.988834	2858	0	-2.8008
UGT1A4	4	0.12944	0.28158	0.978393	876	3	-1.961	0.80811	0.80784	0.988834	2678	0	-1.961
CERS6	4	0.12947	0.28163	0.978393	877	2	-0.70609	0.2655	0.3999	0.98507	1262	2	-0.70609
INTERGENIC399161	1	0.12972	0.12979	0.961165	878	1	-2.798	0.87028	0.87044	0.988834	2856	0	-2.798
PNPLA4	7	0.12983	0.34281	0.978393	879	4	-1.0229	0.66629	0.79185	0.988834	2307	2	-1.0229
SV2C	4	0.13043	0.28307	0.978393	880	3	-1.9922	0.89198	0.89135	0.988834	2936	0	-1.9922
NDUFA11	3	0.13054	0.27378	0.978393	881	2	-2.2688	0.7151	0.7158	0.988834	2436	0	-2.2688
ATP2A2	2	0.13056	0.21554	0.978393	882	2	-2.0534	0.86944	0.86912	0.988834	2848	0	-2.0534
IDNK	7	0.13088	0.34478	0.978393	883	4	-1.1978	0.7544	0.84519	0.988834	2542	1	-1.1978
PNPLA6	2	0.13101	0.21621	0.978393	884	2	-1.9543	0.86899	0.86864	0.988834	2844	0	-1.9543
KCNH1	8	0.13107	0.36562	0.978393	885	3	0.15168	0.075024	0.21563	0.98507	490	5	0.15168
ACN9	5	0.13135	0.313	0.978393	886	4	-1.2638	0.67436	0.73536	0.988834	2332	1	-1.2638
COX16	6	0.13137	0.33469	0.978393	887	3	-0.78895	0.52345	0.67513	0.988834	1974	2	-0.78895
FAAH	5	0.13143	0.31316	0.978393	888	4	-1.8098	0.80061	0.8104	0.988834	2658	1	-1.8098
EGLN1	3	0.1317	0.27502	0.978393	889	2	-2.2633	0.86983	0.87064	0.988834	2854	0	-2.2633
DAO	5	0.13175	0.3138	0.978393	890	3	-1.1525	0.67596	0.73616	0.988834	2335	1	-1.1525
HCN1	6	0.13212	0.33573	0.978393	891	3	-1.5409	0.24621	0.43875	0.98507	1202	1	-1.5409
ATP5G1	4	0.13219	0.28573	0.978393	892	3	-1.9895	0.44113	0.56417	0.98507	1766	1	-1.9895
KCND1	5	0.13222	0.31462	0.978393	893	3	-2.0536	0.43615	0.58464	0.98507	1751	2	-2.0536
GALNTL5	3	0.13222	0.27558	0.978393	894	2	-1.0022	0.49367	0.52849	0.98507	1898	1	-1.0022
FABP9	4	0.1323	0.28587	0.978393	895	2	-1.0986	0.85759	0.85703	0.988834	2814	0	-1.0986
BPGM	5	0.13259	0.31529	0.978393	896	4	-2.0522	0.95486	0.95465	0.994602	3130	0	-2.0522
HAS1	5	0.13262	0.31533	0.978393	897	4	-1.4382	0.71937	0.75858	0.988834	2446	1	-1.4382
AOC2	5	0.13281	0.31563	0.978393	898	2	-0.80024	0.28464	0.44889	0.98507	1326	2	-0.80024
SLC45A2	4	0.13312	0.28722	0.978393	899	3	-2.0199	0.72136	0.73039	0.988834	2453	1	-2.0199
JMJD6	5	0.13316	0.31624	0.978393	900	3	-1.4271	0.88758	0.8882	0.988834	2916	0	-1.4271
CATSPER1	3	0.13329	0.27679	0.978393	901	2	-0.99301	0.5203	0.54765	0.98507	1962	1	-0.99301
KCNK1	2	0.13332	0.21962	0.978393	902	1	-1.7527	0.62426	0.62525	0.987861	2208	0	-1.7527
INTERGENIC612193	1	0.13333	0.13344	0.966986	903	1	-2.7741	0.86667	0.8669	0.988834	2840	0	-2.7741
SLC39A2	6	0.13359	0.33808	0.978393	904	2	0.48018	0.021607	0.074297	0.98507	173	4	0.48018
ABHD8	6	0.13364	0.33811	0.978393	905	2	-0.34615	0.35868	0.55292	0.98507	1537	2	-0.34615
HYAL2	7	0.13402	0.35044	0.978393	906	5	-1.4818	0.11439	0.27495	0.98507	695	2	-1.4818
SLC25A38	6	0.13424	0.339	0.978393	907	4	-1.7288	0.54927	0.69528	0.988834	2046	1	-1.7288
GGT1	6	0.13443	0.33927	0.978393	908	2	-0.0038635	0.064569	0.17313	0.98507	424	3	-0.0038635
CACNA2D2	3	0.13466	0.27829	0.978393	909	2	-2.2472	0.83275	0.83343	0.988834	2734	0	-2.2472
ULK1	5	0.13467	0.31892	0.978393	910	2	0.13446	0.177	0.33845	0.98507	932	3	0.13446
MECR	3	0.13479	0.27842	0.978393	911	2	-2.175	0.38466	0.457	0.98507	1624	1	-2.175
KCNH3	2	0.13479	0.22178	0.978393	912	2	-1.6596	0.86521	0.86501	0.988834	2836	0	-1.6596
LOX	5	0.13491	0.3193	0.978393	913	2	-0.66473	0.17002	0.32812	0.98507	903	2	-0.66473
SLC45A4	6	0.13498	0.3401	0.978393	914	4	-1.6784	0.42546	0.60065	0.98507	1731	2	-1.6784
SLC22A15	2	0.13508	0.2222	0.978393	915	2	-2.0401	0.86492	0.86471	0.988834	2835	0	-2.0401
SRM	3	0.13562	0.27934	0.978393	916	2	-2.2439	0.46	0.50555	0.98507	1813	1	-2.2439
SLC36A3	4	0.13569	0.29106	0.978393	917	2	-1.0505	0.092051	0.20018	0.98507	591	1	-1.0505
NMNAT1	6	0.13608	0.34167	0.978393	918	4	-1.8382	0.95037	0.95042	0.99377	3115	0	-1.8382
GLYCTK	5	0.1363	0.32186	0.978393	919	4	-1.333	0.76001	0.78285	0.988834	2560	1	-1.333
KCNK12	6	0.13652	0.34237	0.978393	920	1	0.45203	0.012884	0.048514	0.98507	121	4	0.45203
HPDL	6	0.13657	0.34246	0.978393	921	3	-0.73181	0.078514	0.20288	0.98507	513	3	-0.73181
SLC17A1	6	0.13694	0.34295	0.978393	922	3	-0.68313	0.075963	0.19754	0.98507	496	3	-0.68313
HK2	5	0.13699	0.32314	0.978393	923	4	-1.6649	0.92972	0.92958	0.990321	3062	0	-1.6649
UCK1	5	0.13735	0.32383	0.978393	924	4	-1.2637	0.61796	0.70924	0.988834	2197	1	-1.2637
KCNK7	3	0.13757	0.28152	0.978393	925	2	-2.0582	0.78509	0.78581	0.988834	2621	0	-2.0582
SLC25A31	5	0.13772	0.32452	0.978393	926	3	-2.035	0.37175	0.52621	0.98507	1577	2	-2.035
PKM	4	0.13787	0.29447	0.978393	927	3	-1.9457	0.67536	0.69641	0.988834	2334	1	-1.9457
EPN2	7	0.13795	0.3574	0.978393	928	5	-1.0916	0.24013	0.44627	0.98507	1175	2	-1.0916
ASS1	7	0.1382	0.35789	0.978393	929	3	-0.93303	0.53377	0.70438	0.988834	2003	2	-0.93303
GNMT	3	0.13823	0.28229	0.978393	930	2	-2.233	0.51595	0.54443	0.98507	1944	1	-2.233
SLC15A1	4	0.13831	0.2951	0.978393	931	2	-1.3331	0.68286	0.70181	0.988834	2356	1	-1.3331
HS3ST3B1	2	0.1388	0.2275	0.978393	932	2	-1.7756	0.8612	0.86086	0.988834	2824	0	-1.7756
COX5A	7	0.1391	0.35942	0.978393	933	3	-0.55453	0.33187	0.54467	0.98507	1472	3	-0.55453
KCNK2	2	0.13951	0.2286	0.978393	934	2	-2.3897	0.86049	0.86022	0.988834	2821	0	-2.3897
QSOX1	7	0.14005	0.36105	0.978393	935	5	-1.3493	0.56173	0.72197	0.988834	2068	2	-1.3493
CHRNA10	6	0.14023	0.34782	0.978393	936	4	-1.6192	0.19096	0.36707	0.98507	982	2	-1.6192
SNCA	5	0.14029	0.32914	0.978393	937	2	-0.64981	0.64552	0.7216	0.988834	2266	1	-0.64981
HMGCL	5	0.14067	0.32976	0.978393	938	2	-0.43365	0.10793	0.23162	0.98507	666	2	-0.43365
GNPTAB	4	0.14072	0.29864	0.978393	939	3	-1.9296	0.089416	0.19545	0.98507	583	1	-1.9296
KMO	6	0.14079	0.34869	0.978393	940	4	-1.8059	0.14815	0.31011	0.98507	831	2	-1.8059
NT5C1B	7	0.14102	0.36276	0.978393	941	5	-1.78	0.081963	0.21497	0.98507	536	2	-1.78
GMDS	4	0.14103	0.29909	0.978393	942	2	-0.51327	0.045407	0.11047	0.98507	324	2	-0.51327
PDE6C	4	0.1412	0.29934	0.978393	943	3	-1.9522	0.66441	0.68857	0.988834	2301	1	-1.9522
INTERGENIC452481	1	0.14143	0.14161	0.978393	944	1	-2.7265	0.85857	0.85874	0.988834	2818	0	-2.7265
NUDT12	4	0.14159	0.29995	0.978393	945	2	-0.25261	0.033062	0.084717	0.98507	259	2	-0.25261
ATP5J	6	0.14184	0.35023	0.978393	946	4	-1.7794	0.59486	0.73177	0.988834	2141	2	-1.7794
GAL3ST2	4	0.14192	0.3004	0.978393	947	3	-1.6583	0.93112	0.93104	0.990525	3063	0	-1.6583
NUDT3	4	0.14198	0.30052	0.978393	948	3	-1.9912	0.8036	0.80328	0.988834	2666	0	-1.9912
ESD	7	0.14229	0.36485	0.978393	949	5	-1.4946	0.23665	0.44268	0.98507	1164	2	-1.4946
ALKBH3	9	0.14235	0.39184	0.978393	950	4	-0.47191	0.58173	0.77944	0.988834	2110	3	-0.47191
SLC2A7	3	0.1429	0.28744	0.978393	951	2	-1.8256	0.77557	0.77634	0.988834	2602	0	-1.8256
INTERGENIC593173	1	0.14308	0.14328	0.978393	952	1	-2.7141	0.85692	0.85698	0.988834	2812	0	-2.7141
GABRB3	6	0.14359	0.3529	0.978393	953	3	-0.86813	0.11974	0.27153	0.98507	715	2	-0.86813
ATP5I	5	0.14362	0.33501	0.978393	954	3	-1.9643	0.57483	0.69129	0.988834	2097	1	-1.9643
SLC25A42	2	0.14377	0.23499	0.978393	955	2	-1.6026	0.85623	0.85583	0.988834	2809	0	-1.6026
GMPR2	5	0.1439	0.3355	0.978393	956	3	-1.8966	0.0029437	0.012553	0.834158	29	2	-1.8966
ST3GAL4	3	0.14418	0.28876	0.978393	957	2	-1.4667	0.75141	0.75217	0.988834	2534	0	-1.4667
SLC13A5	3	0.14436	0.28894	0.978393	958	2	-2.206	0.87301	0.87361	0.988834	2861	0	-2.206
KCNJ4	3	0.14524	0.28993	0.978393	959	2	-1.5228	0.80197	0.80268	0.988834	2661	0	-1.5228
LHPP	4	0.1453	0.30555	0.978393	960	3	-1.6777	0.66468	0.68876	0.988834	2303	1	-1.6777
INTERGENIC562703	1	0.14551	0.14557	0.978393	961	1	-2.7037	0.85449	0.8545	0.988834	2805	0	-2.7037
IMPA2	5	0.14612	0.33922	0.978393	962	4	-1.94	0.87613	0.87669	0.988834	2867	0	-1.94
SLC35E1	6	0.14636	0.35709	0.978393	963	4	-1.7333	0.22358	0.40919	0.98507	1107	2	-1.7333
CRLS1	3	0.14677	0.29154	0.978393	964	2	-2.198	0.47487	0.51561	0.98507	1855	1	-2.198
PHYKPL	2	0.14682	0.23957	0.978393	965	2	-2.3206	0.85318	0.85267	0.988834	2801	0	-2.3206
ATP6V0D1	1	0.14701	0.14707	0.978393	966	1	-2.6974	0.85299	0.85298	0.988834	2800	0	-2.6974
KDM8	4	0.14717	0.30833	0.978393	967	3	-1.615	0.22888	0.3606	0.98507	1136	1	-1.615
SLC25A36	7	0.14803	0.3746	0.978393	968	5	-1.7391	0.24652	0.45315	0.98507	1203	2	-1.7391
PLIN1	5	0.14806	0.34258	0.978393	969	4	-1.2905	0.94119	0.94095	0.992178	3092	0	-1.2905
DGKH	4	0.14873	0.31075	0.978393	970	3	-1.6862	0.67101	0.69323	0.988834	2323	1	-1.6862
KCNH2	5	0.14968	0.34556	0.978393	971	2	-0.91636	0.53538	0.67575	0.988834	2005	1	-0.91636
B3GAT2	5	0.14968	0.34556	0.978393	972	4	-1.3419	0.73845	0.7695	0.988834	2502	1	-1.3419
ALOX15	4	0.14977	0.3123	0.978393	973	2	-1.3977	0.8562	0.85558	0.988834	2808	0	-1.3977
AKR7A2	6	0.14978	0.36236	0.978393	974	1	-0.26753	0.11331	0.26267	0.98507	688	2	-0.26753
ACSS1	4	0.14997	0.31257	0.978393	975	2	-0.2337	0.068922	0.15719	0.98507	449	2	-0.2337
TRPM8	6	0.14999	0.36266	0.978393	976	3	-1.204	0.49371	0.65232	0.988834	1899	2	-1.204
ACADM	5	0.15003	0.34621	0.978393	977	4	-1.1986	0.71262	0.75509	0.988834	2428	1	-1.1986
DLD	5	0.15006	0.34625	0.978393	978	2	-0.4425	0.86216	0.86249	0.988834	2827	1	-0.4425
BCKDHA	5	0.15034	0.34681	0.978393	979	3	-1.5346	0.076041	0.17937	0.98507	497	2	-1.5346
CUBN	4	0.15057	0.31356	0.978393	980	3	-1.9809	0.47585	0.5804	0.98507	1859	1	-1.9809
KCNF1	3	0.1512	0.29628	0.978393	981	2	-2.1832	0.63256	0.63758	0.988834	2227	1	-2.1832
NDUFS7	2	0.15125	0.24611	0.978393	982	2	-2.1761	0.84875	0.84819	0.988834	2788	0	-2.1761
INTERGENIC557183	1	0.15149	0.15154	0.978393	983	1	-2.6633	0.84851	0.84845	0.988834	2787	0	-2.6633
DHRS4	5	0.15175	0.34932	0.978393	984	4	-1.1569	0.16629	0.32233	0.98507	887	1	-1.1569
LDHAL6A	4	0.15203	0.31578	0.978393	985	3	-1.8406	0.61643	0.65707	0.988834	2193	1	-1.8406
HTR3C	2	0.15211	0.24733	0.978393	986	2	-1.5241	0.84789	0.84726	0.988834	2786	0	-1.5241
INTERGENIC786900	1	0.15219	0.15221	0.978393	987	1	-2.6585	0.84781	0.84777	0.988834	2784	0	-2.6585
GLCE	2	0.15224	0.2475	0.978393	988	1	-1.2756	0.24315	0.28189	0.98507	1189	1	-1.2756
NAT14	5	0.15261	0.35086	0.978393	989	4	-1.8325	0.78568	0.79972	0.988834	2623	1	-1.8325
P4HTM	3	0.15286	0.298	0.978393	990	1	0.31297	0.16406	0.26353	0.98507	880	2	0.31297
INTERGENIC381765	1	0.15369	0.15364	0.978393	991	1	-2.6512	0.84631	0.84628	0.988834	2779	0	-2.6512
SLC1A5	4	0.15369	0.31821	0.978393	992	3	-1.9971	0.87926	0.87868	0.988834	2882	0	-1.9971
SLC7A9	3	0.15392	0.29914	0.978393	993	1	-0.50512	0.7922	0.79295	0.988834	2642	0	-0.50512
SOD3	4	0.15424	0.31904	0.978393	994	2	-1.2095	0.076454	0.17133	0.98507	499	2	-1.2095
ACER2	6	0.15455	0.36933	0.978393	995	3	-0.95381	0.55841	0.70274	0.988834	2061	2	-0.95381
CERS2	2	0.15463	0.25091	0.978393	996	2	-2.0579	0.84537	0.84481	0.988834	2777	0	-2.0579
ALG5	4	0.15493	0.32	0.978393	997	3	-1.9881	0.39117	0.53512	0.98507	1641	1	-1.9881
HS3ST1	6	0.15505	0.37009	0.978393	998	4	-1.7713	0.41011	0.58959	0.98507	1697	1	-1.7713
GMPPA	4	0.15528	0.32055	0.978393	999	3	-1.6296	0.28203	0.41757	0.98507	1313	1	-1.6296
INTERGENIC287271	1	0.15581	0.15555	0.978393	1000	1	-2.6402	0.84419	0.84423	0.988834	2773	0	-2.6402
ALG1	3	0.15603	0.30144	0.978393	1001	2	-2.1659	0.70539	0.70589	0.988834	2410	0	-2.1659
STARD10	7	0.15644	0.38906	0.978393	1002	3	-0.28042	0.35712	0.57047	0.98507	1534	2	-0.28042
SLC45A3	7	0.15661	0.38931	0.978393	1003	4	-1.2753	0.16307	0.35855	0.98507	877	3	-1.2753
GABRA6	6	0.15686	0.37267	0.978393	1004	4	-1.6007	0.81433	0.84025	0.988834	2694	1	-1.6007
BSND	5	0.15701	0.35848	0.978393	1005	2	0.47326	0.060592	0.15316	0.98507	408	3	0.47326
ACSM1	3	0.15708	0.30258	0.978393	1006	2	-1.4779	0.40039	0.46661	0.98507	1666	1	-1.4779
INTERGENIC1099543	1	0.15769	0.15745	0.978393	1007	1	-2.6305	0.84231	0.8424	0.988834	2767	0	-2.6305
PLCB2	3	0.15771	0.30325	0.978393	1008	1	0.1866	0.20972	0.3232	0.98507	1046	2	0.1866
EPHX1	2	0.15793	0.25584	0.978393	1009	2	-1.7982	0.84207	0.84152	0.988834	2764	0	-1.7982
CANT1	3	0.15813	0.30374	0.978393	1010	1	-0.39624	0.57766	0.59177	0.98507	2103	1	-0.39624
SLC30A3	5	0.15901	0.36194	0.978393	1011	3	-1.6192	0.92157	0.92145	0.988834	3035	0	-1.6192
DHRS13	5	0.15918	0.36226	0.978393	1012	3	-1.9572	0.37954	0.53312	0.98507	1609	2	-1.9572
SUCLG1	3	0.15939	0.30508	0.978393	1013	2	-0.99379	0.46031	0.50575	0.98507	1817	1	-0.99379
FOLR3	5	0.15947	0.36275	0.978393	1014	2	0.19255	0.14536	0.29011	0.98507	822	3	0.19255
ATP6V0A4	5	0.15981	0.36335	0.978393	1015	3	-1.8962	0.064855	0.16064	0.98507	426	2	-1.8962
LPCAT3	4	0.16025	0.32785	0.978393	1016	2	-1.3488	0.36094	0.50255	0.98507	1544	1	-1.3488
PRDX5	3	0.16047	0.30627	0.978393	1017	2	-2.1539	0.82812	0.82884	0.988834	2722	0	-2.1539
TPCN2	2	0.16069	0.25983	0.978393	1018	2	-1.6366	0.83931	0.8388	0.988834	2758	0	-1.6366
SLC46A2	4	0.1607	0.32853	0.978393	1019	3	-1.6389	0.69607	0.71105	0.988834	2389	1	-1.6389
GABRR2	6	0.16119	0.37899	0.978393	1020	2	-0.085689	0.029148	0.092566	0.98507	235	3	-0.085689
TTYH1	3	0.16128	0.30716	0.978393	1021	1	-0.77747	0.38347	0.45627	0.98507	1619	1	-0.77747
UPRT	5	0.16155	0.3664	0.978393	1022	3	-1.9465	0.52868	0.67089	0.988834	1990	2	-1.9465
GSTM3	2	0.16157	0.26109	0.978393	1023	2	-2.2	0.83843	0.83791	0.988834	2754	0	-2.2
MGAT4B	5	0.16166	0.36659	0.978393	1024	3	-1.9461	0.33117	0.49004	0.98507	1466	2	-1.9461
NMNAT2	7	0.16175	0.39782	0.978393	1025	5	-1.2603	0.70338	0.818	0.988834	2406	2	-1.2603
LYPLA2	4	0.16177	0.33009	0.978393	1026	3	-1.9179	0.53548	0.61087	0.98507	2006	1	-1.9179
CYP4X1	4	0.16235	0.33098	0.978393	1027	2	-1.6515	0.89163	0.89097	0.988834	2934	0	-1.6515
RYR3	4	0.16242	0.3311	0.978393	1028	3	-1.82	0.91936	0.91877	0.988834	3017	0	-1.82
SLC17A8	4	0.16247	0.33115	0.978393	1029	3	-1.9817	0.68709	0.70481	0.988834	2367	1	-1.9817
SLC25A20	3	0.16295	0.30895	0.978393	1030	1	-0.56241	0.34031	0.43024	0.98507	1493	1	-0.56241
INPP5B	3	0.16307	0.30908	0.978393	1031	2	-2.1424	0.78297	0.78369	0.988834	2620	0	-2.1424
SFXN5	5	0.16311	0.36912	0.978393	1032	3	-1.9427	0.21724	0.39042	0.98507	1077	2	-1.9427
NDOR1	1	0.1632	0.16284	0.978393	1033	1	-2.6036	0.8368	0.83673	0.988834	2751	0	-2.6036
SLC40A1	5	0.16404	0.37065	0.978393	1034	4	-1.3828	0.74099	0.77098	0.988834	2508	1	-1.3828
AFMID	5	0.16413	0.37079	0.978393	1035	4	-1.8867	0.7561	0.78043	0.988834	2548	1	-1.8867
INTERGENIC739116	1	0.16414	0.16374	0.978393	1036	1	-2.599	0.83586	0.83579	0.988834	2745	0	-2.599
SLC34A1	4	0.16435	0.33374	0.978393	1037	3	-1.3364	0.12862	0.25219	0.98507	752	1	-1.3364
DPM2	5	0.16447	0.37132	0.978393	1038	3	-1.9374	0.4673	0.61337	0.985288	1836	2	-1.9374
KCNN4	5	0.16463	0.37159	0.978393	1039	3	-1.152	0.8067	0.81487	0.988834	2672	1	-1.152
PRPSAP2	4	0.16484	0.33443	0.978393	1040	3	-1.8271	0.17719	0.30492	0.98507	933	1	-1.8271
STEAP2	10	0.16491	0.44833	0.97887	1041	6	-1.5564	0.80656	0.90215	0.988834	2671	2	-1.5564
INTERGENIC482440	1	0.16516	0.16477	0.978393	1042	1	-2.5952	0.83484	0.83481	0.988834	2742	0	-2.5952
KDSR	4	0.16517	0.33491	0.978393	1043	2	-1.2041	0.5453	0.61625	0.985288	2035	1	-1.2041
INTERGENIC862930	1	0.16524	0.16483	0.978393	1044	1	-2.594	0.83476	0.83478	0.988834	2741	0	-2.594
IP6K3	2	0.16564	0.2671	0.978393	1045	2	-1.7968	0.83436	0.83389	0.988834	2739	0	-1.7968
INTERGENIC295865	1	0.16595	0.16561	0.978393	1046	1	-2.5885	0.83405	0.83402	0.988834	2738	0	-2.5885
AGPAT6	5	0.16603	0.37402	0.978393	1047	3	-1.9311	0.085169	0.1944	0.98507	556	2	-1.9311
TET1	5	0.16629	0.37446	0.978393	1048	3	-1.1578	0.87419	0.87463	0.988834	2866	0	-1.1578
TKT	2	0.1665	0.26845	0.978393	1049	2	-2.0622	0.76169	0.76131	0.988834	2563	0	-2.0622
CRYM	2	0.16679	0.26882	0.978393	1050	2	-1.863	0.83321	0.83273	0.988834	2736	0	-1.863
INPP5F	4	0.16682	0.33734	0.978393	1051	2	-0.74138	0.0794	0.17682	0.98507	521	2	-0.74138
ITGB3	5	0.16687	0.37547	0.978393	1052	4	-1.9295	0.84226	0.84387	0.988834	2766	1	-1.9295
AMY2A	4	0.16737	0.33809	0.978393	1053	2	-0.3112	0.093226	0.20236	0.98507	599	2	-0.3112
SLC19A3	2	0.16765	0.27002	0.978393	1054	1	-1.125	0.059981	0.10543	0.98507	402	1	-1.125
ATP5F1	4	0.16797	0.33902	0.978393	1055	3	-1.6109	0.62734	0.66396	0.988834	2213	1	-1.6109
SCN1A	5	0.16806	0.37748	0.978393	1056	4	-1.5594	0.85568	0.85611	0.988834	2806	1	-1.5594
CBR4	1	0.16823	0.16798	0.978393	1057	1	-2.58	0.83177	0.83184	0.988834	2732	0	-2.58
NPL	4	0.16846	0.3397	0.978393	1058	2	-1.3141	0.17065	0.29773	0.98507	905	1	-1.3141
FUT9	5	0.16866	0.37855	0.978393	1059	2	-0.79441	0.056094	0.14543	0.98507	383	2	-0.79441
INTERGENIC1161247	1	0.1687	0.16842	0.978393	1060	1	-2.5771	0.8313	0.83132	0.988834	2731	0	-2.5771
CACNA1A	2	0.1688	0.2717	0.978393	1061	1	-1.504	0.54344	0.54459	0.98507	2028	1	-1.504
HYAL1	3	0.16901	0.31544	0.978393	1062	2	-1.3372	0.86136	0.86211	0.988834	2825	0	-1.3372
CRYZL1	5	0.16919	0.37949	0.978393	1063	3	-1.923	0.89905	0.89922	0.988834	2950	0	-1.923
TAT	4	0.16928	0.34093	0.978393	1064	2	-1.162	0.31811	0.45666	0.98507	1425	1	-1.162
GALNT8	3	0.16931	0.31575	0.978393	1065	2	-2.1155	0.50097	0.53387	0.98507	1914	1	-2.1155
LDLR	4	0.16952	0.34129	0.978393	1066	3	-1.7809	0.32399	0.4629	0.98507	1445	1	-1.7809
VAT1L	1	0.16972	0.16937	0.978393	1067	1	-2.5705	0.83028	0.83034	0.988834	2727	0	-2.5705
MGAT5B	4	0.16982	0.34171	0.978393	1068	3	-1.7996	0.74153	0.74662	0.988834	2510	1	-1.7996
UGT1A10	8	0.17002	0.42851	0.97887	1069	3	-0.027327	0.070492	0.20568	0.98507	455	4	-0.027327
OTC	7	0.17028	0.4128	0.97887	1070	3	-0.48527	0.22788	0.43323	0.98507	1130	3	-0.48527
SLC10A2	2	0.17052	0.27424	0.978393	1071	2	-2.2406	0.82881	0.82839	0.988834	2725	0	-2.2406
PLA2G16	6	0.17074	0.39248	0.978393	1072	3	-1.4417	0.19213	0.36872	0.98507	984	2	-1.4417
ECI2	4	0.17123	0.34389	0.978393	1073	3	-1.5214	0.07675	0.17188	0.98507	502	1	-1.5214
INTERGENIC844439	1	0.17137	0.17101	0.978393	1074	1	-2.5608	0.82863	0.8287	0.988834	2724	0	-2.5608
ACAD11	5	0.17137	0.38299	0.978393	1075	2	-0.8903	0.87359	0.87409	0.988834	2865	0	-0.8903
MFSD3	4	0.17147	0.34428	0.978393	1076	1	0.046461	0.29901	0.43626	0.98507	1369	2	0.046461
HMGCR	2	0.17166	0.27592	0.978393	1077	1	-1.3525	0.41674	0.42506	0.98507	1713	1	-1.3525
GLT1D1	3	0.17172	0.31843	0.978393	1078	1	-0.24639	0.18537	0.29168	0.98507	960	1	-0.24639
CHIT1	3	0.17205	0.31881	0.978393	1079	2	-2.1047	0.70152	0.70207	0.988834	2400	0	-2.1047
SLC37A1	6	0.1721	0.39454	0.978393	1080	4	-1.576	0.64228	0.77059	0.988834	2258	1	-1.576
GDPD5	3	0.17214	0.31892	0.978393	1081	2	-2.1046	0.86604	0.86692	0.988834	2839	0	-2.1046
CERS1	3	0.17255	0.31931	0.978393	1082	1	0.42336	0.12376	0.20916	0.98507	736	2	0.42336
ACAD9	6	0.17284	0.39558	0.978393	1083	4	-1.6685	0.15472	0.31923	0.98507	850	2	-1.6685
INTERGENIC648892	1	0.17318	0.17285	0.978393	1084	1	-2.5507	0.82682	0.82682	0.988834	2719	0	-2.5507
TECRL	7	0.17341	0.418	0.97887	1085	4	-1.0365	0.40621	0.6214	0.985288	1684	3	-1.0365
PDE3A	3	0.17347	0.32028	0.978393	1086	2	-2.0984	0.26489	0.38704	0.98507	1261	1	-2.0984
ITPKA	3	0.17421	0.32106	0.978393	1087	2	-1.3984	0.36536	0.44512	0.98507	1555	1	-1.3984
DDAH2	3	0.17463	0.32151	0.978393	1088	1	-0.74372	0.27654	0.39364	0.98507	1296	1	-0.74372
GLO1	5	0.17475	0.38867	0.978393	1089	3	-1.3525	0.27284	0.43857	0.98507	1290	2	-1.3525
ATP6V1G2	5	0.17523	0.38948	0.978393	1090	4	-1.5052	0.22567	0.39764	0.98507	1119	1	-1.5052
VLDLR	4	0.17524	0.34981	0.978393	1091	2	-1.0043	0.21734	0.34812	0.98507	1079	2	-1.0043
INTERGENIC95689	1	0.17553	0.17518	0.978393	1092	1	-2.5353	0.82447	0.82446	0.988834	2713	0	-2.5353
CYP4V2	5	0.17592	0.39059	0.978393	1093	3	-1.8971	0.32775	0.48703	0.98507	1456	2	-1.8971
NPC2	4	0.17595	0.35083	0.978393	1094	3	-1.493	0.66149	0.68663	0.988834	2293	1	-1.493
KCNMB3	5	0.17603	0.39072	0.978393	1095	3	-1.4434	0.42661	0.5762	0.98507	1733	2	-1.4434
MMAB	6	0.17614	0.40039	0.978393	1096	3	-1.0929	0.010563	0.040604	0.966503	108	2	-1.0929
INTERGENIC789586	1	0.17624	0.17588	0.978393	1097	1	-2.5301	0.82376	0.82368	0.988834	2710	0	-2.5301
PPAPDC2	7	0.17667	0.42351	0.97887	1098	3	0.061244	0.3253	0.53788	0.98507	1452	3	0.061244
SMPD4	6	0.17681	0.4014	0.978393	1099	3	-0.82685	0.063915	0.17163	0.98507	422	2	-0.82685
KCTD10	6	0.17681	0.4014	0.978393	1100	3	-0.60185	0.30581	0.51182	0.98507	1393	2	-0.60185
TNXB	5	0.17721	0.39259	0.978393	1101	2	-0.0054753	0.52084	0.66353	0.988834	1963	2	-0.0054753
CYB5R3	5	0.17754	0.3931	0.978393	1102	3	-1.8933	0.46956	0.6155	0.985288	1842	2	-1.8933
SEPHS1	3	0.17757	0.32463	0.978393	1103	2	-2.0827	0.071661	0.13851	0.98507	465	1	-2.0827
INTERGENIC457886	1	0.17766	0.17739	0.978393	1104	1	-2.5241	0.82234	0.82222	0.988834	2708	0	-2.5241
OGFOD2	4	0.17773	0.35352	0.978393	1105	2	-1.0038	0.49833	0.59165	0.98507	1909	1	-1.0038
GCDH	5	0.17778	0.39351	0.978393	1106	2	-0.82485	0.89242	0.89295	0.988834	2937	0	-0.82485
TTYH2	4	0.17802	0.3539	0.978393	1107	3	-1.6725	0.40172	0.54639	0.98507	1672	1	-1.6725
KCNQ3	1	0.17829	0.17794	0.978393	1108	1	-2.5219	0.82171	0.82165	0.988834	2705	0	-2.5219
PNPLA5	3	0.1785	0.32567	0.978393	1109	2	-2.0798	0.31773	0.41714	0.98507	1423	1	-2.0798
NUDT10	4	0.17854	0.35463	0.978393	1110	2	-0.79947	0.75548	0.75848	0.988834	2547	1	-0.79947
INTERGENIC362337	1	0.17876	0.17834	0.978393	1111	1	-2.5207	0.82124	0.82117	0.988834	2703	0	-2.5207
KCNN1	3	0.17887	0.32614	0.978393	1112	2	-2.0778	0.87242	0.87307	0.988834	2859	0	-2.0778
UQCRQ	7	0.17892	0.42714	0.97887	1113	4	-1.7636	0.78188	0.85379	0.988834	2615	1	-1.7636
HEXA	3	0.17918	0.32647	0.978393	1114	2	-1.9442	0.83924	0.83999	0.988834	2757	0	-1.9442
IDUA	5	0.17921	0.39587	0.978393	1115	4	-1.3065	0.96105	0.96077	0.995967	3144	0	-1.3065
ATP6V1D	5	0.17945	0.39628	0.978393	1116	1	0.57911	0.017575	0.05543	0.98507	149	4	0.57911
SLC41A2	5	0.17987	0.39695	0.978393	1117	3	-1.2103	0.89042	0.89099	0.988834	2928	0	-1.2103
CKMT1A	7	0.18044	0.42973	0.97887	1118	3	-0.62505	0.38266	0.59687	0.98507	1616	2	-0.62505
PAPSS1	4	0.18064	0.3576	0.978393	1119	2	-1.1675	0.40058	0.54523	0.98507	1667	2	-1.1675
ALDH1A1	7	0.18073	0.43024	0.97887	1120	4	-1.2469	0.23539	0.4414	0.98507	1158	3	-1.2469
SLC26A3	3	0.18083	0.32824	0.978393	1121	2	-2.0715	0.22641	0.34508	0.98507	1122	1	-2.0715
MAT2A	4	0.18092	0.35798	0.978393	1122	3	-1.7157	0.037652	0.09433	0.98507	284	1	-1.7157
TCIRG1	6	0.18115	0.40761	0.97887	1123	4	-1.7455	0.76001	0.81421	0.988834	2559	1	-1.7455
NQO2	5	0.18171	0.4	0.978393	1124	4	-1.2847	0.6196	0.70999	0.988834	2201	1	-1.2847
ATP5D	5	0.1818	0.40014	0.978393	1125	2	0.17692	0.13386	0.27225	0.98507	773	3	0.17692
INPP5D	4	0.18192	0.35946	0.978393	1126	3	-1.7918	0.21114	0.34158	0.98507	1051	1	-1.7918
PDE5A	4	0.18234	0.36011	0.978393	1127	2	-0.25979	0.0059796	0.020471	0.834158	68	2	-0.25979
TBXAS1	5	0.18238	0.401	0.978393	1128	4	-1.071	0.86902	0.86939	0.988834	2845	0	-1.071
APOA5	6	0.18251	0.40958	0.97887	1129	4	-1.5843	0.60762	0.74206	0.988834	2173	2	-1.5843
AQP1	5	0.18276	0.40162	0.978393	1130	3	-1.8748	0.46308	0.60938	0.98507	1826	2	-1.8748
GADL1	5	0.18326	0.40233	0.978393	1131	4	-1.1176	0.94415	0.94387	0.992178	3103	0	-1.1176
IRG1	4	0.18355	0.36179	0.978393	1132	3	-1.7482	0.50039	0.59271	0.98507	1913	1	-1.7482
PPOX	3	0.18438	0.33208	0.978393	1133	2	-2.0572	0.4971	0.53094	0.98507	1906	1	-2.0572
NDUFA12	5	0.18447	0.40437	0.97887	1134	3	-1.0106	0.96654	0.96619	0.996707	3162	0	-1.0106
SLC26A4	3	0.18557	0.33335	0.978393	1135	2	-1.0587	0.51726	0.54535	0.98507	1950	1	-1.0587
COX8C	8	0.18567	0.45057	0.97887	1136	4	-1.2796	0.46156	0.67672	0.988834	1819	2	-1.2796
ALDOA	4	0.18611	0.36536	0.978393	1137	2	-0.22936	0.13709	0.26128	0.98507	790	2	-0.22936
CHST2	6	0.18615	0.41485	0.97887	1138	4	-1.7641	0.88697	0.88925	0.988834	2912	1	-1.7641
ACOXL	5	0.1864	0.40743	0.97887	1139	3	-1.8621	0.06155	0.15482	0.98507	411	2	-1.8621
BEST1	4	0.18695	0.3665	0.978393	1140	2	-1.3166	0.54094	0.61385	0.985288	2018	1	-1.3166
ALDH9A1	7	0.18723	0.44091	0.97887	1141	4	-1.7385	0.53197	0.70322	0.988834	1999	2	-1.7385
GRIK2	7	0.18724	0.44095	0.97887	1142	5	-1.7364	0.30138	0.51236	0.98507	1379	2	-1.7364
AANAT	5	0.18748	0.40932	0.97887	1143	3	-1.1697	0.089179	0.20087	0.98507	580	2	-1.1697
STARD3	4	0.18756	0.36744	0.978393	1144	2	-0.89166	0.09976	0.21437	0.98507	634	2	-0.89166
SERPINA1	2	0.18763	0.29836	0.978393	1145	2	-1.9734	0.81237	0.81187	0.988834	2689	0	-1.9734
SLC12A6	4	0.1878	0.36779	0.978393	1146	3	-1.8351	0.86177	0.86101	0.988834	2826	0	-1.8351
SLC38A3	4	0.18781	0.36779	0.978393	1147	3	-1.4819	0.20083	0.33044	0.98507	1016	1	-1.4819
KCNG1	3	0.18783	0.33579	0.978393	1148	1	0.089745	0.24514	0.36895	0.98507	1199	2	0.089745
CLCN7	2	0.18789	0.29876	0.978393	1149	1	-1.8051	0.68692	0.68728	0.988834	2366	0	-1.8051
SLC25A22	5	0.18814	0.41013	0.97887	1150	1	-0.37081	0.864	0.86424	0.988834	2832	1	-0.37081
ENTPD2	2	0.18846	0.29954	0.978393	1151	1	-1.4203	0.51113	0.51276	0.98507	1932	1	-1.4203
ALKBH6	6	0.18897	0.41903	0.97887	1152	2	0.5258	0.00095268	0.0048321	0.834158	12	4	0.5258
PIK3R2	3	0.18906	0.33711	0.978393	1153	2	-1.0049	0.58871	0.60087	0.98507	2126	1	-1.0049
PGM2	4	0.19051	0.37148	0.978393	1154	3	-1.4296	0.91484	0.91429	0.988834	2996	0	-1.4296
ETFB	4	0.19069	0.37174	0.978393	1155	3	-1.4724	0.83089	0.83037	0.988834	2729	0	-1.4724
BHMT	2	0.191	0.30307	0.978393	1156	1	-1.8492	0.70503	0.70512	0.988834	2409	0	-1.8492
ABCA3	7	0.19123	0.44709	0.97887	1157	3	0.01798	0.14409	0.32668	0.98507	818	3	0.01798
ENPP4	6	0.19132	0.42251	0.97887	1158	2	0.050837	0.59078	0.72852	0.988834	2132	2	0.050837
GNPAT	4	0.19135	0.37271	0.978393	1159	3	-1.4235	0.69076	0.70734	0.988834	2374	1	-1.4235
SLC35E3	4	0.19172	0.37322	0.978393	1160	3	-1.6086	0.86917	0.86861	0.988834	2847	0	-1.6086
LIPM	3	0.19194	0.34019	0.978393	1161	2	-2.0326	0.71367	0.71425	0.988834	2433	0	-2.0326
SCNN1A	2	0.19325	0.30615	0.978393	1162	2	-1.7765	0.80675	0.80642	0.988834	2673	0	-1.7765
CES1	7	0.19344	0.45066	0.97887	1163	4	-1.1841	0.13696	0.31471	0.98507	789	3	-1.1841
UGT1A8	1	0.19369	0.19313	0.978393	1164	1	-2.442	0.80631	0.80643	0.988834	2670	0	-2.442
SLC35A4	4	0.19379	0.37618	0.978393	1165	3	-1.6537	0.87329	0.87266	0.988834	2863	0	-1.6537
GMPR	6	0.19387	0.42636	0.97887	1166	4	-1.7543	0.80182	0.83385	0.988834	2660	1	-1.7543
GCNT7	6	0.19418	0.42678	0.97887	1167	3	-0.62577	0.29247	0.49567	0.98507	1350	3	-0.62577
NAALAD2	7	0.19437	0.45208	0.97887	1168	5	-1.1675	0.26118	0.46907	0.98507	1250	1	-1.1675
GABRA3	3	0.19442	0.34293	0.978393	1169	2	-2.024	0.30096	0.40733	0.98507	1377	1	-2.024
GPIHBP1	7	0.19496	0.453	0.97887	1170	5	-1.7127	0.21232	0.41634	0.98507	1057	1	-1.7127
ASIC5	6	0.1952	0.42817	0.97887	1171	4	-1.436	0.58765	0.72576	0.988834	2120	2	-1.436
GSS	5	0.19576	0.41866	0.97887	1172	3	-1.4832	0.88391	0.88453	0.988834	2900	0	-1.4832
KCNA3	3	0.19601	0.3445	0.978393	1173	2	-1.3496	0.40357	0.46867	0.98507	1680	1	-1.3496
MOGAT3	5	0.19624	0.41909	0.97887	1174	3	-1.826	0.43909	0.58736	0.98507	1761	1	-1.826
CACNG4	5	0.19642	0.41926	0.97887	1175	2	-0.67844	0.19214	0.36096	0.98507	986	2	-0.67844
DPYSL3	3	0.19663	0.3451	0.978393	1176	2	-1.812	0.31462	0.41531	0.98507	1416	1	-1.812
INTERGENIC254893	1	0.19668	0.19611	0.978393	1177	1	-2.4205	0.80332	0.80338	0.988834	2665	0	-2.4205
INTERGENIC1305340	1	0.19691	0.19635	0.978393	1178	1	-2.419	0.80309	0.80313	0.988834	2664	0	-2.419
LPIN3	3	0.19703	0.34553	0.978393	1179	2	-1.5506	0.66014	0.66238	0.988834	2290	1	-1.5506
WBSCR17	4	0.19777	0.38177	0.978393	1180	3	-1.5889	0.90455	0.90408	0.988834	2969	0	-1.5889
INTERGENIC1271262	1	0.19801	0.19742	0.978393	1181	1	-2.4136	0.80199	0.80209	0.988834	2662	0	-2.4136
ARSB	7	0.19802	0.45762	0.97887	1182	3	-0.54932	0.54436	0.7111	0.988834	2034	2	-0.54932
ACOX1	4	0.19817	0.38232	0.978393	1183	2	-0.38225	0.023524	0.064587	0.98507	192	2	-0.38225
PIGS	3	0.19825	0.34687	0.978393	1184	2	-1.1952	0.29089	0.40158	0.98507	1345	1	-1.1952
SVOP	3	0.19886	0.34757	0.978393	1185	2	-1.1925	0.69505	0.69571	0.988834	2385	1	-1.1925
DHTKD1	7	0.19901	0.45919	0.97887	1186	5	-1.6824	0.7122	0.82463	0.988834	2427	2	-1.6824
SIRT5	6	0.19909	0.43334	0.97887	1187	4	-1.5067	0.55979	0.70383	0.988834	2063	2	-1.5067
GALNT7	8	0.19916	0.46874	0.97887	1188	2	-0.39978	0.78561	0.87806	0.988834	2622	2	-0.39978
PLCD3	6	0.1996	0.43412	0.97887	1189	2	-0.50301	0.48236	0.64358	0.988834	1873	1	-0.50301
MOCS3	3	0.19961	0.34842	0.978393	1190	2	-2.0062	0.82133	0.82211	0.988834	2704	0	-2.0062
MFSD2A	5	0.19971	0.42276	0.97887	1191	1	-0.20338	0.80712	0.81523	0.988834	2674	1	-0.20338
GART	2	0.19987	0.31525	0.978393	1192	2	-1.6673	0.80013	0.79967	0.988834	2656	0	-1.6673
SLC39A9	5	0.2007	0.42384	0.97887	1193	2	-0.53249	0.27861	0.44354	0.98507	1302	1	-0.53249
AKR1B15	8	0.20077	0.47094	0.97887	1194	3	-0.33025	0.13162	0.31387	0.98507	764	3	-0.33025
NDST2	3	0.2013	0.35019	0.978393	1195	1	-0.7976	0.49606	0.53012	0.98507	1903	1	-0.7976
ADA	2	0.20156	0.31754	0.978393	1196	2	-1.532	0.79844	0.79786	0.988834	2653	0	-1.532
PLA2G7	5	0.20168	0.42488	0.97887	1197	2	-0.23931	0.50883	0.65178	0.988834	1927	1	-0.23931
CHPT1	7	0.20189	0.464	0.97887	1198	5	-1.4525	0.7635	0.84786	0.988834	2574	1	-1.4525
LSS	3	0.20211	0.35105	0.978393	1199	2	-1.2236	0.072109	0.13919	0.98507	472	1	-1.2236
OXA1L	3	0.20212	0.35106	0.978393	1200	2	-1.9965	0.66992	0.67159	0.988834	2319	1	-1.9965
MCOLN3	3	0.20231	0.35127	0.978393	1201	2	-1.995	0.66767	0.66932	0.988834	2311	1	-1.995
ARSK	8	0.20265	0.47357	0.97887	1202	5	-1.472	0.53374	0.73597	0.988834	2002	1	-1.472
ATP13A5	5	0.20276	0.42598	0.97887	1203	2	-0.62582	0.50359	0.64698	0.988834	1921	2	-0.62582
INTERGENIC1249272	1	0.20288	0.20224	0.978393	1204	1	-2.3835	0.79712	0.79737	0.988834	2651	0	-2.3835
FUT3	5	0.203	0.42622	0.97887	1205	3	-1.0239	0.41625	0.56674	0.98507	1712	2	-1.0239
SLC43A2	6	0.20312	0.43905	0.97887	1206	2	-0.17268	0.12511	0.2786	0.98507	742	3	-0.17268
MGAT3	4	0.20322	0.38958	0.978393	1207	1	0.26217	0.072029	0.16289	0.98507	471	2	0.26217
MCCC1	6	0.20351	0.43957	0.97887	1208	3	-0.83596	0.055462	0.15313	0.98507	379	2	-0.83596
INTERGENIC797573	1	0.20367	0.20299	0.978393	1209	1	-2.3785	0.79633	0.79657	0.988834	2650	0	-2.3785
INTERGENIC163074	1	0.20391	0.20321	0.978393	1210	1	-2.3765	0.79609	0.79639	0.988834	2649	0	-2.3765
FMO3	4	0.20428	0.39107	0.978393	1211	1	0.21233	0.14131	0.26606	0.98507	809	2	0.21233
B4GALNT2	3	0.20495	0.35418	0.978393	1212	2	-1.7566	0.12275	0.20769	0.98507	733	1	-1.7566
MIOX	6	0.20522	0.44209	0.97887	1213	4	-1.4795	0.49822	0.65562	0.988834	1908	1	-1.4795
GPX8	5	0.20529	0.42866	0.97887	1214	2	-0.73293	0.82853	0.83202	0.988834	2723	1	-0.73293
CHRNA7	8	0.20581	0.47774	0.97887	1215	4	-1.0006	0.26188	0.4973	0.98507	1252	3	-1.0006
ABHD12	6	0.20616	0.4433	0.97887	1216	4	-1.6736	0.59586	0.73248	0.988834	2145	2	-1.6736
ATP13A2	4	0.20639	0.39397	0.978393	1217	2	-1.4173	0.84633	0.84571	0.988834	2780	0	-1.4173
ABCE1	4	0.20702	0.39484	0.978393	1218	3	-1.4327	0.92719	0.92695	0.988834	3057	0	-1.4327
APRT	2	0.2076	0.32609	0.978393	1219	1	-1.6989	0.66181	0.66237	0.988834	2295	0	-1.6989
ATP2B2	3	0.20767	0.3569	0.978393	1220	2	-1.9731	0.0012962	0.003815	0.774316	14	1	-1.9731
CYP4F22	6	0.20768	0.44534	0.97887	1221	4	-1.5688	0.82174	0.84435	0.988834	2706	1	-1.5688
IVD	4	0.20774	0.39581	0.978393	1222	3	-1.6444	0.92097	0.92051	0.988834	3032	0	-1.6444
CKB	6	0.20791	0.44565	0.97887	1223	3	-0.93451	0.87811	0.88191	0.988834	2873	1	-0.93451
SLC6A8	5	0.20798	0.43166	0.97887	1224	2	0.051651	0.52664	0.66902	0.988834	1980	2	0.051651
LYZL4	3	0.20816	0.35741	0.978393	1225	2	-1.972	0.19825	0.30823	0.98507	1002	1	-1.972
GNE	8	0.2082	0.48087	0.97887	1226	5	-1.2504	0.73486	0.84512	0.988834	2491	1	-1.2504
TET2	8	0.20863	0.48144	0.97887	1227	5	-1.3861	0.92507	0.93314	0.990525	3050	1	-1.3861
NAA50	6	0.20874	0.44682	0.97887	1228	4	-1.3757	0.16613	0.33411	0.98507	886	2	-1.3757
PLCZ1	3	0.20879	0.35806	0.978393	1229	2	-1.1134	0.54094	0.56289	0.98507	2019	1	-1.1134
TCN1	4	0.20917	0.39765	0.978393	1230	3	-1.446	0.87242	0.87175	0.988834	2860	0	-1.446
SMPD2	5	0.2092	0.43297	0.97887	1231	3	-1.7852	0.35931	0.51502	0.98507	1539	2	-1.7852
COX4I2	4	0.20946	0.39806	0.978393	1232	3	-1.4521	0.9136	0.91307	0.988834	2993	0	-1.4521
AGPS	4	0.20975	0.39846	0.978393	1233	3	-1.5244	0.039483	0.098152	0.98507	294	1	-1.5244
INTERGENIC1164079	1	0.20988	0.20921	0.978393	1234	1	-2.3465	0.79012	0.79032	0.988834	2637	0	-2.3465
EDEM3	4	0.20995	0.39871	0.978393	1235	3	-1.6936	0.77662	0.77748	0.988834	2607	1	-1.6936
SLC7A10	3	0.21002	0.35937	0.978393	1236	2	-1.9643	0.19866	0.3088	0.98507	1004	1	-1.9643
INTERGENIC551602	1	0.21035	0.20963	0.978393	1237	1	-2.344	0.78965	0.78984	0.988834	2635	0	-2.344
SLC16A9	6	0.21065	0.44936	0.97887	1238	3	-0.67812	0.20109	0.38059	0.98507	1017	3	-0.67812
CNGB3	4	0.21074	0.39975	0.978393	1239	3	-1.6009	0.7474	0.75157	0.988834	2524	1	-1.6009
ST3GAL6	5	0.21083	0.43469	0.97887	1240	3	-0.96464	0.51737	0.6602	0.988834	1951	2	-0.96464
TXNIP	2	0.21106	0.33085	0.978393	1241	2	-1.9757	0.78894	0.78853	0.988834	2632	0	-1.9757
INTERGENIC492514	1	0.21114	0.2104	0.978393	1242	1	-2.3392	0.78886	0.78913	0.988834	2631	0	-2.3392
UGGT2	3	0.21141	0.36087	0.978393	1243	1	-0.8211	0.74644	0.74722	0.988834	2521	0	-0.8211
GK2	4	0.21152	0.40079	0.978393	1244	3	-1.553	0.7523	0.75563	0.988834	2536	1	-1.553
SULT1A3	6	0.21156	0.45055	0.97887	1245	3	-0.90047	0.22282	0.40826	0.98507	1105	2	-0.90047
ME1	3	0.21161	0.36113	0.978393	1246	1	0.66702	0.032942	0.081784	0.98507	256	2	0.66702
RDH13	5	0.21213	0.43611	0.97887	1247	2	-0.4083	0.045706	0.12698	0.98507	325	2	-0.4083
ACER1	4	0.21246	0.40205	0.978393	1248	2	-0.56186	0.035818	0.090547	0.98507	271	2	-0.56186
UQCRFS1	3	0.21261	0.36223	0.978393	1249	1	-0.51437	0.52806	0.55339	0.98507	1987	1	-0.51437
SV2B	2	0.21301	0.33366	0.978393	1250	2	-1.3955	0.78699	0.7866	0.988834	2626	0	-1.3955
GRIA4	7	0.21366	0.48231	0.97887	1251	3	-0.56496	0.082474	0.21594	0.98507	537	2	-0.56496
KCNS1	5	0.21408	0.43821	0.97887	1252	1	0.11111	0.028809	0.08574	0.98507	232	3	0.11111
KCNK18	3	0.21415	0.36398	0.978393	1253	2	-1.9483	0.81604	0.81684	0.988834	2699	0	-1.9483
GNPDA2	3	0.21435	0.36419	0.978393	1254	2	-1.9472	0.36832	0.44693	0.98507	1561	1	-1.9472
ATP10A	3	0.21442	0.36426	0.978393	1255	1	0.13695	0.22832	0.34754	0.98507	1131	2	0.13695
NOX1	7	0.21475	0.48406	0.97887	1256	4	-1.6612	0.53936	0.708	0.988834	2014	2	-1.6612
SLC7A7	6	0.21479	0.45488	0.97887	1257	4	-1.4368	0.95976	0.95986	0.995967	3139	0	-1.4368
PON2	7	0.21524	0.48481	0.97887	1258	3	-0.62178	0.25237	0.45956	0.98507	1225	3	-0.62178
MBOAT2	4	0.2156	0.40642	0.97887	1259	3	-1.6232	0.51352	0.59943	0.98507	1937	1	-1.6232
SCN10A	5	0.21585	0.44025	0.97887	1260	3	-1.6806	0.21925	0.39209	0.98507	1087	2	-1.6806
ATP6V0A1	5	0.21634	0.44078	0.97887	1261	3	-1.7594	0.5318	0.67393	0.988834	1998	2	-1.7594
SLC37A2	2	0.2175	0.33954	0.978393	1262	1	-1.0717	0.1339	0.20081	0.98507	774	1	-1.0717
SLC47A2	2	0.21764	0.33974	0.978393	1263	1	-1.0555	0.11167	0.18499	0.98507	683	1	-1.0555
NUDT15	2	0.21778	0.33994	0.978393	1264	1	-1.7565	0.69026	0.69051	0.988834	2373	0	-1.7565
PPAPDC3	6	0.21817	0.45938	0.97887	1265	3	-1.2064	0.43628	0.60869	0.98507	1752	2	-1.2064
EPHX3	6	0.21822	0.45941	0.97887	1266	3	-0.38887	0.094476	0.23569	0.98507	604	3	-0.38887
ATP6V1G1	4	0.21861	0.41051	0.97887	1267	3	-1.777	0.92162	0.92115	0.988834	3036	0	-1.777
ACMSD	3	0.21863	0.36861	0.978393	1268	2	-1.6871	0.81536	0.81617	0.988834	2697	0	-1.6871
UGT2B15	3	0.21901	0.36899	0.978393	1269	2	-1.9307	0.73561	0.73629	0.988834	2495	0	-1.9307
RPIA	5	0.21926	0.44387	0.97887	1270	3	-1.3295	0.89471	0.89513	0.988834	2941	0	-1.3295
GPX7	5	0.2193	0.44391	0.97887	1271	3	-1.7505	0.092456	0.20638	0.98507	594	2	-1.7505
PIK3R4	2	0.21931	0.34205	0.978393	1272	1	-1.157	0.29039	0.31921	0.98507	1344	1	-1.157
SYNJ2	2	0.21973	0.34262	0.978393	1273	1	-1.6196	0.64074	0.64146	0.988834	2252	0	-1.6196
KCNC3	4	0.21998	0.41232	0.97887	1274	3	-1.3029	0.64051	0.6726	0.988834	2249	1	-1.3029
SLC5A2	3	0.22	0.37015	0.978393	1275	2	-1.9287	0.54584	0.56657	0.98507	2037	1	-1.9287
COMTD1	4	0.22031	0.41283	0.97887	1276	2	-0.68915	0.36014	0.50166	0.98507	1542	2	-0.68915
PI4K2B	6	0.22052	0.46244	0.97887	1277	3	-0.99074	0.10303	0.24877	0.98507	644	2	-0.99074
DPYSL5	3	0.221	0.37115	0.978393	1278	2	-1.9257	0.61212	0.62024	0.985288	2182	1	-1.9257
PDK4	3	0.22123	0.37139	0.978393	1279	2	-1.0809	0.87355	0.87415	0.988834	2864	0	-1.0809
SLC22A2	3	0.2213	0.37148	0.978393	1280	2	-1.9245	0.0038852	0.01081	0.834158	40	1	-1.9245
LNPEP	4	0.22205	0.41529	0.97887	1281	2	-1.5499	0.092343	0.20074	0.98507	593	1	-1.5499
DBI	6	0.22205	0.46456	0.97887	1282	3	-1.0168	0.08303	0.21226	0.98507	541	1	-1.0168
ADCY5	6	0.22243	0.46505	0.97887	1283	3	-0.57373	0.046374	0.13282	0.98507	328	2	-0.57373
TKTL1	4	0.223	0.41674	0.97887	1284	3	-1.714	0.37077	0.51345	0.98507	1571	1	-1.714
PTGS2	3	0.22302	0.37328	0.978393	1285	1	0.28078	0.014664	0.038345	0.961881	130	2	0.28078
UPP1	3	0.22322	0.37348	0.978393	1286	1	0.014623	0.15349	0.24939	0.98507	846	1	0.014623
HSD11B1L	5	0.22335	0.44824	0.97887	1287	3	-1.7385	0.44172	0.5898	0.98507	1769	2	-1.7385
INTERGENIC350912	1	0.2234	0.22247	0.978393	1288	1	-2.2838	0.7766	0.77687	0.988834	2606	0	-2.2838
ACSBG1	4	0.22345	0.41735	0.97887	1289	3	-1.7145	0.089709	0.19602	0.98507	585	1	-1.7145
SULT1C3	6	0.2236	0.46651	0.97887	1290	4	-1.4729	0.068894	0.18264	0.98507	447	2	-1.4729
ATP5L2	7	0.22371	0.49791	0.979902	1291	4	-1.6018	0.29025	0.50047	0.98507	1343	3	-1.6018
KDM4D	7	0.22406	0.49843	0.98032	1292	5	-1.2973	0.27352	0.48229	0.98507	1292	2	-1.2973
INTERGENIC1135488	1	0.22418	0.22325	0.978393	1293	1	-2.2814	0.77582	0.77603	0.988834	2604	0	-2.2814
INTERGENIC205297	1	0.22426	0.22334	0.978393	1294	1	-2.2811	0.77574	0.77593	0.988834	2603	0	-2.2811
GLRB	4	0.22448	0.41882	0.97887	1295	2	-1.5786	0.18611	0.31456	0.98507	962	1	-1.5786
INTERGENIC109494	1	0.2252	0.22434	0.978393	1296	1	-2.2764	0.7748	0.77494	0.988834	2598	0	-2.2764
CH25H	3	0.22621	0.37677	0.978393	1297	2	-1.9046	0.72068	0.72132	0.988834	2450	0	-1.9046
KCNS2	4	0.22655	0.42159	0.97887	1298	2	-0.6668	0.062544	0.14472	0.98507	418	2	-0.6668
GGTLC1	6	0.2269	0.47116	0.97887	1299	4	-1.3133	0.33066	0.53306	0.98507	1463	2	-1.3133
ABCC1	4	0.22696	0.42209	0.97887	1300	3	-1.3846	0.92644	0.92612	0.988834	3053	0	-1.3846
IDH3A	3	0.22711	0.37768	0.978393	1301	2	-1.8996	0.55056	0.57011	0.98507	2050	1	-1.8996
NAT1	6	0.2272	0.47148	0.97887	1302	2	0.13181	0.22915	0.41637	0.98507	1137	3	0.13181
SLC13A4	3	0.2272	0.37779	0.978393	1303	2	-1.6377	0.82965	0.83044	0.988834	2726	0	-1.6377
SFXN3	3	0.22721	0.37781	0.978393	1304	2	-1.8993	0.56194	0.57899	0.98507	2072	1	-1.8993
PHYH	2	0.22817	0.35349	0.978393	1305	1	-1.4121	0.56537	0.5666	0.98507	2079	0	-1.4121
PLOD2	5	0.22839	0.45373	0.97887	1306	3	-1.7199	0.86336	0.86369	0.988834	2830	1	-1.7199
DUT	4	0.22849	0.4241	0.97887	1307	3	-1.4289	0.14439	0.26938	0.98507	819	1	-1.4289
INTERGENIC620544	1	0.22858	0.22784	0.978393	1308	1	-2.2587	0.77142	0.77151	0.988834	2592	0	-2.2587
UGT3A1	6	0.22863	0.4733	0.97887	1309	4	-1.2962	0.61106	0.74487	0.988834	2176	2	-1.2962
ANGPTL3	5	0.22879	0.45415	0.97887	1310	2	0.28197	0.12065	0.25157	0.98507	721	3	0.28197
ARSD	4	0.2288	0.42452	0.97887	1311	3	-1.262	0.77488	0.7758	0.988834	2599	1	-1.262
KCNK5	4	0.22888	0.42462	0.97887	1312	2	-0.57016	0.18234	0.31062	0.98507	951	2	-0.57016
LTA4H	5	0.22911	0.45448	0.97887	1313	3	-1.7166	0.14978	0.29696	0.98507	834	2	-1.7166
PCBD1	5	0.22951	0.45487	0.97887	1314	3	-1.6808	0.78978	0.80271	0.988834	2636	1	-1.6808
PLCD1	2	0.22955	0.35546	0.978393	1315	1	-1.0661	0.16722	0.22488	0.98507	891	1	-1.0661
ASNA1	7	0.22964	0.50534	0.983697	1316	3	-0.95858	0.072213	0.1965	0.98507	475	3	-0.95858
INTERGENIC526001	1	0.22976	0.22896	0.978393	1317	1	-2.2508	0.77024	0.77036	0.988834	2588	0	-2.2508
GALM	4	0.22981	0.42585	0.97887	1318	2	-1.5012	0.10918	0.23088	0.98507	671	1	-1.5012
INTERGENIC396405	1	0.23008	0.22927	0.978393	1319	1	-2.2487	0.76992	0.77004	0.988834	2587	0	-2.2487
IPPK	3	0.23017	0.38112	0.978393	1320	1	0.087971	0.023509	0.059629	0.98507	191	2	0.087971
GALK1	3	0.23037	0.3813	0.978393	1321	1	-0.74369	0.80729	0.80833	0.988834	2676	0	-0.74369
ITPK1	3	0.23064	0.3816	0.978393	1322	2	-1.8897	0.77748	0.77827	0.988834	2610	0	-1.8897
MCCC2	2	0.23135	0.35786	0.978393	1323	1	-1.0084	0.079085	0.13619	0.98507	518	1	-1.0084
HPSE	4	0.23142	0.42798	0.97887	1324	2	-0.88488	0.18695	0.31543	0.98507	966	2	-0.88488
KCNE4	6	0.23165	0.47741	0.97887	1325	2	-0.65539	0.61225	0.7458	0.988834	2183	1	-0.65539
SLC6A11	3	0.23166	0.38265	0.978393	1326	2	-1.8876	0.38108	0.45487	0.98507	1612	1	-1.8876
ECHDC3	6	0.23196	0.47786	0.97887	1327	3	-1.427	0.95087	0.95093	0.99377	3122	0	-1.427
INTERGENIC235713	1	0.23196	0.23126	0.978393	1328	1	-2.2405	0.76804	0.76829	0.988834	2583	0	-2.2405
SLC12A2	6	0.23209	0.47803	0.97887	1329	4	-1.3932	0.10432	0.25059	0.98507	650	2	-1.3932
AIFM3	1	0.23275	0.23204	0.978393	1330	1	-2.2373	0.76725	0.76746	0.988834	2580	0	-2.2373
KCNK6	4	0.23276	0.42982	0.97887	1331	2	-0.74445	0.1613	0.28763	0.98507	871	2	-0.74445
MIF	3	0.23297	0.38414	0.978393	1332	2	-1.8808	0.26201	0.38541	0.98507	1253	1	-1.8808
ASPA	8	0.23353	0.51436	0.983697	1333	3	-0.37563	0.61313	0.77557	0.988834	2186	2	-0.37563
IPMK	3	0.23354	0.38474	0.978393	1334	1	0.77615	0.010854	0.028778	0.893777	111	2	0.77615
PDHB	5	0.2343	0.46015	0.97887	1335	3	-1.6797	0.75686	0.78091	0.988834	2551	1	-1.6797
INTERGENIC509111	1	0.23432	0.23368	0.978393	1336	1	-2.2309	0.76568	0.76583	0.988834	2577	0	-2.2309
MLXIPL	3	0.23439	0.38561	0.978393	1337	2	-1.8754	0.022348	0.056872	0.98507	180	1	-1.8754
CLCN6	7	0.23459	0.51085	0.983697	1338	4	-1.603	0.16034	0.354	0.98507	868	2	-1.603
CA9	5	0.2346	0.46044	0.97887	1339	2	0.04429	0.25753	0.4254	0.98507	1242	2	0.04429
ST8SIA2	6	0.23497	0.48182	0.97887	1340	2	0.38727	0.039521	0.11685	0.98507	295	4	0.38727
ALOX12	4	0.23498	0.43286	0.97887	1341	3	-1.416	0.68445	0.70291	0.988834	2361	1	-1.416
HIF1A	3	0.23541	0.38668	0.978393	1342	2	-1.8729	0.87032	0.87106	0.988834	2857	0	-1.8729
SAT2	5	0.23556	0.46142	0.97887	1343	2	-0.40463	0.098621	0.21642	0.98507	623	2	-0.40463
MTHFD2L	5	0.23587	0.4618	0.97887	1344	1	0.57479	0.032733	0.09582	0.98507	251	3	0.57479
GDPD4	6	0.2363	0.48351	0.97887	1345	3	-0.76093	0.84271	0.85714	0.988834	2770	1	-0.76093
DPYS	4	0.23633	0.43469	0.97887	1346	2	-1.3741	0.88464	0.88371	0.988834	2904	0	-1.3741
INTERGENIC596069	1	0.23652	0.23586	0.978393	1347	1	-2.2189	0.76348	0.76348	0.988834	2573	0	-2.2189
MSMO1	5	0.23667	0.46263	0.97887	1348	3	-1.053	0.32275	0.48272	0.98507	1440	2	-1.053
ADCY1	3	0.23694	0.38826	0.978393	1349	2	-1.8654	0.76306	0.76374	0.988834	2570	0	-1.8654
KCNN3	4	0.23695	0.43554	0.97887	1350	3	-1.2604	0.67237	0.6941	0.988834	2326	1	-1.2604
LDHD	5	0.23698	0.46297	0.97887	1351	2	0.11021	0.1864	0.35226	0.98507	964	3	0.11021
ABCD1	3	0.23745	0.38879	0.978393	1352	2	-1.8633	0.51639	0.54469	0.98507	1946	1	-1.8633
CNGA1	6	0.23747	0.4852	0.97887	1353	3	-1.4429	0.43984	0.61137	0.98507	1762	2	-1.4429
P2RX3	5	0.23808	0.46406	0.97887	1354	2	-0.080352	0.62698	0.71325	0.988834	2212	1	-0.080352
NUDT8	4	0.23815	0.43724	0.97887	1355	1	-0.46853	0.83638	0.83574	0.988834	2749	0	-0.46853
STAR	6	0.23873	0.4869	0.97887	1356	4	-1.4765	0.33972	0.53962	0.98507	1490	1	-1.4765
TRPV6	4	0.23932	0.43882	0.97887	1357	2	-0.96534	0.26671	0.40122	0.98507	1268	2	-0.96534
NNMT	7	0.23963	0.51597	0.983697	1358	4	-1.5886	0.5407	0.70881	0.988834	2017	1	-1.5886
MGAT5	4	0.23998	0.43969	0.97887	1359	3	-1.4846	0.33006	0.46931	0.98507	1461	1	-1.4846
INTERGENIC120340	1	0.24014	0.23962	0.978393	1360	1	-2.204	0.75986	0.75989	0.988834	2558	0	-2.204
GPLD1	5	0.24029	0.46646	0.97887	1361	2	0.2568	0.13035	0.26689	0.98507	758	3	0.2568
HSD17B4	4	0.24092	0.44101	0.97887	1362	3	-1.2941	0.87777	0.87714	0.988834	2871	0	-1.2941
DHRSX	4	0.24097	0.44106	0.97887	1363	3	-1.4144	0.66745	0.69072	0.988834	2309	1	-1.4144
SC5D	3	0.24102	0.39241	0.978393	1364	2	-1.558	0.85252	0.85344	0.988834	2798	0	-1.558
KCNK4	2	0.24151	0.37134	0.978393	1365	1	-1.6424	0.66491	0.66535	0.988834	2305	0	-1.6424
INTERGENIC87504	1	0.24187	0.2413	0.978393	1366	1	-2.1974	0.75813	0.75816	0.988834	2554	0	-2.1974
DDO	4	0.24187	0.4423	0.97887	1367	3	-1.622	0.25418	0.388	0.98507	1232	1	-1.622
GSTCD	5	0.24316	0.46943	0.97887	1368	3	-1.1556	0.62537	0.71252	0.988834	2210	1	-1.1556
SLC2A2	2	0.24325	0.37356	0.978393	1369	2	-1.4716	0.75675	0.75641	0.988834	2550	0	-1.4716
INTERGENIC775746	1	0.24352	0.24292	0.978393	1370	1	-2.1907	0.75648	0.7565	0.988834	2549	0	-2.1907
ACOX2	5	0.24407	0.47045	0.97887	1371	3	-1.408	0.90355	0.90344	0.988834	2967	0	-1.408
GLRA4	7	0.2443	0.5209	0.983697	1372	4	-1.5765	0.73845	0.8405	0.988834	2503	1	-1.5765
ARNT	3	0.24435	0.39581	0.978393	1373	1	-0.66136	0.75085	0.75161	0.988834	2532	0	-0.66136
INTERGENIC814127	1	0.24493	0.24445	0.978393	1374	1	-2.1854	0.75507	0.75502	0.988834	2545	0	-2.1854
CYP2B6	3	0.24494	0.39646	0.978393	1375	2	-1.8356	0.72866	0.72926	0.988834	2478	0	-1.8356
ST8SIA6	6	0.24518	0.49579	0.979902	1376	3	-1.3521	0.45792	0.62513	0.987861	1806	1	-1.3521
NUDT13	3	0.24552	0.39708	0.978393	1377	1	0.63249	0.042249	0.097411	0.98507	307	2	0.63249
SLC19A2	4	0.24556	0.44712	0.97887	1378	2	-0.80721	0.18805	0.31668	0.98507	973	2	-0.80721
SLC25A40	6	0.24575	0.49653	0.979902	1379	4	-1.5358	0.53983	0.68781	0.988834	2016	2	-1.5358
MTHFS	7	0.24608	0.52276	0.983697	1380	3	-0.90042	0.59046	0.74051	0.988834	2129	1	-0.90042
ABCA13	4	0.24737	0.44946	0.97887	1381	3	-1.6733	0.92181	0.92135	0.988834	3037	0	-1.6733
PDE4B	5	0.24752	0.47407	0.97887	1382	2	0.2083	0.021086	0.064815	0.98507	170	3	0.2083
B3GNT6	2	0.24769	0.37937	0.978393	1383	2	-1.7779	0.75231	0.75209	0.988834	2537	0	-1.7779
SLC4A8	3	0.24772	0.39944	0.978393	1384	2	-1.8227	0.51711	0.54523	0.98507	1948	1	-1.8227
GABRR1	6	0.24809	0.49959	0.980731	1385	3	-1.019	0.35984	0.55373	0.98507	1541	2	-1.019
ST6GALNAC5	4	0.24861	0.45115	0.97887	1386	1	-0.35631	0.371	0.51367	0.98507	1572	2	-0.35631
ADH1B	3	0.24865	0.40057	0.978393	1387	2	-1.8205	0.19275	0.30108	0.98507	993	1	-1.8205
PIP4K2A	3	0.24942	0.40135	0.978393	1388	2	-1.1635	0.76279	0.76346	0.988834	2568	0	-1.1635
SUCLG2	2	0.24943	0.38167	0.978393	1389	1	-1.786	0.72343	0.7233	0.988834	2460	0	-1.786
AKR1C1	6	0.24956	0.50143	0.981556	1390	3	-0.53291	0.64042	0.76902	0.988834	2248	2	-0.53291
ATP9A	2	0.24957	0.38184	0.978393	1391	1	-1.1027	0.30763	0.33309	0.98507	1399	1	-1.1027
PAPSS2	3	0.24979	0.40175	0.978393	1392	2	-1.8181	0.72239	0.72301	0.988834	2457	0	-1.8181
MFSD7	5	0.25033	0.47702	0.97887	1393	2	0.048562	0.023934	0.07267	0.98507	195	2	0.048562
SLC26A5	4	0.25035	0.45354	0.97887	1394	3	-1.5031	0.79588	0.79558	0.988834	2648	1	-1.5031
PLA2G1B	3	0.25039	0.40234	0.978393	1395	1	-0.5451	0.79459	0.79529	0.988834	2645	0	-0.5451
SLC25A44	5	0.25049	0.47721	0.97887	1396	2	-0.38001	0.45869	0.6055	0.98507	1809	2	-0.38001
THNSL1	4	0.25078	0.45413	0.97887	1397	3	-1.1864	0.77529	0.7762	0.988834	2600	1	-1.1864
SLC4A4	2	0.2512	0.38306	0.978393	1398	1	-1.2447	0.46503	0.46894	0.98507	1832	1	-1.2447
ABCC8	2	0.25147	0.38324	0.978393	1399	1	-1.5592	0.64225	0.64304	0.988834	2257	0	-1.5592
ZACN	4	0.25165	0.45526	0.97887	1400	2	-1.1901	0.020742	0.058454	0.98507	167	1	-1.1901
UCP1	5	0.25176	0.47858	0.97887	1401	3	-1.6522	0.66398	0.73031	0.988834	2297	1	-1.6522
SLC8A2	1	0.25208	0.2516	0.978393	1402	1	-2.1588	0.74792	0.74786	0.988834	2526	0	-2.1588
GSTK1	4	0.2528	0.4568	0.97887	1403	2	-0.82732	0.15493	0.28069	0.98507	851	2	-0.82732
INTERGENIC545689	1	0.25303	0.25248	0.978393	1404	1	-2.1563	0.74697	0.74692	0.988834	2523	0	-2.1563
SCNN1B	2	0.25337	0.38434	0.978393	1405	1	-1.0534	0.21987	0.26392	0.98507	1090	1	-1.0534
ATP8B4	6	0.25384	0.50698	0.983697	1406	3	-1.4471	0.40352	0.58479	0.98507	1679	2	-1.4471
FABP2	2	0.25487	0.38515	0.978393	1407	1	-1.8165	0.73626	0.73593	0.988834	2498	0	-1.8165
TAP2	3	0.25505	0.40719	0.97887	1408	1	-0.52723	0.62856	0.63409	0.988834	2216	1	-0.52723
GALNT12	5	0.25515	0.48222	0.97887	1409	3	-1.6441	0.060014	0.15222	0.98507	403	2	-1.6441
DGKB	4	0.25544	0.46023	0.97887	1410	2	-0.87495	0.37643	0.51963	0.98507	1594	2	-0.87495
SRXN1	5	0.25625	0.48334	0.97887	1411	2	0.32564	0.10724	0.2304	0.98507	664	3	0.32564
UXS1	5	0.25689	0.4841	0.97887	1412	2	0.38643	0.086691	0.19686	0.98507	566	3	0.38643
INTERGENIC873397	1	0.25703	0.25643	0.978393	1413	1	-2.1371	0.74297	0.74293	0.988834	2517	0	-2.1371
KCTD8	5	0.25737	0.48467	0.97887	1414	2	-0.75535	0.51926	0.66193	0.988834	1960	2	-0.75535
LEPREL1	5	0.25755	0.48486	0.97887	1415	3	-1.6353	0.055883	0.14501	0.98507	382	2	-1.6353
KCNN2	1	0.25774	0.25724	0.978393	1416	1	-2.1342	0.74226	0.74222	0.988834	2514	0	-2.1342
ARSF	6	0.25809	0.51256	0.983697	1417	4	-1.327	0.6679	0.7789	0.988834	2312	1	-1.327
FTCD	3	0.25854	0.41076	0.97887	1418	1	0.19927	0.20532	0.31769	0.98507	1031	2	0.19927
ATPIF1	5	0.25903	0.48643	0.97887	1419	1	0.27941	0.12182	0.25346	0.98507	727	3	0.27941
TPK1	6	0.25914	0.51383	0.983697	1420	4	-1.3626	0.94102	0.94116	0.992178	3091	0	-1.3626
MFSD1	4	0.25921	0.46521	0.97887	1421	1	-0.86191	0.70986	0.72129	0.988834	2420	1	-0.86191
IDH2	5	0.25945	0.48687	0.97887	1422	3	-1.6312	0.12817	0.26338	0.98507	750	2	-1.6312
UGT1A6	3	0.2595	0.41163	0.97887	1423	2	-1.3635	0.59957	0.60969	0.98507	2157	1	-1.3635
INTERGENIC534144	1	0.25963	0.25906	0.978393	1424	1	-2.1256	0.74037	0.74027	0.988834	2506	0	-2.1256
PGAP1	6	0.2599	0.51476	0.983697	1425	2	-0.25204	0.3637	0.55655	0.98507	1550	2	-0.25204
SLC22A14	4	0.26112	0.46779	0.97887	1426	3	-1.586	0.26646	0.40091	0.98507	1266	1	-1.586
AQP9	5	0.26119	0.48872	0.97887	1427	2	-0.24147	0.77942	0.79548	0.988834	2613	1	-0.24147
HYAL3	3	0.26124	0.41354	0.97887	1428	1	0.02249	0.56289	0.57976	0.98507	2074	1	0.02249
ABHD14A	4	0.26192	0.46883	0.97887	1429	2	-1.438	0.67495	0.69611	0.988834	2333	1	-1.438
FABP4	4	0.26218	0.46916	0.97887	1430	2	-0.79888	0.13193	0.25565	0.98507	766	2	-0.79888
CNP	1	0.26254	0.26191	0.978393	1431	1	-2.1114	0.73746	0.73733	0.988834	2499	0	-2.1114
PPARA	5	0.26273	0.49031	0.979902	1432	3	-1.2812	0.21408	0.38753	0.98507	1065	2	-1.2812
BLVRA	4	0.26297	0.47012	0.97887	1433	1	0.11996	0.040833	0.10102	0.98507	300	2	0.11996
TNF	2	0.26433	0.39077	0.978393	1434	1	-1.1271	0.36861	0.38342	0.98507	1563	1	-1.1271
COLGALT2	5	0.26441	0.49198	0.979902	1435	3	-1.6163	0.3857	0.53886	0.98507	1628	1	-1.6163
DGKD	1	0.2645	0.26399	0.978393	1436	1	-2.103	0.7355	0.73534	0.988834	2494	0	-2.103
CYP2A6	4	0.26471	0.47234	0.97887	1437	2	-0.83423	0.12208	0.24507	0.98507	729	2	-0.83423
CHST13	7	0.26521	0.543	0.983697	1438	3	-0.74912	0.72619	0.83502	0.988834	2468	1	-0.74912
DPEP3	7	0.26542	0.54318	0.983697	1439	2	-0.0072532	0.20387	0.40687	0.98507	1024	3	-0.0072532
ORAI1	3	0.26611	0.41876	0.97887	1440	2	-1.7562	0.78084	0.78156	0.988834	2614	0	-1.7562
SLC22A7	4	0.26617	0.47421	0.97887	1441	2	-1.4566	0.20056	0.33012	0.98507	1013	1	-1.4566
GABRA1	7	0.2663	0.54406	0.983697	1442	3	-0.81743	0.27173	0.48051	0.98507	1286	1	-0.81743
JMJD1C	5	0.26673	0.49442	0.979902	1443	2	0.12478	0.18101	0.34453	0.98507	946	3	0.12478
PDE6D	4	0.26683	0.47508	0.97887	1444	3	-1.2611	0.72592	0.73395	0.988834	2467	1	-1.2611
ALG3	5	0.26722	0.49493	0.979902	1445	3	-1.6046	0.43024	0.57935	0.98507	1740	2	-1.6046
INTERGENIC1140720	1	0.26741	0.26686	0.978393	1446	1	-2.0879	0.73259	0.73237	0.988834	2488	0	-2.0879
GGT7	2	0.26743	0.3927	0.978393	1447	1	-1.2913	0.52802	0.5292	0.98507	1986	1	-1.2913
SLC6A16	3	0.2678	0.42053	0.97887	1448	2	-1.7503	0.37317	0.44993	0.98507	1586	1	-1.7503
INTERGENIC937586	1	0.26788	0.26732	0.978393	1449	1	-2.0848	0.73212	0.73193	0.988834	2485	0	-2.0848
A1CF	5	0.26795	0.49575	0.979902	1450	3	-1.0355	0.88621	0.88681	0.988834	2910	0	-1.0355
LALBA	5	0.26826	0.49609	0.979902	1451	2	-0.2188	0.10857	0.23261	0.98507	669	2	-0.2188
SULT1C2	5	0.26831	0.49612	0.979902	1452	2	0.60672	0.020109	0.062246	0.98507	162	3	0.60672
SQLE	1	0.26859	0.26803	0.978393	1453	1	-2.0826	0.73141	0.73128	0.988834	2482	0	-2.0826
IDI1	4	0.26915	0.47805	0.97887	1454	3	-1.3635	0.46157	0.57365	0.98507	1820	1	-1.3635
LCTL	5	0.26953	0.49739	0.979902	1455	3	-1.5975	0.081128	0.18781	0.98507	531	1	-1.5975
PIK3CB	4	0.2697	0.47871	0.97887	1456	1	-0.42187	0.13681	0.26101	0.98507	787	2	-0.42187
PNLIPRP2	6	0.26975	0.52711	0.983697	1457	3	-1.1093	0.56722	0.70956	0.988834	2084	2	-1.1093
BEST3	5	0.26979	0.49764	0.979902	1458	2	0.17359	0.1181	0.24764	0.98507	708	3	0.17359
ENPP2	2	0.26999	0.3943	0.978393	1459	1	-1.2058	0.45661	0.46123	0.98507	1803	1	-1.2058
HTATIP2	5	0.27009	0.49791	0.979902	1460	1	0.068906	0.20399	0.37802	0.98507	1026	3	0.068906
MFSD9	4	0.27043	0.47965	0.97887	1461	2	-1.5221	0.23533	0.36759	0.98507	1157	1	-1.5221
KCNJ5	4	0.27069	0.48003	0.97887	1462	1	-0.34188	0.01236	0.040459	0.966503	118	2	-0.34188
DHCR24	3	0.27077	0.42357	0.97887	1463	2	-1.7401	0.24023	0.36283	0.98507	1176	1	-1.7401
HAAO	4	0.27125	0.48064	0.97887	1464	3	-1.4805	0.16764	0.29445	0.98507	895	1	-1.4805
EXT2	6	0.27144	0.52911	0.983697	1465	4	-1.2837	0.32354	0.52796	0.98507	1444	2	-1.2837
FAHD1	2	0.272	0.39547	0.978393	1466	1	-1.3415	0.56992	0.57139	0.98507	2087	0	-1.3415
RYR2	7	0.27205	0.54989	0.984735	1467	4	-1.0542	0.8786	0.89523	0.988834	2877	1	-1.0542
HAS3	3	0.27216	0.42505	0.97887	1468	2	-1.5104	0.74945	0.75018	0.988834	2529	0	-1.5104
NAT10	1	0.27228	0.27169	0.978393	1469	1	-2.0629	0.72772	0.72763	0.988834	2472	0	-2.0629
ENTPD6	3	0.27255	0.42546	0.97887	1470	1	-0.95076	0.54598	0.56667	0.98507	2038	1	-0.95076
CNDP1	4	0.27257	0.48234	0.97887	1471	2	-0.98684	0.35084	0.49187	0.98507	1514	2	-0.98684
SLC31A1	6	0.27265	0.53064	0.983697	1472	1	-0.12508	0.037346	0.11186	0.98507	281	2	-0.12508
ABHD5	4	0.27271	0.48252	0.97887	1473	2	-1.5365	0.90182	0.90148	0.988834	2961	0	-1.5365
GANC	4	0.27297	0.48286	0.97887	1474	2	-1.4906	0.43828	0.56282	0.98507	1757	1	-1.4906
INTERGENIC27867	1	0.27362	0.27296	0.978393	1475	1	-2.0586	0.72638	0.72639	0.988834	2469	0	-2.0586
SLC35C2	4	0.2738	0.484	0.97887	1476	3	-1.124	0.017954	0.052588	0.98507	152	1	-1.124
GLUD1	3	0.27388	0.42684	0.97887	1477	1	-0.45378	0.22521	0.34354	0.98507	1118	1	-0.45378
INTERGENIC39333	1	0.27409	0.27346	0.978393	1478	1	-2.0572	0.72591	0.72594	0.988834	2466	0	-2.0572
INTERGENIC243799	1	0.27456	0.27396	0.978393	1479	1	-2.0555	0.72544	0.72549	0.988834	2465	0	-2.0555
ABHD14B	3	0.27481	0.42778	0.97887	1480	2	-1.7259	0.4084	0.4718	0.98507	1690	1	-1.7259
ACER3	5	0.27527	0.50329	0.983697	1481	2	-0.66521	0.65852	0.72782	0.988834	2288	1	-0.66521
PECR	3	0.27534	0.42832	0.97887	1482	2	-1.7217	0.7361	0.73687	0.988834	2497	0	-1.7217
THNSL2	4	0.27539	0.48598	0.97887	1483	1	-0.72775	0.72805	0.73564	0.988834	2474	1	-0.72775
CDADC1	3	0.2754	0.42836	0.97887	1484	1	0.37326	0.14264	0.23502	0.98507	813	2	0.37326
ACACB	2	0.27548	0.39742	0.978393	1485	1	-0.93207	0.086762	0.14822	0.98507	567	1	-0.93207
SLC12A3	2	0.27575	0.39757	0.978393	1486	1	-0.95207	0.11862	0.18986	0.98507	710	1	-0.95207
KCTD21	4	0.27581	0.48653	0.97887	1487	3	-1.3129	0.18288	0.31118	0.98507	953	1	-1.3129
PTGS1	3	0.27588	0.42873	0.97887	1488	2	-1.7198	0.56493	0.58139	0.98507	2078	1	-1.7198
COX11	4	0.27588	0.48664	0.97887	1489	2	-0.76375	0.3763	0.51946	0.98507	1593	2	-0.76375
PLA2G10	5	0.27618	0.50423	0.983697	1490	1	0.011613	0.0017671	0.0077711	0.834158	20	2	0.011613
DPAGT1	5	0.27624	0.5043	0.983697	1491	2	-0.4335	0.15707	0.30807	0.98507	862	1	-0.4335
GLRX5	2	0.27628	0.39783	0.978393	1492	1	-1.421	0.60692	0.60779	0.98507	2170	0	-1.421
INTERGENIC1293990	1	0.27637	0.27573	0.978393	1493	1	-2.0499	0.72363	0.72364	0.988834	2462	0	-2.0499
INTERGENIC178247	1	0.27645	0.27582	0.978393	1494	1	-2.0492	0.72355	0.72359	0.988834	2461	0	-2.0492
SLC36A1	6	0.27662	0.53576	0.983697	1495	2	-0.53188	0.055224	0.15255	0.98507	377	2	-0.53188
HYI	2	0.27695	0.39819	0.978393	1496	1	-1.113	0.37769	0.39094	0.98507	1602	1	-1.113
ACHE	3	0.27737	0.43026	0.97887	1497	2	-1.7134	0.43039	0.48594	0.98507	1741	1	-1.7134
SRR	4	0.27738	0.48857	0.97887	1498	3	-1.4552	0.80992	0.80959	0.988834	2682	0	-1.4552
KCTD20	6	0.27749	0.53682	0.983697	1499	4	-1.4953	0.15554	0.32027	0.98507	857	1	-1.4953
NAGA	4	0.27761	0.48888	0.97887	1500	1	0.63875	0.022432	0.062079	0.98507	181	3	0.63875
SLC35E2	3	0.27791	0.43076	0.97887	1501	2	-1.7122	0.7414	0.74222	0.988834	2509	0	-1.7122
MME	3	0.27844	0.43129	0.97887	1502	2	-1.2378	0.84264	0.84355	0.988834	2769	0	-1.2378
SLC7A5	3	0.27863	0.43145	0.97887	1503	1	0.41398	0.0067045	0.018188	0.834158	73	2	0.41398
GLRX3	4	0.27909	0.49077	0.979902	1504	1	0.2956	0.11425	0.23653	0.98507	693	2	0.2956
CLCN2	3	0.2792	0.432	0.97887	1505	1	-0.32314	0.5861	0.59854	0.98507	2117	1	-0.32314
INTERGENIC227549	1	0.27959	0.2789	0.978393	1506	1	-2.0366	0.72041	0.72028	0.988834	2449	0	-2.0366
OAS1	3	0.27977	0.43265	0.97887	1507	2	-1.2939	0.57126	0.58653	0.98507	2088	1	-1.2939
HK1	6	0.27981	0.53963	0.983697	1508	3	-1.1104	0.33048	0.53295	0.98507	1462	2	-1.1104
HSD17B14	6	0.28021	0.54006	0.983697	1509	3	-0.40281	0.018796	0.067265	0.98507	153	3	-0.40281
HAO2	6	0.28041	0.54029	0.983697	1510	4	-1.4884	0.071565	0.18841	0.98507	464	1	-1.4884
INTERGENIC273913	1	0.28045	0.27972	0.978393	1511	1	-2.0331	0.71955	0.71938	0.988834	2447	0	-2.0331
FPGT	4	0.28179	0.49435	0.979902	1512	2	-0.56047	0.10545	0.22476	0.98507	656	2	-0.56047
INTERGENIC548458	1	0.28179	0.28098	0.978393	1513	1	-2.0278	0.71821	0.71804	0.988834	2443	0	-2.0278
P2RX2	2	0.28216	0.40131	0.978393	1514	1	-1.1362	0.41289	0.42163	0.98507	1702	1	-1.1362
QSOX2	4	0.2825	0.49533	0.979902	1515	2	-0.94895	0.32348	0.46239	0.98507	1443	2	-0.94895
HADHA	4	0.28266	0.49556	0.979902	1516	3	-1.1684	0.25342	0.38719	0.98507	1229	1	-1.1684
CYP39A1	5	0.28283	0.51112	0.983697	1517	1	0.57427	0.015506	0.049743	0.98507	139	4	0.57427
GABRB2	3	0.28283	0.43575	0.97887	1518	2	-1.6958	0.57206	0.58714	0.98507	2090	1	-1.6958
ATP1B1	4	0.28289	0.49582	0.979902	1519	3	-1.1716	0.26945	0.40429	0.98507	1279	1	-1.1716
INTERGENIC441164	1	0.28289	0.28201	0.978393	1520	1	-2.0231	0.71711	0.7169	0.988834	2441	0	-2.0231
ATP1B4	5	0.28302	0.51132	0.983697	1521	3	-1.5569	0.84783	0.84876	0.988834	2785	1	-1.5569
IDH3G	5	0.28339	0.51168	0.983697	1522	3	-1.3108	0.89741	0.89779	0.988834	2945	0	-1.3108
INTERGENIC503501	1	0.28352	0.28263	0.978393	1523	1	-2.0216	0.71648	0.71625	0.988834	2439	0	-2.0216
HSD11B1	3	0.28369	0.4366	0.97887	1524	2	-1.6934	0.33368	0.42639	0.98507	1478	1	-1.6934
ST3GAL1	4	0.28399	0.49726	0.979902	1525	1	0.36444	0.069693	0.15867	0.98507	452	3	0.36444
NANS	5	0.28404	0.51236	0.983697	1526	2	-0.70461	0.76585	0.78659	0.988834	2578	1	-0.70461
AUH	3	0.28423	0.43713	0.97887	1527	2	-1.691	0.077259	0.14611	0.98507	505	1	-1.691
KDM5D	4	0.28549	0.49925	0.980731	1528	3	-1.1363	0.70309	0.71626	0.988834	2405	1	-1.1363
ACY3	6	0.28557	0.54656	0.984002	1529	4	-1.0405	0.92033	0.92076	0.988834	3026	0	-1.0405
GALNS	3	0.28563	0.4385	0.97887	1530	1	-0.94442	0.4458	0.49591	0.98507	1779	1	-0.94442
ABHD2	6	0.28593	0.54704	0.984002	1531	3	-0.33584	0.1783	0.35035	0.98507	937	3	-0.33584
DHRS7C	5	0.28616	0.51459	0.983697	1532	3	-1.5495	0.29776	0.46057	0.98507	1367	2	-1.5495
SLCO5A1	4	0.28619	0.50015	0.980731	1533	2	-0.85909	0.14607	0.27119	0.98507	824	1	-0.85909
SLC26A7	4	0.28627	0.50024	0.980731	1534	2	-1.4219	0.28863	0.425	0.98507	1336	1	-1.4219
CHRNB3	6	0.28628	0.54747	0.984185	1535	1	0.25731	0.09044	0.22765	0.98507	588	4	0.25731
INTERGENIC849939	1	0.28658	0.28577	0.978393	1536	1	-2.0071	0.71342	0.71322	0.988834	2431	0	-2.0071
HTR3B	7	0.28659	0.56469	0.989686	1537	4	-1.4773	0.68353	0.80367	0.988834	2358	1	-1.4773
ENGASE	3	0.28692	0.43988	0.97887	1538	2	-1.681	0.45435	0.50162	0.98507	1799	1	-1.681
SPG20	4	0.28719	0.50146	0.981556	1539	3	-1.1475	0.45601	0.57117	0.98507	1801	1	-1.1475
INTERGENIC257515	1	0.28808	0.28729	0.978393	1540	1	-1.9993	0.71192	0.71163	0.988834	2426	0	-1.9993
INTERGENIC1059661	1	0.28847	0.28769	0.978393	1541	1	-1.9977	0.71153	0.71119	0.988834	2424	0	-1.9977
KCNH6	3	0.28876	0.44182	0.97887	1542	2	-1.6776	0.68205	0.68312	0.988834	2351	1	-1.6776
SLC22A13	5	0.28884	0.51732	0.983697	1543	2	-0.46026	0.86264	0.86302	0.988834	2828	1	-0.46026
ECHDC1	1	0.28981	0.28891	0.978393	1544	1	-1.9927	0.71019	0.70984	0.988834	2421	0	-1.9927
CYP46A1	4	0.29004	0.50503	0.983697	1545	3	-1.1326	0.42532	0.55699	0.98507	1730	1	-1.1326
GLYAT	5	0.29008	0.51852	0.983697	1546	3	-1.3408	0.80147	0.81104	0.988834	2659	1	-1.3408
SRD5A3	3	0.29014	0.44329	0.97887	1547	2	-1.2504	0.21603	0.33156	0.98507	1074	1	-1.2504
GK5	4	0.29061	0.50579	0.983697	1548	3	-1.3356	0.32493	0.46391	0.98507	1449	1	-1.3356
SIRT7	4	0.29073	0.50593	0.983697	1549	2	-0.72468	0.073252	0.16527	0.98507	481	2	-0.72468
SLC22A16	2	0.29079	0.40657	0.97887	1550	1	-1.4235	0.61846	0.61938	0.985288	2199	0	-1.4235
INTERGENIC1316219	1	0.29083	0.28992	0.978393	1551	1	-1.9846	0.70917	0.70878	0.988834	2418	0	-1.9846
MBOAT4	6	0.2909	0.55319	0.985583	1552	2	0.46278	0.030748	0.096309	0.98507	241	4	0.46278
FHIT	6	0.29161	0.55403	0.985583	1553	2	0.30608	0.051924	0.14516	0.98507	362	4	0.30608
RFK	5	0.29182	0.52032	0.983697	1554	3	-1.4255	0.25189	0.42042	0.98507	1224	2	-1.4255
HS3ST5	4	0.29209	0.50757	0.983697	1555	2	-0.75651	0.12705	0.25045	0.98507	747	2	-0.75651
JHDM1D	4	0.29267	0.50835	0.983697	1556	3	-1.1527	0.7582	0.76087	0.988834	2555	1	-1.1527
PRODH2	2	0.29277	0.40765	0.97887	1557	1	-1.1151	0.40867	0.41793	0.98507	1692	1	-1.1151
POMT2	4	0.2929	0.50863	0.983697	1558	3	-1.1162	0.48048	0.5826	0.98507	1867	1	-1.1162
SLC5A10	3	0.29295	0.44621	0.97887	1559	1	0.060954	0.62977	0.63516	0.988834	2219	1	0.060954
INTERGENIC188669	1	0.29319	0.29222	0.978393	1560	1	-1.9739	0.70681	0.70646	0.988834	2413	0	-1.9739
SLC35A3	2	0.29409	0.40847	0.97887	1561	1	-1.4565	0.63193	0.63282	0.988834	2222	0	-1.4565
BBOX1	7	0.29417	0.57238	0.989686	1562	3	-0.39453	0.31621	0.52819	0.98507	1421	2	-0.39453
SLC25A5	4	0.29428	0.51035	0.983697	1563	3	-1.2506	0.33216	0.4716	0.98507	1474	1	-1.2506
SLC27A5	4	0.29518	0.51141	0.983697	1564	2	-1.2312	0.46786	0.5767	0.98507	1837	1	-1.2312
KCNK10	7	0.29523	0.57354	0.989686	1565	4	-1.1463	0.84054	0.87651	0.988834	2761	1	-1.1463
FUT8	3	0.29558	0.44896	0.97887	1566	2	-1.6535	0.62929	0.63473	0.988834	2218	1	-1.6535
ADAD1	3	0.29591	0.44929	0.97887	1567	2	-1.6527	0.59982	0.60988	0.98507	2159	1	-1.6527
SLC7A3	5	0.29747	0.52616	0.983697	1568	1	-0.1753	0.15105	0.29901	0.98507	838	2	-0.1753
PLCB1	1	0.29774	0.29703	0.978393	1569	1	-1.9525	0.70226	0.70205	0.988834	2401	0	-1.9525
AIFM2	5	0.29793	0.52665	0.983697	1570	3	-1.5189	0.36395	0.51923	0.98507	1551	2	-1.5189
RHAG	7	0.29814	0.57644	0.989686	1571	4	-1.1692	0.84955	0.88059	0.988834	2791	1	-1.1692
SLC25A3	3	0.29841	0.45186	0.97887	1572	2	-1.6454	0.37023	0.44821	0.98507	1569	1	-1.6454
KCNAB1	7	0.2988	0.57702	0.989686	1573	4	-1.4411	0.36087	0.57432	0.98507	1543	2	-1.4411
PKD2	4	0.29941	0.51687	0.983697	1574	2	-1.3544	0.33401	0.47362	0.98507	1479	1	-1.3544
PLA2G4E	4	0.29953	0.51698	0.983697	1575	2	-0.81766	0.27143	0.40637	0.98507	1284	1	-0.81766
BEST4	2	0.29976	0.41188	0.97887	1576	1	-1.5535	0.66909	0.6696	0.988834	2315	0	-1.5535
PPA1	2	0.29976	0.41188	0.97887	1577	1	-1.019	0.30724	0.33275	0.98507	1395	1	-1.019
KCNE3	3	0.29983	0.45331	0.97887	1578	2	-1.6405	0.79196	0.79275	0.988834	2641	0	-1.6405
INTERGENIC1053989	1	0.29987	0.29911	0.978393	1579	1	-1.9434	0.70013	0.7	0.988834	2398	0	-1.9434
FPGS	4	0.29994	0.51747	0.983697	1580	3	-1.2873	0.10774	0.22896	0.98507	665	1	-1.2873
CMPK1	5	0.30054	0.52939	0.983697	1581	2	0.05619	0.16015	0.31295	0.98507	867	2	0.05619
HAL	3	0.30059	0.4541	0.97887	1582	2	-1.6373	0.69387	0.69452	0.988834	2383	1	-1.6373
CNGA2	4	0.30156	0.51939	0.983697	1583	3	-1.0435	0.85398	0.85329	0.988834	2804	0	-1.0435
ACLY	4	0.30241	0.52047	0.983697	1584	1	-0.67301	0.55446	0.62135	0.985288	2056	1	-0.67301
DPYSL2	4	0.30337	0.52178	0.983697	1585	2	-1.2909	0.91734	0.91683	0.988834	3009	0	-1.2909
2020-03-01	5	0.30338	0.53242	0.983697	1586	3	-1.3389	0.12859	0.26401	0.98507	751	2	-1.3389
SCN7A	3	0.30354	0.45719	0.97887	1587	2	-1.6278	0.42421	0.48198	0.98507	1728	1	-1.6278
ACBD7	5	0.3038	0.53292	0.983697	1588	3	-1.5003	0.16934	0.32705	0.98507	901	1	-1.5003
B3GALNT2	4	0.30418	0.52273	0.983697	1589	2	-0.98049	0.24759	0.38091	0.98507	1207	2	-0.98049
ABCG8	5	0.30434	0.5335	0.983697	1590	3	-1.4991	0.62051	0.71034	0.988834	2204	1	-1.4991
PPAT	1	0.30442	0.30365	0.978393	1591	1	-1.9234	0.69558	0.69545	0.988834	2387	0	-1.9234
NAA20	6	0.30452	0.56974	0.989686	1592	3	-1.1764	0.22868	0.41575	0.98507	1134	2	-1.1764
ANKRD23	5	0.30461	0.53374	0.983697	1593	3	-1.498	0.040015	0.11428	0.98507	296	2	-1.498
CLCC1	1	0.30505	0.30429	0.978393	1594	1	-1.9195	0.69495	0.6948	0.988834	2384	0	-1.9195
VDAC3	6	0.30521	0.57055	0.989686	1595	4	-1.1339	0.090157	0.22705	0.98507	587	2	-1.1339
CIDEA	5	0.30528	0.53446	0.983697	1596	3	-1.4963	0.5242	0.66673	0.988834	1976	1	-1.4963
IL6	6	0.30564	0.57107	0.989686	1597	2	-0.60986	0.69602	0.78877	0.988834	2388	1	-0.60986
TXNRD3	6	0.30605	0.57159	0.989686	1598	4	-1.144	0.36982	0.56059	0.98507	1566	2	-1.144
ARSJ	4	0.30622	0.52516	0.983697	1599	2	-1.2628	0.6971	0.71183	0.988834	2391	1	-1.2628
ALMS1	3	0.30634	0.46014	0.97887	1600	1	0.07271	0.16672	0.26689	0.98507	889	2	0.07271
PIGY	1	0.3067	0.30589	0.978393	1601	1	-1.9103	0.6933	0.69318	0.988834	2382	0	-1.9103
GCLM	3	0.30689	0.46071	0.97887	1602	1	-0.62583	0.77869	0.77949	0.988834	2611	0	-0.62583
INTERGENIC289842	1	0.30702	0.3062	0.978393	1603	1	-1.9087	0.69298	0.69287	0.988834	2380	0	-1.9087
C1GALT1	8	0.30719	0.60538	0.989686	1604	4	-1.295	0.21539	0.4373	0.98507	1070	3	-1.295
MPI	2	0.30724	0.4165	0.97887	1605	1	-1.1364	0.45022	0.45509	0.98507	1793	1	-1.1364
CYP7A1	2	0.30763	0.41676	0.97887	1606	1	-1.0829	0.39603	0.4069	0.98507	1655	1	-1.0829
PDE1A	5	0.30777	0.53697	0.983697	1607	2	-0.12049	0.2438	0.4135	0.98507	1193	2	-0.12049
ASIC2	4	0.30798	0.5274	0.983697	1608	3	-1.2334	0.10137	0.21736	0.98507	639	1	-1.2334
EGLN2	4	0.30934	0.52914	0.983697	1609	2	-0.42387	0.26165	0.39599	0.98507	1251	2	-0.42387
PYROXD1	4	0.30985	0.52974	0.983697	1610	3	-1.2319	0.91315	0.91267	0.988834	2992	0	-1.2319
PIP5K1A	2	0.3105	0.41854	0.97887	1611	1	-1.2158	0.52304	0.52434	0.98507	1970	1	-1.2158
ST3GAL2	4	0.31077	0.53091	0.983697	1612	2	-0.71715	0.25004	0.38353	0.98507	1215	2	-0.71715
UGT1A1	3	0.31078	0.46483	0.97887	1613	2	-1.5989	0.32556	0.42166	0.98507	1453	1	-1.5989
GABRA2	6	0.31099	0.57726	0.989686	1614	4	-1.3104	0.46018	0.6268	0.988834	1815	1	-1.3104
ACAD8	4	0.31125	0.53148	0.983697	1615	1	0.098554	0.20925	0.33964	0.98507	1044	2	0.098554
TDO2	4	0.31169	0.53213	0.983697	1616	2	-0.87914	0.28925	0.42556	0.98507	1339	2	-0.87914
KDM3B	7	0.31183	0.59032	0.989686	1617	2	0.55395	0.020158	0.072642	0.98507	163	4	0.55395
LIAS	5	0.31188	0.54122	0.983697	1618	2	-0.087512	0.46794	0.61403	0.985288	1838	2	-0.087512
ABHD3	3	0.31242	0.46661	0.97887	1619	2	-1.5314	0.55028	0.56993	0.98507	2049	1	-1.5314
SLC35D3	5	0.31309	0.54243	0.983697	1620	3	-1.4802	0.25283	0.42122	0.98507	1228	1	-1.4802
MAN2C1	3	0.31354	0.46768	0.97887	1621	2	-1.5888	0.5057	0.53717	0.98507	1924	1	-1.5888
NOX5	6	0.3136	0.58054	0.989686	1622	3	-0.86102	0.09871	0.24292	0.98507	624	2	-0.86102
INTERGENIC554470	1	0.31409	0.31331	0.978393	1623	1	-1.8763	0.68591	0.68573	0.988834	2364	0	-1.8763
C12orf5	5	0.3142	0.54357	0.983697	1624	1	-0.077566	0.14605	0.29107	0.98507	823	2	-0.077566
SLC39A6	5	0.31478	0.54411	0.983697	1625	2	-0.49245	0.70722	0.75219	0.988834	2415	1	-0.49245
SLCO1C1	1	0.31527	0.31448	0.978393	1626	1	-1.8727	0.68473	0.68454	0.988834	2362	0	-1.8727
FLVCR2	5	0.3155	0.54478	0.983697	1627	2	-0.11239	0.44074	0.58891	0.98507	1765	2	-0.11239
MOCS1	5	0.31553	0.5448	0.983697	1628	3	-1.474	0.79258	0.80478	0.988834	2644	1	-1.474
PPCDC	6	0.31747	0.58503	0.989686	1629	3	-1.3703	0.32149	0.52655	0.98507	1435	1	-1.3703
INTERGENIC1236092	1	0.31747	0.31669	0.978393	1630	1	-1.8607	0.68253	0.68222	0.988834	2354	0	-1.8607
CYP11B2	4	0.31764	0.53689	0.983697	1631	1	0.087921	0.24206	0.37495	0.98507	1182	2	0.087921
GBA2	5	0.3177	0.54707	0.984002	1632	3	-1.4647	0.19113	0.35949	0.98507	983	2	-1.4647
LBR	1	0.31834	0.31761	0.978393	1633	1	-1.8559	0.68166	0.68132	0.988834	2349	0	-1.8559
SQRDL	5	0.31912	0.54853	0.984735	1634	2	-0.50948	0.64087	0.71949	0.988834	2253	1	-0.50948
PPIP5K2	4	0.31929	0.5381	0.983697	1635	2	-0.43213	0.29398	0.43078	0.98507	1354	2	-0.43213
MGLL	2	0.31974	0.42418	0.97887	1636	1	-1.1077	0.44449	0.44968	0.98507	1775	1	-1.1077
LOXL2	5	0.31999	0.54945	0.984735	1637	1	0.5925	0.022591	0.06892	0.98507	183	3	0.5925
ALDH1L2	4	0.32	0.53855	0.983697	1638	2	-0.70885	0.051021	0.12184	0.98507	354	1	-0.70885
INTERGENIC191581	1	0.32069	0.32014	0.978393	1639	1	-1.8462	0.67931	0.67889	0.988834	2341	0	-1.8462
PTDSS2	4	0.32094	0.53918	0.983697	1640	2	-1.019	0.86487	0.86412	0.988834	2834	0	-1.019
INTERGENIC1107566	1	0.32132	0.32074	0.978393	1641	1	-1.8436	0.67868	0.67826	0.988834	2340	0	-1.8436
INTERGENIC1276999	1	0.32164	0.32104	0.978393	1642	1	-1.8423	0.67836	0.67798	0.988834	2339	0	-1.8423
ATP2C2	3	0.32174	0.47627	0.97887	1643	1	-0.88146	0.71825	0.719	0.988834	2444	0	-0.88146
CA13	5	0.32201	0.5515	0.985447	1644	3	-1.0916	0.9478	0.94754	0.992658	3113	0	-1.0916
B3GNTL1	7	0.32282	0.60124	0.989686	1645	4	-1.3797	0.10922	0.26581	0.98507	672	3	-1.3797
SLC39A5	5	0.32357	0.55298	0.985583	1646	2	0.69799	0.00764	0.027391	0.88939	80	3	0.69799
HSDL1	4	0.32376	0.54106	0.983697	1647	2	-0.64995	0.38606	0.52986	0.98507	1630	2	-0.64995
SLC17A2	4	0.32376	0.54106	0.983697	1648	2	-0.81764	0.24127	0.37414	0.98507	1178	2	-0.81764
CD36	5	0.32383	0.55323	0.985583	1649	3	-1.4476	0.58717	0.69654	0.988834	2119	1	-1.4476
NOS2	4	0.3239	0.54115	0.983697	1650	2	-0.73416	0.15034	0.27574	0.98507	836	2	-0.73416
CSGALNACT1	5	0.32431	0.55376	0.985583	1651	2	-0.34129	0.054756	0.14303	0.98507	374	2	-0.34129
PTDSS1	3	0.32439	0.47904	0.97887	1652	2	-1.5539	0.086391	0.15884	0.98507	564	1	-1.5539
HVCN1	3	0.3245	0.47918	0.97887	1653	2	-1.5536	0.39112	0.4609	0.98507	1640	1	-1.5536
GABRB1	8	0.32475	0.62583	0.989686	1654	5	-1.264	0.39422	0.61615	0.985288	1651	3	-1.264
SLC7A13	7	0.325	0.60338	0.989686	1655	4	-1.1945	0.95266	0.95286	0.994126	3124	0	-1.1945
PPIP5K1	6	0.32527	0.59443	0.989686	1656	3	-0.75978	0.85642	0.86615	0.988834	2810	1	-0.75978
ACSL5	4	0.3254	0.54215	0.983697	1657	1	0.20253	0.16516	0.2917	0.98507	883	2	0.20253
GLYR1	6	0.32544	0.59463	0.989686	1658	4	-1.042	0.85167	0.86285	0.988834	2795	1	-1.042
PDE10A	4	0.32586	0.54252	0.983697	1659	2	-0.69908	0.27672	0.41193	0.98507	1297	2	-0.69908
ODC1	6	0.32592	0.59525	0.989686	1660	3	-0.62088	0.015959	0.059092	0.98507	143	3	-0.62088
INTERGENIC353579	1	0.32604	0.32564	0.978393	1661	1	-1.8183	0.67396	0.67361	0.988834	2331	0	-1.8183
LIPA	2	0.32608	0.42815	0.97887	1662	1	-1.0388	0.38301	0.39557	0.98507	1617	1	-1.0388
SLC39A8	6	0.32617	0.59557	0.989686	1663	4	-1.0689	0.54365	0.69072	0.988834	2030	1	-1.0689
CACNB2	5	0.32621	0.55576	0.987114	1664	3	-1.2072	0.58853	0.69708	0.988834	2124	1	-1.2072
GSTA1	4	0.32665	0.54302	0.983697	1665	2	-1.0726	0.20956	0.33998	0.98507	1045	1	-1.0726
GNPDA1	7	0.32686	0.60531	0.989686	1666	3	-0.80544	0.30231	0.51343	0.98507	1383	3	-0.80544
EHD1	2	0.32711	0.42882	0.97887	1667	1	-1.181	0.51825	0.51962	0.98507	1954	1	-1.181
NDUFA4	4	0.3272	0.54342	0.983697	1668	2	-1.2577	0.81137	0.81099	0.988834	2687	0	-1.2577
GRID1	5	0.32737	0.55693	0.987454	1669	2	-0.12886	0.45299	0.60024	0.98507	1796	2	-0.12886
IDS	3	0.32761	0.48224	0.97887	1670	2	-1.5434	0.40307	0.46833	0.98507	1674	1	-1.5434
NUDT2	4	0.32775	0.54382	0.983697	1671	2	-1.1805	0.77478	0.7757	0.988834	2597	1	-1.1805
SLC35E4	4	0.32797	0.54397	0.983697	1672	1	-0.35712	0.81609	0.8157	0.988834	2700	0	-0.35712
INTERGENIC141512	1	0.328	0.32763	0.978393	1673	1	-1.8093	0.672	0.67168	0.988834	2325	0	-1.8093
TXNRD2	2	0.32814	0.42945	0.97887	1674	1	-0.92609	0.21556	0.26072	0.98507	1071	1	-0.92609
HK3	3	0.32827	0.48289	0.97887	1675	1	-0.79959	0.79129	0.79206	0.988834	2638	0	-0.79959
PIGA	4	0.32913	0.54474	0.983697	1676	2	-1.3841	0.59929	0.64686	0.988834	2155	1	-1.3841
AS3MT	5	0.32944	0.55904	0.988668	1677	3	-1.4311	0.3401	0.49776	0.98507	1491	2	-1.4311
SLC25A53	4	0.3296	0.54509	0.983697	1678	2	-0.32792	0.21531	0.34593	0.98507	1069	2	-0.32792
NPR1	2	0.32981	0.43043	0.97887	1679	1	-0.83268	0.068496	0.11961	0.98507	446	1	-0.83268
INTERGENIC830772	1	0.3302	0.3298	0.978393	1680	1	-1.7996	0.6698	0.66951	0.988834	2318	0	-1.7996
GDA	3	0.33026	0.48496	0.97887	1681	1	-0.20147	0.076588	0.14524	0.98507	500	1	-0.20147
CMBL	1	0.33044	0.32998	0.978393	1682	1	-1.797	0.66956	0.66932	0.988834	2317	0	-1.797
INTERGENIC628528	1	0.33067	0.33022	0.978393	1683	1	-1.7965	0.66933	0.66908	0.988834	2316	0	-1.7965
CHST11	6	0.33145	0.60188	0.989686	1684	3	-1.1834	0.30215	0.50745	0.98507	1382	1	-1.1834
BDH1	3	0.33152	0.48624	0.97887	1685	2	-1.3038	0.38518	0.45731	0.98507	1627	1	-1.3038
B3GALNT1	5	0.33166	0.56121	0.989686	1686	2	0.26899	0.080215	0.18619	0.98507	525	3	0.26899
SLC35A5	6	0.33242	0.60309	0.989686	1687	2	0.0075254	0.31101	0.518	0.98507	1408	2	0.0075254
SCLY	3	0.33331	0.48809	0.97887	1688	2	-1.5257	0.78628	0.78701	0.988834	2625	0	-1.5257
FADS3	1	0.33366	0.3333	0.978393	1689	1	-1.7809	0.66634	0.6661	0.988834	2308	0	-1.7809
PGLS	5	0.33381	0.56341	0.989686	1690	2	-0.1729	0.042674	0.12089	0.98507	312	1	-0.1729
GCNT2	7	0.33388	0.61214	0.989686	1691	3	-0.82931	0.14082	0.32117	0.98507	804	3	-0.82931
NDUFS8	3	0.33409	0.48888	0.97887	1692	2	-1.5239	0.57327	0.58819	0.98507	2094	1	-1.5239
LSR	4	0.33471	0.54886	0.984735	1693	1	0.0072481	0.31621	0.45447	0.98507	1420	2	0.0072481
NUDT4	1	0.335	0.33473	0.978393	1694	1	-1.7738	0.665	0.66469	0.988834	2306	0	-1.7738
KCNJ2	1	0.33531	0.33502	0.978393	1695	1	-1.7711	0.66469	0.66433	0.988834	2304	0	-1.7711
INTERGENIC717298	1	0.33539	0.33511	0.978393	1696	1	-1.7703	0.66461	0.66426	0.988834	2302	0	-1.7703
OGDHL	3	0.33544	0.49019	0.979902	1697	2	-1.5192	0.82703	0.82785	0.988834	2721	0	-1.5192
KCNT1	4	0.33563	0.54954	0.984735	1698	1	0.56006	0.019764	0.056514	0.98507	160	3	0.56006
INTERGENIC876192	1	0.33586	0.33561	0.978393	1699	1	-1.7675	0.66414	0.66379	0.988834	2298	0	-1.7675
GCKR	2	0.33649	0.4347	0.97887	1700	1	-1.635	0.7202	0.72009	0.988834	2448	0	-1.635
ENOPH1	6	0.33663	0.60807	0.989686	1701	4	-1.3465	0.22511	0.41116	0.98507	1116	1	-1.3465
COQ10A	7	0.33682	0.61507	0.989686	1702	4	-1.3426	0.058707	0.17026	0.98507	395	3	-1.3426
SLC17A7	4	0.33699	0.55055	0.984969	1703	2	-0.86781	0.31141	0.44944	0.98507	1409	2	-0.86781
AMACR	6	0.33724	0.60883	0.989686	1704	2	-0.23758	0.23761	0.42744	0.98507	1168	3	-0.23758
PLA2G4A	3	0.33727	0.49201	0.979902	1705	1	0.45219	0.11413	0.19612	0.98507	692	2	0.45219
ATP8B2	8	0.33731	0.64036	0.989686	1706	3	-0.48247	0.71089	0.83062	0.988834	2423	2	-0.48247
GRHPR	3	0.33734	0.49211	0.979902	1707	2	-1.5108	0.72078	0.72139	0.988834	2451	0	-1.5108
PDE7B	4	0.33771	0.5511	0.985265	1708	1	-0.2072	0.75896	0.76153	0.988834	2557	1	-0.2072
GANAB	3	0.33817	0.49304	0.979902	1709	1	-0.8555	0.0036501	0.01017	0.834158	34	1	-0.8555
KCNJ16	5	0.33868	0.56812	0.989686	1710	3	-1.4033	0.49275	0.63673	0.988834	1894	2	-1.4033
ALG9	3	0.33888	0.49382	0.979902	1711	1	0.58285	0.04356	0.099257	0.98507	313	2	0.58285
GRIN3A	5	0.33911	0.56854	0.989686	1712	2	-0.69334	0.42152	0.5716	0.98507	1724	2	-0.69334
ATP5J2	5	0.33927	0.56871	0.989686	1713	3	-1.1755	0.88214	0.88268	0.988834	2891	0	-1.1755
KCTD11	5	0.33977	0.56923	0.989686	1714	2	-0.25782	0.16145	0.31497	0.98507	872	2	-0.25782
BSCL2	6	0.34005	0.61214	0.989686	1715	3	-0.59261	0.18754	0.36258	0.98507	969	3	-0.59261
TMCO3	6	0.34044	0.6126	0.989686	1716	3	-1.2524	0.77209	0.81954	0.988834	2593	1	-1.2524
NDST1	6	0.34053	0.61271	0.989686	1717	3	-0.9406	0.67295	0.78054	0.988834	2328	1	-0.9406
KCNT2	6	0.34059	0.61276	0.989686	1718	4	-1.0587	0.86989	0.87591	0.988834	2855	1	-1.0587
ADH1C	7	0.34067	0.61898	0.989686	1719	4	-1.3332	0.18271	0.38363	0.98507	952	2	-1.3332
KCNQ5	3	0.34103	0.49593	0.979902	1720	2	-1.045	0.83679	0.8374	0.988834	2750	0	-1.045
ALKBH1	3	0.34121	0.49608	0.979902	1721	2	-1.088	0.14099	0.23281	0.98507	807	1	-1.088
DIO1	2	0.34147	0.43769	0.97887	1722	1	-0.94489	0.29158	0.3201	0.98507	1346	1	-0.94489
SLC22A11	2	0.34236	0.43828	0.97887	1723	1	-1.6769	0.73771	0.73743	0.988834	2500	0	-1.6769
UST	5	0.34275	0.57212	0.989686	1724	2	-0.15442	0.014649	0.04736	0.98507	129	1	-0.15442
NDUFA3	6	0.34309	0.6158	0.989686	1725	4	-1.0892	0.84877	0.86098	0.988834	2789	1	-1.0892
KDM6A	6	0.34338	0.61617	0.989686	1726	4	-1.023	0.61502	0.7481	0.988834	2189	1	-1.023
SLC23A1	2	0.34377	0.4392	0.97887	1727	1	-0.91743	0.23685	0.27693	0.98507	1165	1	-0.91743
ATP9B	5	0.34409	0.57351	0.989686	1728	3	-1.3893	0.90469	0.90457	0.988834	2970	0	-1.3893
CBR3	5	0.34424	0.57367	0.989686	1729	3	-1.0753	0.85997	0.86027	0.988834	2820	1	-1.0753
SLC26A11	1	0.34466	0.34472	0.978393	1730	1	-1.7263	0.65534	0.65522	0.988834	2282	0	-1.7263
NUDT14	2	0.34478	0.43982	0.97887	1731	1	-1.0255	0.40018	0.41038	0.98507	1665	1	-1.0255
AQP12B	5	0.3449	0.57435	0.989686	1732	3	-1.113	0.84199	0.8436	0.988834	2763	1	-1.113
CACNA1I	2	0.34504	0.43995	0.97887	1733	1	-0.81459	0.077878	0.13427	0.98507	509	1	-0.81459
CRYZ	7	0.34507	0.62321	0.989686	1734	3	-0.13819	0.31082	0.52258	0.98507	1407	3	-0.13819
PLCG1	6	0.34593	0.61807	0.989686	1735	2	0.49661	0.015648	0.058065	0.98507	140	4	0.49661
CHI3L1	4	0.34621	0.55717	0.987454	1736	2	-0.96277	0.37011	0.51267	0.98507	1568	1	-0.96277
CHRNA2	8	0.34784	0.65227	0.989686	1737	5	-1.0136	0.89257	0.91724	0.988834	2938	1	-1.0136
NDUFA7	6	0.34834	0.61977	0.989686	1738	3	-0.74703	0.22873	0.41582	0.98507	1135	3	-0.74703
INTERGENIC1268457	1	0.34851	0.34831	0.978393	1739	1	-1.7074	0.65149	0.65131	0.988834	2278	0	-1.7074
NAGLU	4	0.34872	0.55906	0.988668	1740	2	-0.87478	0.26297	0.39728	0.98507	1254	1	-0.87478
INTERGENIC579496	1	0.34922	0.34899	0.978393	1741	1	-1.7043	0.65078	0.65063	0.988834	2275	0	-1.7043
ADCY7	1	0.34985	0.34961	0.978393	1742	1	-1.7004	0.65015	0.64993	0.988834	2273	0	-1.7004
MICAL3	5	0.35078	0.58025	0.989686	1743	3	-1.3663	0.16753	0.32427	0.98507	894	2	-1.3663
SLC16A6	3	0.35098	0.50611	0.983697	1744	2	-1.1084	0.60581	0.61489	0.985288	2167	1	-1.1084
SLC37A3	6	0.35098	0.62175	0.989686	1745	3	-0.6726	0.067124	0.17871	0.98507	440	3	-0.6726
SLC16A3	4	0.35153	0.56109	0.989686	1746	2	-0.54195	0.004866	0.016804	0.834158	49	2	-0.54195
KCNQ2	5	0.35186	0.58145	0.989686	1747	3	-0.97886	0.23619	0.40697	0.98507	1161	2	-0.97886
ATP11A	3	0.35188	0.50705	0.983697	1748	2	-1.4669	0.74226	0.74306	0.988834	2515	0	-1.4669
P2RX7	3	0.35255	0.50771	0.983697	1749	2	-1.4639	0.54806	0.56817	0.98507	2044	1	-1.4639
ABCC6	3	0.35289	0.5081	0.983697	1750	2	-1.4632	0.47502	0.51572	0.98507	1856	1	-1.4632
GLT8D2	5	0.35302	0.58265	0.989686	1751	3	-1.3607	0.24564	0.41501	0.98507	1200	2	-1.3607
MAN2A2	4	0.3532	0.56229	0.989686	1752	2	-1.3625	0.69633	0.71123	0.988834	2390	1	-1.3625
INTERGENIC706485	1	0.35323	0.35299	0.978393	1753	1	-1.6835	0.64677	0.64656	0.988834	2269	0	-1.6835
SCD	2	0.35341	0.44496	0.97887	1754	1	-1.251	0.59049	0.59163	0.98507	2130	0	-1.251
PRPS1	3	0.35391	0.50909	0.983697	1755	2	-1.4559	0.65111	0.65425	0.988834	2276	1	-1.4559
KCNA5	1	0.35425	0.35396	0.978393	1756	1	-1.6803	0.64575	0.64552	0.988834	2267	0	-1.6803
IL4I1	7	0.3549	0.63245	0.989686	1757	4	-1.2987	0.29506	0.50558	0.98507	1358	3	-1.2987
SLC17A9	5	0.35503	0.58468	0.989686	1758	1	0.42349	0.074241	0.17635	0.98507	486	3	0.42349
ABCB10	4	0.35508	0.56357	0.989686	1759	1	-0.40583	0.84126	0.84061	0.988834	2762	0	-0.40583
ACADL	4	0.35666	0.56456	0.989686	1760	2	-0.61978	0.28062	0.41595	0.98507	1310	2	-0.61978
ACSL3	4	0.35711	0.56487	0.989686	1761	1	-0.65039	0.19443	0.32349	0.98507	997	1	-0.65039
INTERGENIC1402445	1	0.35724	0.3569	0.978393	1762	1	-1.6699	0.64276	0.6424	0.988834	2261	0	-1.6699
BTD	3	0.35785	0.51313	0.983697	1763	2	-1.1584	0.23017	0.34998	0.98507	1138	1	-1.1584
PFKFB3	5	0.35849	0.58813	0.989686	1764	3	-1.3434	0.12764	0.26254	0.98507	748	2	-1.3434
SLCO2A1	5	0.35877	0.58839	0.989686	1765	3	-1.3431	0.34689	0.50392	0.98507	1508	2	-1.3431
COX6A1	3	0.35879	0.51406	0.983697	1766	2	-1.4407	0.7154	0.71608	0.988834	2438	0	-1.4407
ENPP5	3	0.35925	0.51447	0.983697	1767	1	-0.12768	0.39417	0.46266	0.98507	1650	1	-0.12768
INTERGENIC1174881	1	0.35936	0.35893	0.978393	1768	1	-1.6585	0.64064	0.6403	0.988834	2250	0	-1.6585
SLC24A3	3	0.3596	0.51487	0.983697	1769	1	0.045519	0.4034	0.46855	0.98507	1677	1	0.045519
PLA2G2F	1	0.35999	0.35959	0.978393	1770	1	-1.6541	0.64001	0.63964	0.988834	2247	0	-1.6541
SLC35A1	5	0.36014	0.58977	0.989686	1771	2	-0.18975	0.75431	0.77936	0.988834	2541	1	-0.18975
CYP4F11	4	0.36027	0.56727	0.989686	1772	2	-0.75567	0.33133	0.47068	0.98507	1468	2	-0.75567
PGM3	6	0.36046	0.62866	0.989686	1773	2	0.5863	0.0051698	0.021042	0.834158	55	4	0.5863
INTERGENIC857763	1	0.36046	0.36008	0.978393	1774	1	-1.6524	0.63954	0.63917	0.988834	2245	0	-1.6524
TRPM3	4	0.36056	0.56746	0.989686	1775	2	-0.82934	0.30527	0.44286	0.98507	1392	2	-0.82934
DGAT1	5	0.36097	0.5907	0.989686	1776	2	-0.27812	0.32753	0.48687	0.98507	1455	2	-0.27812
DHDH	6	0.361	0.62906	0.989686	1777	2	-0.10432	0.04228	0.12343	0.98507	308	3	-0.10432
PLA2G15	4	0.36139	0.56809	0.989686	1778	2	-0.53586	0.16297	0.28943	0.98507	875	1	-0.53586
FDXR	2	0.36273	0.45067	0.97887	1779	1	-0.90474	0.27909	0.31002	0.98507	1305	1	-0.90474
PFKFB2	4	0.36296	0.56926	0.989686	1780	1	0.45057	0.045085	0.10977	0.98507	321	3	0.45057
NME2	3	0.3631	0.51819	0.983697	1781	2	-1.0183	0.80373	0.8046	0.988834	2667	0	-1.0183
GSTA4	2	0.36536	0.45229	0.97887	1782	1	-1.2096	0.58342	0.58487	0.98507	2113	0	-1.2096
ERO1L	4	0.36557	0.57126	0.989686	1783	2	-0.86935	0.22266	0.35395	0.98507	1104	2	-0.86935
ENPP3	2	0.36561	0.45244	0.97887	1784	1	-1.2243	0.58918	0.59037	0.98507	2127	0	-1.2243
SLC5A12	4	0.36585	0.57148	0.989686	1785	2	-1.1697	0.75019	0.75387	0.988834	2530	1	-1.1697
NOXRED1	6	0.36621	0.63289	0.989686	1786	3	-0.83916	0.62325	0.75485	0.988834	2206	1	-0.83916
PHOSPHO2	3	0.36623	0.52137	0.983697	1787	1	-0.56763	0.52863	0.55383	0.98507	1989	1	-0.56763
CAV1	5	0.3663	0.5961	0.989686	1788	2	0.23877	0.13591	0.27543	0.98507	783	3	0.23877
INTERGENIC466127	1	0.36635	0.36604	0.978393	1789	1	-1.6242	0.63365	0.6331	0.988834	2233	0	-1.6242
INTERGENIC1244230	1	0.36691	0.36654	0.978393	1790	1	-1.6215	0.63309	0.63263	0.988834	2230	0	-1.6215
NDUFS1	5	0.36694	0.59677	0.989686	1791	2	-0.25611	0.24815	0.41718	0.98507	1211	2	-0.25611
KCNJ1	5	0.36694	0.59678	0.989686	1792	3	-1.3186	0.85883	0.8592	0.988834	2819	1	-1.3186
CHRNA9	7	0.36749	0.64449	0.989686	1793	3	0.23523	0.089345	0.22897	0.98507	581	4	0.23523
INTERGENIC1224825	1	0.36769	0.36736	0.978393	1794	1	-1.6187	0.63231	0.63196	0.988834	2226	0	-1.6187
AMPD3	1	0.36785	0.36753	0.978393	1795	1	-1.6182	0.63215	0.63175	0.988834	2225	0	-1.6182
FUT6	5	0.36878	0.59863	0.989686	1796	3	-1.3129	0.22407	0.39627	0.98507	1110	2	-1.3129
ACOT9	8	0.36893	0.67331	0.989686	1797	2	0.30378	0.036639	0.12312	0.98507	276	4	0.30378
TYRP1	3	0.37019	0.52562	0.983697	1798	2	-1.4007	0.84598	0.84698	0.988834	2778	0	-1.4007
MCAT	2	0.37036	0.45535	0.97887	1799	1	-1.0239	0.44683	0.45188	0.98507	1783	1	-1.0239
DERA	3	0.37042	0.52581	0.983697	1800	2	-1.4003	0.3353	0.42728	0.98507	1482	1	-1.4003
ST6GAL2	3	0.37092	0.52627	0.983697	1801	1	0.55477	0.079246	0.14891	0.98507	519	2	0.55477
ATP6V1B2	2	0.37198	0.45636	0.97887	1802	1	-0.87236	0.24875	0.28625	0.98507	1213	1	-0.87236
NDUFA10	6	0.37207	0.63729	0.989686	1803	2	-0.67678	0.45622	0.62377	0.987429	1802	2	-0.67678
XYLB	7	0.37213	0.64886	0.989686	1804	3	-0.87645	0.010892	0.043461	0.98507	112	2	-0.87645
CYB561A3	2	0.37223	0.45654	0.97887	1805	1	-1.2597	0.60701	0.60788	0.98507	2171	0	-1.2597
CHI3L2	2	0.37409	0.45771	0.97887	1806	1	-0.8549	0.22707	0.26931	0.98507	1125	1	-0.8549
CYP11B1	2	0.37496	0.45826	0.97887	1807	1	-1.6397	0.74419	0.74396	0.988834	2519	0	-1.6397
NEU3	4	0.37498	0.57837	0.989686	1808	1	-0.3572	0.38788	0.53178	0.98507	1633	2	-0.3572
KCNJ12	4	0.37588	0.57902	0.989686	1809	2	-1.3331	0.44194	0.56456	0.98507	1770	1	-1.3331
INTERGENIC902268	1	0.37594	0.37563	0.978393	1810	1	-1.5757	0.62406	0.6232	0.987255	2207	0	-1.5757
PDE12	5	0.37601	0.60582	0.989686	1811	3	-1.297	0.93121	0.93103	0.990525	3064	0	-1.297
SLC27A2	3	0.37648	0.53195	0.983697	1812	2	-1.379	0.56452	0.58105	0.98507	2077	1	-1.379
PDHA2	4	0.37685	0.57972	0.989686	1813	2	-1.0015	0.2379	0.37038	0.98507	1169	1	-1.0015
CYP2J2	4	0.37699	0.57985	0.989686	1814	2	-0.88976	0.020433	0.057789	0.98507	164	2	-0.88976
SLC25A47	5	0.37714	0.60689	0.989686	1815	2	-0.33392	0.011973	0.039973	0.966503	116	2	-0.33392
SLC22A20	4	0.37719	0.57998	0.989686	1816	1	0.13188	0.33244	0.47187	0.98507	1476	2	0.13188
PDSS2	3	0.37747	0.53286	0.983697	1817	2	-1.0627	0.72886	0.72947	0.988834	2479	0	-1.0627
DHRS3	3	0.37782	0.53321	0.983697	1818	1	-0.13944	0.11994	0.20398	0.98507	718	1	-0.13944
GCSH	7	0.37805	0.65437	0.989686	1819	3	-0.31488	0.52775	0.70075	0.988834	1984	2	-0.31488
GGT5	4	0.37807	0.58057	0.989686	1820	2	-0.58194	0.33409	0.4737	0.98507	1481	2	-0.58194
AADAT	5	0.37838	0.60806	0.989686	1821	3	-0.96772	0.015038	0.048429	0.98507	135	2	-0.96772
FUT2	5	0.37848	0.60815	0.989686	1822	3	-0.95958	0.38186	0.53519	0.98507	1614	2	-0.95958
CYP26A1	3	0.37889	0.5343	0.983697	1823	2	-1.3688	0.75383	0.75459	0.988834	2538	0	-1.3688
ERO1LB	6	0.37976	0.64316	0.989686	1824	3	-1.1222	0.60085	0.73646	0.988834	2161	2	-1.1222
INTERGENIC376086	1	0.37979	0.37938	0.978393	1825	1	-1.5559	0.62021	0.61916	0.985288	2202	0	-1.5559
NME1	2	0.38054	0.46171	0.97887	1826	1	-0.80173	0.15686	0.21734	0.98507	861	1	-0.80173
SLC7A14	6	0.38056	0.64371	0.989686	1827	3	-0.65358	0.17312	0.34343	0.98507	915	3	-0.65358
APOL1	4	0.3809	0.5825	0.989686	1828	2	-0.74428	0.16901	0.2959	0.98507	900	2	-0.74428
ALDH6A1	4	0.38093	0.58253	0.989686	1829	2	-1.1962	0.40343	0.54709	0.98507	1678	1	-1.1962
KCNE1L	5	0.38196	0.61159	0.989686	1830	2	-0.82508	0.52852	0.67073	0.988834	1988	2	-0.82508
PHOSPHO1	5	0.38199	0.61162	0.989686	1831	3	-1.2797	0.19576	0.36625	0.98507	999	1	-1.2797
CKM	6	0.38224	0.64499	0.989686	1832	2	0.050198	0.2416	0.4328	0.98507	1180	3	0.050198
PANK2	7	0.38251	0.65856	0.989686	1833	4	-1.2306	0.49674	0.68177	0.988834	1905	2	-1.2306
UGT1A5	4	0.38271	0.58377	0.989686	1834	2	-0.60368	0.072116	0.16307	0.98507	473	2	-0.60368
COX6B2	2	0.38277	0.46318	0.97887	1835	1	-1.036	0.47431	0.47783	0.98507	1852	1	-1.036
UEVLD	3	0.38326	0.53863	0.983697	1836	2	-1.3549	0.86399	0.86468	0.988834	2831	0	-1.3549
SLC16A12	1	0.38357	0.38314	0.978393	1837	1	-1.5398	0.61643	0.61548	0.985288	2194	0	-1.5398
LYZL6	5	0.3841	0.61383	0.989686	1838	3	-1.2054	0.030469	0.089979	0.98507	239	2	-1.2054
PNPLA7	4	0.38465	0.58517	0.989686	1839	2	-0.86957	0.1971	0.32639	0.98507	1000	1	-0.86957
SLC30A2	4	0.38467	0.58518	0.989686	1840	2	-1.0655	0.47177	0.57851	0.98507	1848	1	-1.0655
GGPS1	2	0.38487	0.46455	0.97887	1841	1	-0.86602	0.26824	0.30167	0.98507	1275	1	-0.86602
ATP5E	3	0.3851	0.54045	0.983697	1842	2	-1.3486	0.55139	0.57074	0.98507	2052	1	-1.3486
SLC9C2	7	0.38527	0.66124	0.989686	1843	3	-0.94766	0.65426	0.78319	0.988834	2280	2	-0.94766
SLC16A13	3	0.38552	0.54095	0.983697	1844	2	-0.98939	0.66438	0.66634	0.988834	2300	1	-0.98939
FOXRED1	1	0.38663	0.38626	0.978393	1845	1	-1.5269	0.61337	0.61232	0.985261	2187	0	-1.5269
ST6GALNAC3	3	0.38671	0.54209	0.983697	1846	1	0.20741	0.20202	0.31318	0.98507	1021	2	0.20741
PYCRL	4	0.38704	0.58689	0.989686	1847	2	-0.57595	0.051318	0.12241	0.98507	359	2	-0.57595
SLC25A1	2	0.38708	0.46592	0.97887	1848	1	-0.78212	0.1396	0.20473	0.98507	801	1	-0.78212
PIK3CG	1	0.38742	0.3871	0.978393	1849	1	-1.5239	0.61258	0.61156	0.98507	2185	0	-1.5239
INTERGENIC1180376	1	0.38773	0.38744	0.978393	1850	1	-1.5224	0.61227	0.61119	0.98507	2184	0	-1.5224
INTERGENIC1182944	1	0.38805	0.38778	0.978393	1851	1	-1.5215	0.61195	0.61085	0.98507	2179	0	-1.5215
NAPEPLD	8	0.38815	0.6878	0.989686	1852	2	-0.098153	0.17289	0.37598	0.98507	913	4	-0.098153
GRIN1	4	0.38857	0.58797	0.989686	1853	2	-0.96705	0.23172	0.3637	0.98507	1145	1	-0.96705
CDS1	5	0.38871	0.61829	0.989686	1854	3	-1.2601	0.057589	0.14803	0.98507	389	2	-1.2601
SLC7A4	3	0.39078	0.54612	0.984002	1855	1	-0.42334	0.14035	0.23201	0.98507	803	1	-0.42334
AKR1C3	8	0.39133	0.6902	0.989686	1856	4	-1.0483	0.69281	0.8198	0.988834	2379	2	-1.0483
INTERGENIC722544	1	0.39158	0.39127	0.978393	1857	1	-1.5017	0.60842	0.60751	0.98507	2174	0	-1.5017
CA7	5	0.39232	0.62174	0.989686	1858	2	-0.6609	0.82427	0.82853	0.988834	2712	1	-0.6609
OXCT2	5	0.39262	0.62201	0.989686	1859	2	-0.020773	0.66758	0.73211	0.988834	2310	1	-0.020773
HSD17B13	5	0.39287	0.62225	0.989686	1860	3	-1.2487	0.022006	0.067295	0.98507	176	2	-1.2487
OAS3	7	0.39288	0.66824	0.989686	1861	2	-0.57879	0.27155	0.48031	0.98507	1285	3	-0.57879
PPAP2B	7	0.39318	0.66846	0.989686	1862	3	-0.40459	0.28922	0.4993	0.98507	1338	3	-0.40459
PKD2L1	1	0.39355	0.39319	0.978393	1863	1	-1.4934	0.60645	0.60552	0.98507	2168	0	-1.4934
EDEM1	3	0.394	0.54922	0.984735	1864	1	0.63934	0.040626	0.095189	0.98507	299	2	0.63934
CAT	5	0.39548	0.62487	0.989686	1865	3	-0.972	0.21731	0.3905	0.98507	1078	1	-0.972
NOX3	6	0.39569	0.65494	0.989686	1866	1	0.28232	0.010453	0.040182	0.966503	105	5	0.28232
SLC51B	7	0.39574	0.67087	0.989686	1867	2	0.55842	0.019425	0.070456	0.98507	157	4	0.55842
PDE1C	7	0.39584	0.67095	0.989686	1868	4	-1.1978	0.85384	0.88263	0.988834	2803	1	-1.1978
SLC30A7	4	0.39657	0.59358	0.989686	1869	2	-0.6097	0.064849	0.14924	0.98507	425	1	-0.6097
ABO	3	0.39698	0.5524	0.985583	1870	2	-1.3049	0.63353	0.6385	0.988834	2232	1	-1.3049
SLC6A19	6	0.39757	0.65639	0.989686	1871	2	-0.52251	0.33164	0.5337	0.98507	1471	2	-0.52251
RHBG	3	0.39804	0.55344	0.985583	1872	1	0.53419	0.013029	0.03425	0.943613	122	2	0.53419
DECR1	2	0.39872	0.47356	0.97887	1873	1	-1.3592	0.65787	0.6585	0.988834	2286	0	-1.3592
PLP1	4	0.40022	0.59624	0.989686	1874	2	-0.49977	0.16983	0.29682	0.98507	902	1	-0.49977
INTERGENIC1346454	1	0.40023	0.39971	0.978393	1875	1	-1.4646	0.59977	0.59896	0.98507	2158	0	-1.4646
KCTD3	4	0.40044	0.59644	0.989686	1876	2	-1.2253	0.098757	0.21255	0.98507	625	1	-1.2253
CLCA4	1	0.4007	0.40017	0.978393	1877	1	-1.4628	0.5993	0.59842	0.98507	2156	0	-1.4628
MAN1B1	5	0.40072	0.63024	0.989686	1878	2	0.44024	0.0046491	0.018534	0.834158	48	3	0.44024
GABRG1	6	0.40094	0.65884	0.989686	1879	1	-0.31245	0.26555	0.4627	0.98507	1263	3	-0.31245
NIPA1	6	0.40104	0.6589	0.989686	1880	3	-0.97797	0.3004	0.50538	0.98507	1374	2	-0.97797
COX7A2	3	0.40114	0.55656	0.987454	1881	2	-1.2949	0.83757	0.83819	0.988834	2753	0	-1.2949
COX7C	3	0.40123	0.55663	0.987454	1882	1	-0.68884	0.48159	0.52021	0.98507	1870	1	-0.68884
PCCB	6	0.40153	0.65924	0.989686	1883	3	-0.63037	0.17513	0.34613	0.98507	921	3	-0.63037
SLC44A5	6	0.40233	0.65989	0.989686	1884	3	-0.79039	0.027524	0.088679	0.98507	221	2	-0.79039
ALDH3B1	6	0.40282	0.66027	0.989686	1885	3	-1.2559	0.22052	0.40529	0.98507	1093	2	-1.2559
INTERGENIC1202801	1	0.4029	0.40233	0.978393	1886	1	-1.4518	0.5971	0.59619	0.98507	2148	0	-1.4518
INTERGENIC384788	1	0.40345	0.40288	0.97887	1887	1	-1.4479	0.59655	0.59561	0.98507	2146	0	-1.4479
AQP5	4	0.40386	0.5989	0.989686	1888	1	0.1597	0.13878	0.26334	0.98507	796	2	0.1597
NMNAT3	7	0.40476	0.67927	0.989686	1889	3	-0.86623	0.035215	0.1166	0.98507	265	3	-0.86623
TYMS	1	0.4051	0.40448	0.97887	1890	1	-1.4379	0.5949	0.59399	0.98507	2142	0	-1.4379
B3GNT3	3	0.40741	0.56279	0.989686	1891	1	0.63096	0.04266	0.098043	0.98507	311	2	0.63096
ACAT2	3	0.40757	0.56299	0.989686	1892	2	-1.0134	0.75879	0.7594	0.988834	2556	0	-1.0134
NT5M	4	0.40769	0.60173	0.989686	1893	2	-1.1204	0.08413	0.18568	0.98507	549	1	-1.1204
INTERGENIC404864	1	0.40801	0.4076	0.97887	1894	1	-1.4266	0.59199	0.59116	0.98507	2135	0	-1.4266
ATP6V1E1	2	0.40837	0.47997	0.97887	1895	1	-1.0991	0.56028	0.56148	0.98507	2065	0	-1.0991
GALNT10	4	0.40896	0.60265	0.989686	1896	1	-0.88439	0.39442	0.53857	0.98507	1652	1	-0.88439
KCNJ15	5	0.40986	0.63892	0.989686	1897	3	-1.1994	0.50593	0.64921	0.988834	1925	2	-1.1994
SDR16C5	5	0.41015	0.63919	0.989686	1898	2	-0.077715	0.094794	0.21019	0.98507	607	2	-0.077715
CYP4F3	3	0.41023	0.56578	0.989686	1899	1	-0.84148	0.087722	0.16062	0.98507	572	1	-0.84148
INTERGENIC720058	1	0.41139	0.41098	0.97887	1900	1	-1.4095	0.58861	0.58761	0.98507	2125	0	-1.4095
SLC30A5	4	0.41148	0.60449	0.989686	1901	2	-0.66715	0.12237	0.24539	0.98507	732	2	-0.66715
INTERGENIC1006532	1	0.41186	0.41141	0.97887	1902	1	-1.4051	0.58814	0.58714	0.98507	2121	0	-1.4051
KCTD18	7	0.41216	0.68616	0.989686	1903	2	-0.60633	0.58712	0.73846	0.988834	2118	1	-0.60633
NOX4	5	0.41262	0.64152	0.989686	1904	2	-0.84152	0.42695	0.57652	0.98507	1734	2	-0.84152
CRAT	8	0.41266	0.70584	0.989686	1905	4	-0.83251	0.14032	0.32721	0.98507	802	3	-0.83251
LIPC	6	0.41335	0.66789	0.989686	1906	3	-0.75115	0.00023575	0.0012646	0.666032	2	2	-0.75115
BPHL	1	0.41453	0.41413	0.97887	1907	1	-1.3922	0.58547	0.58452	0.98507	2116	0	-1.3922
SPNS1	5	0.41479	0.64362	0.989686	1908	3	-1.1887	0.29432	0.45744	0.98507	1357	2	-1.1887
SCN5A	2	0.41482	0.48418	0.97887	1909	1	-1.1595	0.5934	0.59458	0.98507	2140	0	-1.1595
FRRS1	3	0.41519	0.57077	0.989686	1910	2	-1.245	0.71418	0.71475	0.988834	2435	0	-1.245
GLT6D1	7	0.4152	0.6888	0.989686	1911	3	-0.7531	0.68822	0.80692	0.988834	2370	1	-0.7531
CHRNB2	4	0.41571	0.60755	0.989686	1912	1	0.51836	0.029163	0.076695	0.98507	236	3	0.51836
TCN2	4	0.41721	0.6086	0.989686	1913	2	-1.0816	0.6367	0.67011	0.988834	2236	1	-1.0816
SLC3A1	7	0.41761	0.69094	0.989686	1914	3	-0.91427	0.39374	0.60841	0.98507	1647	3	-0.91427
GCLC	4	0.41763	0.60894	0.989686	1915	2	-0.71826	0.188	0.31663	0.98507	972	2	-0.71826
TPO	5	0.41774	0.64654	0.989686	1916	3	-1.1033	0.12153	0.25295	0.98507	726	1	-1.1033
INTERGENIC687643	1	0.41775	0.41745	0.97887	1917	1	-1.3736	0.58225	0.58135	0.98507	2111	0	-1.3736
CYP2R1	7	0.4178	0.69113	0.989686	1918	4	-1.0215	0.77676	0.85217	0.988834	2609	1	-1.0215
INTERGENIC701069	1	0.4183	0.41805	0.97887	1919	1	-1.3692	0.5817	0.58078	0.98507	2109	0	-1.3692
[truncated: 1,342 more rows]

## Sheet: 72 highly decreased genes
id	num	neg|score	neg|p-value	neg|fdr	neg|goodsgrna	neg|lfc	pos|score	pos|p-value	pos|fdr	pos|goodsgrna	pos|lfc
[truncated: 72 more rows]
