# Supplementary material for: The folate cycle enzyme MTHFD2 induces cancer immune evasion through PD-L1 up-regulation
Source: Nat Commun. 2021 Mar 29;12:1940. doi: 10.1038/s41467-021-22173-5 (PMC8007798; doi:10.1038/s41467-021-22173-5)
Supplement: Supplementary file 5 — Supplementary Data 2 [file 41467_2021_22173_MOESM5_ESM.xls]

## Sheet: Meta-analysis of diff. expr.
List of up-regulated genes in human tumors -analyzed from (Nilsson et al., 2014).
Z Score (tumor/normal tissues)	Symbol
28	KIAA0101
27	MTHFD2
27	MELK
26	TPX2
26	RRM2
25	ZWINT
25	UBE2C
25	STIL
25	NME1
24	LMNB2
24	GINS1
24	PTTG1
24	MCM6
23	RNASEH2A
23	KIF14
23	TRIP13
23	CCNB2
23	GMPS
23	TOP2A
23	SHMT2
23	NEK2
23	MCM2
23	FOXM1
23	CKS2
23	CENPF
23	CDK4
23	CDC20
23	CCNB1
22	GGCT
22	MARCKSL1
22	CBX3
22	XPOT
22	DLGAP5
22	UCK2
22	TYMS
22	TK1
22	SOX4
22	MIF
22	HNRNPAB
22	GARS
22	EZH2
22	CDK1
22	BUB1B
21	TUBB
21	UBE2S
21	SND1
21	KIF2C
21	PRDX4
21	DDX39A
21	NCAPD2
21	AURKB
21	PLOD3
21	TTK
21	CCT3
21	TARS
21	AURKA
21	SNRPB
21	RFC4
21	POLR2H
21	POLD2
21	MAD2L1
21	KPNA2
21	KIF11
21	FEN1
21	ENO1
21	EIF4EBP1
21	ECT2
21	SERPINH1
21	PARP1
20	ASPM
20	DTL
20	CCT5
20	PRC1
20	TIMELESS
20	EIF3B
20	RUVBL1
20	ZNF146
20	WHSC1
20	PYCR1
20	MKI67
20	MCM7
20	LMNB1
20	HDGF
20	H2AFX
20	DNMT1
20	CKS1B
20	CDKN3
20	CCT6A
20	CALU
20	ACTL6A
19	FLAD1
19	NCAPG2
19	KIF4A
19	TOPBP1
19	NOP56
19	CNPY2
19	ALG3
19	KIF20A
19	NUP155
19	NFE2L3
19	LAGE3
19	UBE2I
19	TSTA3
19	TPI1
19	TCF3
19	SKP2
19	RPN2
19	POLD1
19	NUDT1
19	MCM4
19	MCM3
19	LOXL2
19	HSPD1
19	HMGB3
19	GPI
18	MLF1IP
18	TMEM106C
18	PPP1R14B
18	DNAJC9
18	RAD51AP1
18	PAICS
18	SMC4
18	CHAF1A
18	DAP3
18	SNRPE
18	RAD51
18	PTBP1
18	PPP4C
18	PPIA
18	PCNA
18	NONO
18	MAZ
18	IARS
18	DTYMK
18	COL5A2
18	CDK2
18	BYSL
18	ATIC
18	BIRC5
18	APEX1
17	KIF18B
17	NCAPG
17	PBK
17	FANCI
17	LSM7
17	LSR
17	NUSAP1
17	SEC61A1
17	RACGAP1
17	BZW2
17	KIAA0907
17	YIF1A
17	POSTN
17	TACC3
17	POP7
17	H2AFY
17	HOMER3
17	TMSB10
17	CDC45
17	MOGS
17	TMPO
17	SPP1
17	MRPS12
17	PPM1G
17	PPIB
17	PLOD1
17	PAFAH1B3
17	P4HA1
17	NOP2
17	MMP11
17	MMP9
17	MMP1
17	MCM5
17	MARS
17	KRT8
17	KIF22
17	ILF2
17	HMGB2
17	CENPA
17	CDC6
17	CCNA2
16	AGRN
16	CDT1
16	PUS1
16	LPCAT1
16	SLC52A2
16	ATP13A1
16	C19orf10
16	NHP2
16	CEP55
16	PUS7
16	DDX41
16	SAC3D1
16	ATAD2
16	AATF
16	SEC61G
16	NUP205
16	NCBP2
16	NUPL2
16	ADRM1
16	DBF4
16	RNPS1
16	MFSD10
16	NUTF2
16	TROAP
16	TTI1
16	APOBEC3B
16	RIPK2
16	ENC1
16	RAD54L
16	HIST1H2BF
16	XPO1
16	TDG
16	SNRPF
16	SNRPC
16	SMARCA4
16	RPN1
16	RFC2
16	RANBP1
16	PSMD3
16	PPP1CA
16	PKM2
16	LIG1
16	LDHA
16	STMN1
16	IRAK1
16	HMBS
16	EPRS
16	DKC1
16	CSE1L
16	CLIC1
16	CFL1
16	CCNE1
16	CANX
16	BLM
16	ALDOA
15	HN1L
15	BORA
15	GLT25D1
15	DCTPP1
15	LSM2
15	CENPN
15	C1orf112
15	IPO9
15	HJURP
15	C5orf22
15	C20orf20
15	CDCA4
15	HEATR2
15	FAM64A
15	GINS2
15	NOP16
15	DNAJC2
15	PABPC1
15	TBL2
15	RAD54B
15	NUP62
15	SCRIB
15	PES1
15	LARP1
15	NCAPD3
15	TMEM194A
15	RRS1
15	RALY
15	MRPL3
15	STIP1
15	PDIA5
15	RUVBL2
15	RPP40
15	SMC2
15	PPIH
15	DPP3
15	ISG15
15	PDIA4
15	KIF23
15	EIF2S2
15	BANF1
15	YARS
15	RAE1
15	SMC1A
15	SHFM1
15	UNG
15	TGIF1
15	VPS72
15	TCEB1
15	SRM
15	SNRPA
15	RPLP0
15	RPL8
15	RAN
15	PSMD11
15	PSMA7
15	PRKDC
15	PRCC
15	POLE2
15	PLK1
15	PFN1
15	PA2G4
15	NVL
15	NCL
15	MYBL2
15	MSH2
15	MMP12
15	MICB
15	MFAP2
15	MDK
15	KIFC1
15	HSP90AB1
15	GAPDH
15	FAP
15	FANCG
15	EIF4G1
15	E2F3
15	DHFR
15	CTPS1
15	CDK5
15	CDC25B
15	CASP3
15	CAD
15	BARD1
15	ACLY
14	HIST1H2BK
14	TUBA1C
14	CDCA3
14	NUP85
14	SHCBP1
14	ATP13A3
14	ALG8
14	CENPM
14	WIZ
14	TRIB3
14	KIF15
14	INTS8
14	LAPTM4B
14	PARPBP
14	GTPBP2
14	DDX56
14	CHPF2
14	OLA1
14	MRPL15
14	EIF2AK1
14	CKAP2
14	NUP210
14	ARL6IP1
14	PSME4
14	FAF2
14	PAXIP1
14	MORC2
14	RNF44
14	YKT6
14	LEPREL4
14	NDC80
14	TUBA1B
14	UBAP2L
14	CKAP5
14	TM9SF4
14	KNTC1
14	TRAF4
14	CHD1L
14	EIF4E2
14	TBRG4
14	EXO1
14	CPNE1
14	RFXANK
14	CASK
14	TRRAP
14	AIMP2
14	VEGFA
14	UMPS
14	TUBG1
14	HSP90B1
14	TAF2
14	SSRP1
14	SRD5A1
14	SNRPG
14	SLC7A1
14	RPS2
14	TRIM27
14	RFC5
14	RAD23B
14	PTMA
14	PSME2
14	PSMB5
14	PSMB3
14	PMS2P3
14	PMM2
14	ORC1
14	NCBP1
14	LIG3
14	KRT18
14	IRF3
14	INPPL1
14	HSPA5
14	HNRNPK
14	HDAC1
14	GTF2E1
14	GSPT1
14	FARSA
14	ELAVL1
14	VCAN
14	COL11A1
14	CLK2
14	CCNF
14	BGN
14	APRT
14	ADAR
13	LOC388796
13	PAQR4
13	VOPP1
13	DSN1
13	CHPF
13	THOC6
13	CCDC86
13	UPF3B
13	LEPRE1
13	MRPL17
13	EXOSC5
13	ASF1B
13	RFWD3
13	RBM28
13	ZWILCH
13	TMEM132A
13	HN1
13	RBMX
13	ATP2C1
13	FBXO5
13	B3GAT3
13	RSL1D1
13	LSM5
13	ORC6
13	R3HDM1
13	SF3B3
13	TMED3
13	NCAPH
13	ADNP
13	XPO6
13	WDR43
13	U2AF2
13	CIT
13	EBNA1BP2
13	EHMT2
13	SPAG5
13	CCT2
13	PFDN6
13	IFI30
13	LYPLA1
13	SLC25A13
13	TRAP1
13	PDIA6
13	ARPC1B
13	SCAMP3
13	ABCF2
13	UBA2
13	PDCD6
13	MLEC
13	MAP4K4
13	DDX23
13	COPB2
13	BUB3
13	FAM50A
13	MPZL1
13	DPM2
13	FADD
13	SRSF9
13	KHSRP
13	ZNF282
13	HIST1H2BI
13	UBL4A
13	SLBP
13	PXDN
13	ZNF217
13	VBP1
13	SLC35A2
13	TYK2
13	TRIO
13	TARBP2
13	TARBP1
13	SSR2
13	HLTF
13	SLC2A1
13	MRPL12
13	RPL36A
13	RFC3
13	RCN1
13	PTK7
13	PSMC4
13	PSMB4
13	PRIM1
13	PPAT
13	PML
13	PGK1
13	SERPINE1
13	P4HB
13	ORC5
13	NDUFS6
13	MTX1
13	MTHFD1
13	EPCAM
13	IGFBP3
13	HPRT1
13	HNRNPA2B1
13	HMMR
13	HELLS
13	H2AFZ
13	GYS1
13	GTF2H4
13	MSH6
13	F12
13	EIF4A1
13	DDX11
13	DDOST
13	COL4A1
13	COL3A1
13	AP2S1
13	AP1S1
13	CDC25A
13	RUNX1
13	BRCA1
13	BAX
13	BAK1
13	ASNS
13	AHCY
12	PTMAP7
12	STRA13
12	HMGB3P1
12	LRRC42
12	FAM136A
12	ZDHHC18
12	ISG20L2
12	TXNDC5
12	RNF34
12	C16orf59
12	SMC6
12	C17orf62
12	KXD1
12	ERI3
12	NUP37
12	UBE2Z
12	SMYD3
12	C5orf28
12	SRPRB
12	WDR18
12	C20orf3
12	NUP107
12	NCLN
12	CAND1
12	ZFP64
12	ASUN
12	TMEM48
12	LRRC59
12	CDCA8
12	HEATR1
12	MAGOHB
12	CCDC99
12	TMED9
12	KCTD5
12	MIS18A
12	PIGT
12	YARS2
12	ZNF593
12	MTERFD1
12	CPSF1
12	GNL2
12	CNIH4
12	EIF2C2
12	OLFML2B
12	LSM4
12	POLA2
12	RUSC1
12	GTPBP4
12	GANAB
12	RRP1B
12	COPG1
12	OIP5
12	PHB2
12	COPE
12	PKP3
12	FGFR1OP
12	DUS4L
12	KDELR3
12	CBX1
12	WDR3
12	UTP14A
12	PTGES3
12	POLQ
12	CCT7
12	ZNHIT1
12	HMG20B
12	TRAIP
12	SF3B4
12	PSMD14
12	TRIM28
12	BCAP31
12	MLL4
12	MTFR1
12	NREP
12	FIBP
12	SYNGR2
12	CCNE2
12	PRPF4
12	PKMYT1
12	H1FX
12	PPAP2C
12	TTF2
12	CDC7
12	NAA10
12	CHAF1B
12	IFRD2
12	ZNF207
12	VDAC1
12	TOP1
12	TFDP1
12	TCEA1
12	TAPBP
12	SSBP1
12	SRPK1
12	SOLH
12	SNRPD2
12	SNRPD1
12	SNRPA1
12	SMS
12	SMARCC1
12	SLC16A1
12	SKIV2L
12	RRM1
12	RRBP1
12	RPL28
12	RPA3
12	ABCE1
12	RAD21
12	PSMD8
12	PSMB8
12	POLR2D
12	PLOD2
12	PLAU
12	PFAS
12	PARN
12	OAS3
12	NPM1
12	NFKBIE
12	MTIF2
12	MYO1B
12	MMP15
12	MMP10
12	MEST
12	MEN1
12	LY6E
12	STT3A
12	IRF7
12	IMPDH2
12	IGF2R
12	PRMT1
12	HNRNPC
12	HMGA1
12	GNB2
12	GALNT2
12	IFI6
12	FUS
12	FN1
12	FAT1
12	FBL
12	NR2F6
12	EPHB2
12	ELF4
12	EFNA4
12	TYMP
12	DSG2
12	CYC1
12	CSNK2A1
12	COPB1
12	COL1A2
12	CLNS1A
12	CENPE
12	CDKN2A
12	CDC34
12	CD47
12	CBFB
12	ATR
12	ARF1
11	POTEKP
11	NUP43
11	DPY19L4
11	SKA1
11	TXLNA
11	KLHL23
11	CANT1
11	KIF18A
11	NETO2
11	E2F8
11	IPO4
11	QTRTD1
11	TTC13
11	MRPS34
11	MRPL11
11	GINS3
11	MLST8
11	TOR3A
11	FKBP10
11	EDEM2
11	YEATS2
11	TRMT1
11	HAUS7
11	MCM10
11	MAP1S
11	YTHDF1
11	ERCC6L
11	DDX49
11	POLR3K
11	TRIAP1
11	C9orf114
11	TNFRSF12A
11	BFAR
11	MRTO4
11	RPL26L1
11	SLMO2
11	CDR2L
11	FTSJ2
11	ALG6
11	HILPDA
11	REPIN1
11	MRPL42
11	PRPF19
11	APEX2
11	SMPDL3B
11	GNL3
11	FBXL6
11	NOC2L
11	UBXN7
11	FAM32A
11	GORASP2
11	YIPF3
11	SLC39A6
11	PGLS
11	FTSJ1
11	FAM89B
11	ZMYND8
11	FBXO46
11	ATP13A2
11	NCSTN
11	SEL1L3
11	PRRC2C
11	SULF1
11	AVL9
11	SNRNP200
11	PUF60
11	COPZ1
11	PDAP1
11	ACOT7
11	RPL35
11	SDS
11	YWHAQ
11	SEC61B
11	FAM189B
11	CCT8
11	IGF2BP3
11	RBCK1
11	C6orf108
11	IFI44
11	PIAS3
11	GNB2L1
11	TUBB3
11	BCKDK
11	SIGMAR1
11	ZMPSTE24
11	SLC35B1
11	SAE1
11	SUPT7L
11	TELO2
11	SETDB1
11	URB2
11	MAML1
11	NUP93
11	KIF20B
11	GTF2IRD1
11	ATP5J2
11	EEF1E1
11	CIAO1
11	MED14
11	WDR46
11	UBE2L6
11	PDCD5
11	BAZ1B
11	SLC5A6
11	FUBP1
11	SGPL1
11	GGH
11	B4GALT3
11	DYRK2
11	TAGLN2
11	MAD1L1
11	HIST1H4J
11	HIST1H2BH
11	CLPP
11	MLF2
11	PLA2G7
11	DDX39B
11	PRRC2A
11	ZNF7
11	EIF4H
11	UBE2H
11	TWIST1
11	TPBG
11	TMF1
11	TIMP1
11	TIAL1
11	THY1
11	THBS2
11	TEAD4
11	TCOF1
11	TAP1
11	TAF6
11	TAF4
11	SRP19
11	SNRPB2
11	FSCN1
11	SLC20A1
11	SHC1
11	S100A11
11	RPL37
11	RPL27
11	RELB
11	RECQL
11	RBBP4
11	PTK2
11	PSMD2
11	PSMC3
11	PSMA6
11	PKN1
11	PPP5C
11	POLE
11	PMS2P5
11	PIGC
11	PCCB
11	OAZ1
11	NRD1
11	NME4
11	NFYA
11	NASP
11	HNRNPM
11	TRIM37
11	ABCC1
11	MPG
11	METTL1
11	MAN2B1
11	CAPRIN1
11	ITPA
11	ILF3
11	IFI35
11	HSPE1
11	HNRNPU
11	HMGN1
11	MNX1
11	GTF3C2
11	GRSF1
11	GFPT1
11	GDI2
11	GALNT1
11	FDPS
11	FANCF
11	ERH
11	E2F5
11	DPAGT1
11	DHX9
11	CSK
11	CPOX
11	COL10A1
11	CHEK1
11	CHD4
11	CBS
11	CASP8
11	C1QBP
11	BST2
11	BIK
11	ADAM8
10	MZT2A
10	LOC646808
10	LOC155060
10	PRRC1
10	TPRA1
10	WBSCR22
10	WDR67
10	IMP4
10	HIST3H2A
10	MTDH
10	PCGF1
10	ADPGK
10	NIPA2
10	INTS5
10	RMI1
10	PALB2
10	TBL1XR1
10	RBM42
10	DERL1
10	SCNM1
10	PARP12
10	DUS1L
10	FAM111A
10	TRMT5
10	KIAA1199
10	PHTF2
10	ARNTL2
10	CTPS2
10	C20orf24
10	TMEM165
10	LRIF1
10	TDP1
10	WDR12
10	NSUN5
10	UBE2Q1
10	NAT10
10	FANCL
10	C19orf24
10	C1orf27
10	TMEM161A
10	CHCHD3
10	FNBP1L
10	GON4L
10	WDR55
10	NANS
10	POLE3
10	GTSE1
10	TH1L
10	FKBP11
10	CHCHD2
10	MRPL4
10	NOX4
10	GMPPA
10	TFPT
10	DROSHA
10	MCTS1
10	C19orf53
10	HTRA2
10	INTS1
10	NOL11
10	COBRA1
10	PRKD2
10	BRMS1
10	TMEM184B
10	U2SURP
10	PMPCA
10	TTLL12
10	PHF8
10	KDM1A
10	SEPHS2
10	ATF5
10	MGAT4B
10	DUSP12
10	DUSP10
10	CHEK2
10	SUPT16H
10	CEP250
10	BAZ1A
10	WDHD1
10	CPSF6
10	SF3B2
10	ASCC3
10	IFI44L
10	LMAN2
10	TMED2
10	KDELR1
10	SUB1
10	PAPOLA
10	SDCCAG3
10	SEC24A
10	SRSF10
10	USP39
10	CNPY3
10	CAMKK2
10	PAIP1
10	ARPC1A
10	CARM1
10	TIMM44
10	MCRS1
10	TMEM5
10	ZNF267
10	NET1
10	TIMM17B
10	RBM12
10	PQBP1
10	HMGXB4
10	LPGAT1
10	SMG7
10	ARHGAP11A
10	CUL7
10	KEAP1
10	MRPL19
10	ESPL1
10	UBE3C
10	TP53I11
10	VAPB
10	DDX21
10	RQCD1
10	SLC16A3
10	USP14
10	UBE2M
10	TAF1A
10	P4HA2
10	SAP30
10	TRIM24
10	URI1
10	CDC23
10	STX10
10	RRP1
10	DENR
10	MAPKAPK5
10	CBX4
10	HAT1
10	HIST1H2BE
10	SF3A2
10	LRP8
10	ZNF131
10	YY1
10	VCP
10	THOP1
10	TGFBI
10	TCP1
10	STAT1
10	ST14
10	SSR4
10	SOX12
10	SLC1A5
10	SLC1A4
10	SIX1
10	CXCL11
10	RPS21
10	RPS19
10	RPS18
10	RPS15A
10	RPS15
10	RBM4
10	RARS
10	RAD23A
10	PVRL2
10	PTPN12
10	TWF1
10	PSMB9
10	PSMB7
10	PSMB2
10	PSMA4
10	PRIM2
10	PPP1CC
10	POLA1
10	PMS2P1
10	PCBP2
10	ODF2
10	ODC1
10	NTHL1
10	NRAS
10	NDUFAB1
10	NBN
10	MYO10
10	MRE11A
10	CXCL9
10	LYN
10	KIF2A
10	ITPR3
10	EIF6
10	INHBA
10	IDO1
10	IFI27
10	ICT1
10	HSF1
10	HDAC2
10	HSD17B10
10	GUSB
10	PDIA3
10	GRB7
10	GNG5
10	GCNT1
10	GART
10	FOXD1
10	FASN
10	ENO2
10	CELSR3
10	EFNA1
10	E2F1
10	DVL3
10	DNMT3B
10	DGUOK
10	DHX15
10	CSTF1
10	CLDN3
10	COPA
10	COL6A3
10	COL1A1
10	CASP6
10	CAPZA1
10	CAPN1
10	CALR
10	ANGPT2
10	AKT1
9	C16orf88
9	POLR2J2
9	NSUN5P1
9	FBXO41
9	LSM12
9	FTSJ3
9	AGAP1
9	RPL39L
9	CTHRC1
9	GADD45GIP1
9	DCAF15
9	ZNF468
9	ZNF587
9	MAGT1
9	ABHD11
9	LAS1L
9	VANGL1
9	ANP32E
9	TMX1
9	REEP4
9	MED28
9	LINC00115
9	FAM57A
9	MICALL2
9	C1orf35
9	TAF1D
9	C11orf48
9	ELOVL6
9	ASPSCR1
9	TSEN34
9	VKORC1
9	BRD9
9	C8orf33
9	NT5DC2
9	DCLRE1B
9	NUCKS1
9	ANAPC1
9	TFB2M
9	GOLPH3
9	HEATR6
9	C12orf44
9	RINT1
9	ENOPH1
9	CHD8
9	POGK
9	SPC25
9	AVEN
9	NIT2
9	C5orf15
9	PPAN
9	UBFD1
9	WSB2
9	C7orf44
9	ARFGAP1
9	TSR1
9	POLR3E
9	VAC14
9	PRPF40A
9	ZNF692
9	DEPDC1
9	SLC39A4
9	PLXNA3
9	BRIX1
9	NEIL3
9	SLC38A7
9	DARS2
9	ARMC1
9	WDR70
9	WDYHV1
9	TMEM45A
9	NOL8
9	C20orf11
9	GATAD2A
9	RRN3
9	EXOSC4
9	DNAJC10
9	C11orf24
9	GALNT7
9	SYT17
9	PTRH2
9	SRRT
9	NIP7
9	LEF1
9	CCDC41
9	GOLT1B
9	SLC35C2
9	CHST11
9	SMARCAL1
9	STOML2
9	RBM15B
9	BABAM1
9	PPP2R3B
9	TMEM97
9	UTP20
9	CACYBP
9	STEAP1
9	TIMM13
9	ERAL1
9	PTTG3P
9	TES
9	TRPC4AP
9	PRPF31
9	C10orf137
9	FAM127B
9	SS18L1
9	ZZZ3
9	TBC1D10B
9	C20orf4
9	AHCTF1
9	INTS7
9	TMEM186
9	RPL36
9	CIZ1
9	SLC7A11
9	KIAA0146
9	NUP188
9	ICMT
9	DPY19L1
9	MGRN1
9	FAM120A
9	PDXDC1
9	PDCD11
9	RNF24
9	PWP1
9	HNRNPUL1
9	ABHD2
9	GCN1L1
9	COPS6
9	CKAP4
9	TCERG1
9	CPSF4
9	MRPS30
9	CD3EAP
9	KDM5B
9	PLK4
9	SH2B2
9	ANP32B
9	CHERP
9	EIF3M
9	TFG
9	ABCC4
9	HNRNPR
9	STX6
9	PSME3
9	G3BP1
9	PREB
9	ARPC5
9	COX17
9	ABCB6
9	AMMECR1
9	KIAA0196
9	SEC24D
9	RNF40
9	SCRN1
9	TRAM2
9	HS2ST1
9	MINPP1
9	ATP6V1G1
9	MAGED1
9	AIM2
9	MED17
9	LONP1
9	IL32
9	NOLC1
9	ZMYM3
9	ATG12
9	RRP9
9	MTA1
9	NMI
9	BUD31
9	CDC123
9	ADAM15
9	B4GALT2
9	EIF3J
9	DGKZ
9	KDM5C
9	SLC7A5
9	SLC39A7
9	MANF
9	CXCR4
9	ZNF200
9	XBP1
9	VRK1
9	USP1
9	UFD1L
9	UBE2V2
9	UBE2A
9	TUBA3C
9	DNAJC7
9	TPD52L2
9	TP53
9	TLE3
9	TKT
9	TIA1
9	TFCP2
9	TBCE
9	SUV39H1
9	SSR1
9	SRP54
9	SOX9
9	SOAT1
9	SIM2
9	SAFB
9	RPS7
9	RPL30
9	RPL12
9	RNPEP
9	RHEB
9	RGS10
9	UPF1
9	RCN2
9	RBL1
9	ALDH18A1
9	PTPRF
9	PSMC2
9	PSMA5
9	PSMA2
9	PSMA1
9	PRPS1
9	PRKCSH
9	POLR2J
9	POLR2G
9	PMAIP1
9	PLCB3
9	PABPC3
9	ORC2
9	CNOT3
9	NF1
9	NCK1
9	MYO1D
9	MPV17
9	MMP14
9	MMP3
9	MEA1
9	MDH2
9	LRP5
9	KRT19
9	KCNS3
9	KCNN4
9	KCNK1
9	CXCL10
9	IMPDH1
9	FOXK2
9	IFNGR2
9	IDH2
9	ICAM3
9	HSPA4
9	HOXB7
9	HOXA10
9	HLA-G
9	HK2
9	UBE2K
9	HCFC1
9	HCCS
9	HIST1H2AE
9	GSK3B
9	GLO1
9	GABPB1
9	EWSR1
9	ENSA
9	EIF2S1
9	DUT
9	DPH2
9	DNASE2
9	DHPS
9	DCK
9	ECI1
9	CYBA
9	CSTF3
9	CSTF2
9	CSNK2B
9	CS
9	ENTPD6
9	BID
9	BCR
9	CCND1
9	ATP6V1C1
9	ATP2A2
9	RHOC
9	ARF3
9	ADSL
9	ADAM10
9	ACY1
9	AARS
8	C19orf54
8	TIPRL
8	NSUN5P2
8	CERS6
8	METTL7B
8	ZNF367
8	ATP6V0E2
8	SGOL2
8	RNF187
8	SPC24
8	LRRC15
8	C1orf216
8	C16orf42
8	TUBA3D
8	SFXN1
8	ARMC6
8	RPS10P5
8	CENPL
8	C15orf23
8	ZNF551
8	KRT8P12
8	NFATC2IP
8	PSRC1
8	SLC12A8
8	GINS4
8	ZMIZ2
8	NUF2
8	QTRT1
8	LOC81691
8	CLPB
8	SLC38A1
8	SLC25A32
8	THUMPD2
8	ZSCAN16
8	TARS2
8	MZT2B
8	FOXRED2
8	ATAD5
8	GEMIN6
8	SLC25A22
8	RPAP3
8	RHBDF2
8	SNRNP25
8	MRPL24
8	C16orf53
8	HAUS3
8	MBOAT7
8	KDELC1
8	OBFC2B
8	PRR14
8	SPATS2
8	INTS3
8	KRI1
8	FNDC3B
8	COPS7B
8	DCLRE1C
8	GMCL1
8	MCCC2
8	ANKRD5
8	UBL5
8	FAM60A
8	SLC12A9
8	ENY2
8	PMEPA1
8	UGGT1
8	SLC2A4RG
8	WDR45L
8	SMG9
8	NXT2
8	PSENEN
8	UBAP2
8	DEPDC1B
8	IARS2
8	RBM22
8	MFN1
8	RNF126
8	GALNT10
8	LSG1
8	UBA6
8	ATAD3A
8	FKBP14
8	PAK1IP1
8	C20orf27
8	UCKL1
8	C1orf109
8	COMMD4
8	FAM208B
8	SLC35F2
8	WDR74
8	GNL3L
8	RC3H2
8	NLE1
8	MIOS
8	CYCS
8	MBD3
8	WBP11
8	NAA38
8	RBMX2
8	PIAS4
8	ANAPC5
8	ZNF107
8	PPME1
8	THEM6
8	SPG21
8	CKLF
8	DBR1
8	SDF4
8	LACTB2
8	APH1A
8	GMNN
8	DESI2
8	GLRX2
8	MRPS16
8	ASCC1
8	NTM
8	PIK3R4
8	CERS2
8	GPSM2
8	UHRF1
8	NXT1
8	TMEM208
8	LAMTOR2
8	CCDC22
8	NKIRAS2
8	SLCO1B3
8	RRP7A
8	ZNF544
8	SERP1
8	TSPAN13
8	LAMP3
8	NARF
8	SEZ6L2
8	SERBP1
8	RAI14
8	AMACR
8	PATZ1
8	ADAT1
8	PRAME
8	SUZ12
8	SMG5
8	SEPT8
8	NCDN
8	ZC3H3
8	SIPA1L3
8	NCOA6
8	CEP152
8	MAPRE1
8	GPN1
8	B4GALT7
8	PNKP
8	POLG2
8	PTP4A3
8	FAF1
8	KDELR2
8	TOMM34
8	TRAFD1
8	NMU
8	LILRB1
8	SEPT9
8	SLC12A7
8	KHDRBS1
8	SPINT2
8	STAMBP
8	TBL3
8	AHSA1
8	CCT4
8	CXCL13
8	IPO7
8	HYOU1
8	TIMM17A
8	TMEM147
8	BASP1
8	TUBB4B
8	SMYD5
8	MARCH6
8	MPHOSPH10
8	NUP153
8	TLK1
8	CEP170
8	TRIM14
8	PTDSS1
8	PIEZO1
8	SART3
8	APBA3
8	POLR1C
8	RECQL4
8	COX5A
8	TM9SF2
8	GTF3C3
8	HGS
8	RPS6KA4
8	HIST1H2BJ
8	AP3D1
8	AP1G2
8	DLEU2
8	HDAC3
8	PABPC4
8	ADAM9
8	GPAA1
8	EED
8	EIF3I
8	TMEFF1
8	NIPSNAP1
8	8475
8	NSMAF
8	SNHG3
8	HIST1H2BG
8	ZNF239
8	CDK2AP1
8	USP5
8	ZNF212
8	ZNF195
8	YWHAH
8	YWHAE
8	WNT5A
8	TXNRD1
8	PHLDA2
8	TSN
8	TPD52
8	TOP3A
8	TNNT1
8	TFRC
8	PRDX2
8	TDO2
8	TCF19
8	ZNF354A
8	TCEB2
8	TAF9
8	STK3
8	SRP9
8	SQLE
8	SPINT1
8	SPAST
8	SNRPD3
8	SNAPC4
8	SUMO2
8	SUMO3
8	SMARCB1
8	SKIL
8	SFPQ
8	RPS16
8	RPS11
8	RPS10
8	RPS6KB2
8	RPL39
8	RPL35A
8	MRPL23
8	RPL6
8	RNF4
8	RNF2
8	RANGAP1
8	RALA
8	RAD9A
8	RAC1
8	RAB2A
8	PVT1
8	RAD1
8	PSME1
8	PSMD13
8	PSMD7
8	PSMD4
8	MAPK6
8	PREP
8	PPP1R8
8	PON2
8	PMS2L2
8	PIN4
8	PIK3R2
8	PGM3
8	PFKFB4
8	CDK16
8	OAS2
8	NSF
8	NNMT
8	MYB
8	MST1R
8	MGAT2
8	MAGOH
8	MARCKS
8	LASP1
8	KRAS
8	HUS1
8	HSPA9
8	HNRNPH1
8	HNRNPF
8	FOXA1
8	HMGN2
8	HIST1H1C
8	GRINA
8	GRN
8	GPX7
8	GPX1
8	GOLGA3
8	GMFB
8	GLA
8	GGCX
8	G6PD
8	CENPI
8	FANCE
8	ETV4
8	MARK2
8	TOR1A
8	DNA2
8	DHX8
8	DAXX
8	DAP
8	CLDN4
8	COX6B1
8	COL4A2
8	AP2M1
8	CHRNA5
8	CDK7
8	CDH11
8	DDR1
8	CA9
8	BSG
8	BICD1
8	BCL3
8	AUP1
8	ATP5G2
8	ARHGDIA
8	APOC1
8	APEH
8	AK2
8	ADA
7	CD24
7	LOC399804
7	FLJ39739
7	GEN1
7	SKA2
7	GAS2L3
7	KCTD13
7	SKA3
7	C11orf82
7	SLC36A1
7	C4orf46
7	PTPLB
7	ZFC3H1
7	ASXL1
7	ZNF384
7	ESCO2
7	MANEAL
7	MYL6B
7	MFSD12
7	ZNF787
7	LRR1
7	ALKBH2
7	LYPD1
7	DTX2
7	CDCA5
7	FAM54A
7	EGLN3
7	TGS1
7	G6PC3
7	SAPCD2
7	GTPBP3
7	DCTN5
7	MCM8
7	MND1
7	BRIP1
7	CDCA7
7	BCL2L12
7	SEH1L
7	SLIRP
7	C6orf62
7	YIPF5
7	WBSCR16
7	COASY
7	C17orf70
7	NAA50
7	MUS81
7	NAA15
7	THOC7
7	LRRC8E
7	NAA40
7	GSDMD
7	ISOC2
7	ZNF668
7	YRDC
7	DHX40
7	C16orf57
7	EFTUD1
7	CDC73
7	WDR77
7	NOC4L
7	DDX54
7	C1orf135
7	LRFN4
7	DDRGK1
7	PYCRL
7	NOL6
7	MRPS11
7	CDCP1
7	METTL4
7	VWA1
7	NOC3L
7	RTP4
7	CENPK
7	PERP
7	FKBPL
7	NAA35
7	MRPS35
7	TGIF2
7	SENP2
7	PRUNE
7	CNOT6
7	PPM1H
7	THOC2
7	CIAPIN1
7	CMC2
7	DIABLO
7	SEPT11
7	ENAH
7	CEP72
7	DDX60
7	DHTKD1
7	AGPAT5
7	ABCF3
7	PCMTD2
7	STEAP3
7	ZNF532
7	MRPS10
7	ANKZF1
7	TIPIN
7	HAUS6
7	MBTD1
7	DDIT4
7	NDUFB11
7	TMCO1
7	ANLN
7	GAR1
7	SETD4
7	FXYD5
7	MPP6
7	STYXL1
7	ERGIC3
7	METTL13
7	CUTA
7	FAM49B
7	CHMP5
7	PTPLAD1
7	LCMT1
7	UCHL5
7	UBR5
7	ZNF117
7	RSRC1
7	SCAND1
7	GOLM1
7	HSPA14
7	GAL
7	MRPS7
7	NDUFA13
7	NMD3
7	PAM16
7	RRP15
7	PODXL2
7	WRAP73
7	PILRB
7	ABT1
7	TBK1
7	FHOD1
7	UBE2T
7	MRPL13
7	TOR1B
7	ADAMDEC1
7	SRPX2
7	RNF115
7	GPKOW
7	SLC39A1
7	VPS41
7	26636
7	C14orf109
7	CHTOP
7	NELF
7	POT1
7	POC1A
7	NIPBL
7	ZNF318
7	PRPF6
7	MTCH2
7	SH3BP4
7	PLD3
7	HSPBP1
7	CORO1C
7	PDSS1
7	CARHSP1
7	HARS2
7	TARDBP
7	ITGB3BP
7	USP22
7	UBXN4
7	FTSJD2
7	KIAA0090
7	KDM4B
7	AZI1
7	SBNO2
7	PPP6R1
7	MTF2
7	PARK7
7	SNF8
7	PDCD10
7	GALNT6
7	MAP4K1
7	NUDT3
7	CORO1A
7	LILRB4
7	COPS5
7	MLLT11
7	FASTK
7	JTB
7	POP4
7	CTCF
7	MTX2
7	POLR3C
7	DRAP1
7	MRPL28
7	TM9SF1
7	LRRC41
7	GPNMB
7	TOMM40
7	NDRG1
7	IRF9
7	NPM3
7	BET1
7	PLIN3
7	FLOT1
7	MPHOSPH9
7	PRMT3
7	TXNDC9
7	TNK2
7	SUGP2
7	RAD50
7	ACTR3
7	NR1H3
7	GNPDA1
7	MED6
7	SCO2
7	ZC3H11A
7	ZBTB24
7	ZNF623
7	VGLL4
7	PDE4DIP
7	MDC1
7	TTLL4
7	IKBKE
7	MAD2L1BP
7	SNRNP40
7	KIF3B
7	AIMP1
7	XPR1
7	OSMR
7	MAP3K13
7	AIFM1
7	PRPF3
7	SH2D2A
7	EIF2B5
7	EIF2B4
7	MCM3AP
7	ZNF259
7	RNMT
7	SNX4
7	ABCC3
7	EIF4G3
7	EIF3H
7	PSMG1
7	FAM193A
7	NOP14
7	DGKD
7	PARG
7	PIK3R3
7	PPFIA1
7	PPFIA4
7	DHX16
7	GNPAT
7	HIST1H2AI
7	AXIN1
7	ARID1A
7	GTPBP6
7	PABPN1
7	YEATS4
7	BRD3
7	DEK
7	USP7
7	ZNF184
7	RNF113A
7	ZNF12
7	ZNF3
7	ZIC2
7	YWHAZ
7	XRCC5
7	XRCC3
7	XRCC1
7	XPNPEP1
7	VASP
7	VARS
7	UCP2
7	UBE2N
7	UBA1
7	TXN
7	HIRA
7	TUFM
7	TRPM2
7	TRAF2
7	TPM4
7	TP53BP1
7	THBS4
7	TGFB1
7	TBCD
7	TBCA
7	TAF10
7	TAF5
7	ADAM17
7	SSB
7	SP3
7	SOX11
7	SLC19A1
7	SLC6A8
7	SLC3A2
7	SCG5
7	SRSF2
7	SEC13
7	RPS20
7	RPS17
[truncated: 1,880 more rows]
