# Supplementary material for: The folate cycle enzyme MTHFD2 induces cancer immune evasion through PD-L1 up-regulation
Source: Nat Commun. 2021 Mar 29;12:1940. doi: 10.1038/s41467-021-22173-5 (PMC8007798; doi:10.1038/s41467-021-22173-5)
Supplement: Supplementary file 6 — Supplementary Data 3 [file 41467_2021_22173_MOESM6_ESM.xlsx]

## Sheet: 1578553916875151314
Genes decreased in SW1990 cells with siMTHFD2
Gene ID	Gene Symbol	Type	log2 (siMTHFD2/siControl)	Qvalue (siControl-vs-siMTHFD2)
654434	SNHG20	lncRNA	-6.49353	0
836	CASP3	mRNA	-1.24541	0
282997	PDCD4-AS1	lncRNA	-1.01814	0
3908	LAMA2	mRNA	-1.78714	0
101929204	LOC101929204	lncRNA	-5.00002	0.00015
348093	RBPMS2	mRNA	-1.10117	0
10219	KLRG1	mRNA	-1.17921	0.00069
106699570	LOC106699570	lncRNA	-1.45773	0
59341	TRPV4	mRNA	-1.31708	0
101928499	LOC101928499	lncRNA	-1.25674	0.00045
1371	CPOX	mRNA	-1.52524	0
10921	RNPS1	mRNA	-1.17698	0
202333	CMYA5	mRNA	-1.133	0
4547	MTTP	mRNA	-4.88078	0.0003
100507171	BOLA3-AS1	lncRNA	-5.51639	0
11244	ZHX1	mRNA	-1.6023	0
55753	OGDHL	mRNA	-1.16167	0
79634	SCRN3	mRNA	-1.28436	0
25994	HIGD1A	mRNA	-1.00145	0
5345	SERPINF2	mRNA	-1.05916	0.00017
57001	SDHAF3	mRNA	-1.58522	0
100653049	LOC100653049	mRNA	-1.08552	6e-05
55349	CHDH	mRNA	-1.0014	5e-05
25895	EEF1AKMT3	mRNA	-1.2557	0
1629	DBT	mRNA	-1.01671	0
BGIG9606_68015	BGIG9606_68015	mRNA	-1.72315	1e-05
BGIG9606_62005	BGIG9606_62005	mRNA	-6.17464	0
BGIG9606_67157	BGIG9606_67157	mRNA	-5.8881	0
BGIG9606_68043	BGIG9606_68043	mRNA	-5.65847	0
BGIG9606_67759	BGIG9606_67759	mRNA	-3.05276	0
23302	WSCD1	mRNA	-1.01988	0
3038	HAS3	mRNA	-1.17072	0
BGIG9606_68192	BGIG9606_68192	mRNA	-1.60838	2e-05
BGIG9606_67731	BGIG9606_67731	mRNA	-5.52205	0
BGIG9606_67634	BGIG9606_67634	mRNA	-5.71116	0
BGIG9606_68383	BGIG9606_68383	mRNA	-1.32991	0
728441	GGT2	mRNA	-2.38699	1e-05
BGIG9606_67806	BGIG9606_67806	mRNA	-1.1089	3e-05
4238	MFAP3	mRNA	-1.26404	0
BGIG9606_68855	BGIG9606_68855	mRNA	-2.20249	0
BGIG9606_67944	BGIG9606_67944	mRNA	-1.42293	0.00036
BGIG9606_68120	BGIG9606_68120	mRNA	-2.45584	0
338382	RAB7B	mRNA	-1.11126	0
BGIG9606_65001	BGIG9606_65001	mRNA	-2.11209	0
BGIG9606_68482	BGIG9606_68482	mRNA	-1.00758	0
440926	H3F3AP4	mRNA	-1.16741	0.0001
BGIG9606_67889	BGIG9606_67889	mRNA	-5.18101	4e-05
BGIG9606_68200	BGIG9606_68200	mRNA	-4.19015	0.0001
BGIG9606_68655	BGIG9606_68655	mRNA	-1.8607	0
BGIG9606_68877	BGIG9606_68877	mRNA	-6.89418	0
BGIG9606_67727	BGIG9606_67727	mRNA	-5.04482	0
BGIG9606_68491	BGIG9606_68491	mRNA	-1.60156	0.00054
BGIG9606_68090	BGIG9606_68090	mRNA	-3.99912	0.00015
BGIG9606_67633	BGIG9606_67633	mRNA	-2.25705	0
BGIG9606_68593	BGIG9606_68593	mRNA	-1.06574	0
BGIG9606_68067	BGIG9606_68067	mRNA	-4.7073	0.0008
BGIG9606_67681	BGIG9606_67681	mRNA	-1.46521	0.00085
81629	TSSK3	mRNA	-1.95034	0.00084
BGIG9606_67887	BGIG9606_67887	mRNA	-1.5816	0
BGIG9606_68124	BGIG9606_68124	mRNA	-5.90841	0
BGIG9606_68020	BGIG9606_68020	mRNA	-6.17344	0
BGIG9606_68498	BGIG9606_68498	mRNA	-5.18373	0
BGIG9606_68638	BGIG9606_68638	mRNA	-1.2011	2e-05
26999	CYFIP2	mRNA	-1.43284	0
201305	SPNS3	mRNA	-2.84377	0.00029
BGIG9606_68102	BGIG9606_68102	mRNA	-6.68789	0
BGIG9606_41128	BGIG9606_41128	mRNA	-1.15138	0
BGIG9606_41873	BGIG9606_41873	mRNA	-1.99726	0
BGIG9606_49494	BGIG9606_49494	mRNA	-5.06779	9e-05
BGIG9606_43962	BGIG9606_43962	mRNA	-1.16198	3e-05
7965	AIMP2	mRNA	-1.2022	0
BGIG9606_39235	BGIG9606_39235	mRNA	-2.11002	0
55805	LRP2BP	mRNA	-1.43029	0.00025
BGIG9606_44121	BGIG9606_44121	mRNA	-1.31375	0
BGIG9606_55417	BGIG9606_55417	mRNA	-2.1229	0
BGIG9606_51139	BGIG9606_51139	mRNA	-1.50369	0.00058
BGIG9606_45338	BGIG9606_45338	mRNA	-4.96352	0.00018
BGIG9606_51867	BGIG9606_51867	mRNA	-2.14043	4e-05
79412	KREMEN2	mRNA	-1.0317	0
BGIG9606_54958	BGIG9606_54958	mRNA	-4.80338	0.00047
BGIG9606_54169	BGIG9606_54169	mRNA	-4.91846	0.00024
BGIG9606_55367	BGIG9606_55367	mRNA	-1.06614	0
BGIG9606_41382	BGIG9606_41382	mRNA	-1.95437	8e-05
94241	TP53INP1	mRNA	-1.37238	0
157567	ANKRD46	mRNA	-1.23639	0
BGIG9606_40042	BGIG9606_40042	mRNA	-1.35581	3e-05
BGIG9606_41833	BGIG9606_41833	mRNA	-1.12084	0
283554	GPR137C	mRNA	-1.12017	0
BGIG9606_54917	BGIG9606_54917	mRNA	-3.67261	0.00033
BGIG9606_46762	BGIG9606_46762	mRNA	-1.5641	3e-05
10797	MTHFD2	mRNA	-3.11065	0
BGIG9606_41149	BGIG9606_41149	mRNA	-5.74328	0
BGIG9606_39553	BGIG9606_39553	mRNA	-1.67356	0
BGIG9606_38039	BGIG9606_38039	mRNA	-2.45605	0.00023
BGIG9606_46809	BGIG9606_46809	mRNA	-6.65074	0
10317	B3GALT5	mRNA	-1.58329	0
BGIG9606_43179	BGIG9606_43179	mRNA	-2.05218	0
BGIG9606_50327	BGIG9606_50327	mRNA	-12.0735	0
BGIG9606_37390	BGIG9606_37390	mRNA	-3.25336	0
BGIG9606_55012	BGIG9606_55012	mRNA	-1.08011	0
BGIG9606_55351	BGIG9606_55351	mRNA	-1.56811	0
BGIG9606_55176	BGIG9606_55176	mRNA	-1.36231	0
BGIG9606_36152	BGIG9606_36152	mRNA	-3.77598	0
BGIG9606_54030	BGIG9606_54030	mRNA	-4.78571	0.00052
105375112	LOC105375112	mRNA	-1.72883	0
BGIG9606_54312	BGIG9606_54312	mRNA	-4.45916	0
360200	TMPRSS9	mRNA	-1.86959	0.00098
105373440	LOC105373440	lncRNA	-6.68029	0
9378	NRXN1	mRNA	-2.67862	0.00018
26065	LSM14A	mRNA	-1.0121	0
BGIG9606_54547	BGIG9606_54547	mRNA	-2.4862	0
BGIG9606_55274	BGIG9606_55274	mRNA	-2.75743	0.00043
BGIG9606_52562	BGIG9606_52562	mRNA	-7.18776	0
BGIG9606_39966	BGIG9606_39966	mRNA	-2.22186	0
101928510	LOC101928510	lncRNA	-6.61353	0
101928861	LOC101928861	lncRNA	-5.61616	0
654	BMP6	mRNA	-3.61468	0
107984190	LOC107984190	lncRNA	-1.87341	0
107987361	LOC107987361	lncRNA	-2.43721	0.00013
23556	PIGN	mRNA	-1.10105	0
105374155	LOC105374155	lncRNA	-6.69956	0
100874097	UBE2Q1-AS1	lncRNA	-5.33254	1e-05
23508	TTC9	mRNA	-1.54187	0.00028
344838	PAQR9	mRNA	-1.66849	0
51471	NAT8B	mRNA	-1.0993	0.00039
84222	TMEM191A	mRNA	-1.14818	0
51136	RNFT1	mRNA	-1.10881	0
1284	COL4A2	mRNA	-2.93762	0
94115	CGB8	mRNA	-2.80924	0.00042
107984834	LOC107984834	lncRNA	-5.47225	0
375690	WASH5P	mRNA	-4.91846	0.00024
103689843	LINC01046	lncRNA	-2.0888	0
1896	EDA	mRNA	-1.13673	0.00025
55336	FBXL8	mRNA	-3.00208	6e-05
105378443	LOC105378443	lncRNA	-1.57715	0
728658	RPL13AP5	mRNA	-1.67149	3e-05
112267993	LOC112267993	lncRNA	-6.21867	0
112267877	LOC112267877	lncRNA	-2.28561	0.00038
56260	C8orf44	mRNA	-1.12105	0
3305	HSPA1L	mRNA	-1.42001	0
8110	DPF3	mRNA	-1.22739	4e-05
55327	LIN7C	mRNA	-1.02899	0
11167	FSTL1	mRNA	-1.15857	0
101929162	LOC101929162	lncRNA	-5.46248	0
202658	TRIM39-RPP21	mRNA	-5.79093	0
283416	LINC01465	lncRNA	-1.38619	0
2826	CCR10	mRNA	-2.23608	0.00029
102723604	LOC102723604	lncRNA	-1.48513	0
727758	ROCK1P1	mRNA	-3.27083	0.00036
101929639	B4GALT1-AS1	lncRNA	-1.65533	6e-05
100874070	USP12-AS1	lncRNA	-1.00822	0
2657	GDF1	mRNA	-1.26505	0
954	ENTPD2	mRNA	-1.07765	0
441457	NUTM2G	mRNA	-2.62075	0.00038
55693	KDM4D	mRNA	-1.24304	0
100996643	LOC100996643	mRNA	-1.51072	3e-05
23089	PEG10	mRNA	-1.84832	0
105373047	LOC105373047	lncRNA	-1.73981	0.0007
105375746	LOC105375746	lncRNA	-2.37393	0
101928372	LOC101928372	lncRNA	-1.15463	0
5261	PHKG2	mRNA	-2.6312	0
5673	PSG5	mRNA	-2.47109	0
101928489	LOC101928489	lncRNA	-1.2998	0
105371942	LOC105371942	lncRNA	-5.2629	2e-05
728229	TMEM191B	mRNA	-1.24372	3e-05
1437	CSF2	mRNA	-1.01515	0
8174	MADCAM1	mRNA	-2.14026	0.00041
399975	LOC399975	lncRNA	-4.73247	0.0007
11172	INSL6	mRNA	-1.12355	0.00029
101927497	LOC101927497	lncRNA	-7.2582	0
107984115	LOC107984115	mRNA	-2.941	0
100129931	LOC100129931	lncRNA	-1.05771	0
100128176	UST-AS1	lncRNA	-1.57297	0
388323	GLTPD2	mRNA	-1.42224	0.0001
79695	GALNT12	mRNA	-1.02819	0
112267955	LOC112267955	lncRNA	-4.89926	0.00027
100527960	MROH7-TTC4	lncRNA	-1.22206	0
107985156	LOC107985156	lncRNA	-2.01694	0.00058
112268080	LOC112268080	mRNA	-4.89636	0.00028
4973	OLR1	mRNA	-1.66498	0
105372860	LOC105372860	lncRNA	-1.13629	0
1824	DSC2	mRNA	-1.17497	0.00086
64393	ZMAT3	mRNA	-1.094	0
100507127	LINC00707	lncRNA	-1.05473	0
104909134	LINC02210-CRHR1	mRNA	-3.17537	0
482	ATP1B2	mRNA	-1.07104	0.00037
105377517	LOC105377517	lncRNA	-5.27785	2e-05
163154	PRR22	mRNA	-1.97255	0.00021
284040	CDRT4	mRNA	-4.95145	0.0002
333929	SNAI3	mRNA	-1.26652	0
10148	EBI3	mRNA	-1.11558	0
3215	HOXB5	mRNA	-1.16568	0
105374307	LOC105374307	lncRNA	-3.64261	0
105378716	LINC01562	lncRNA	-1.5791	0
3589	IL11	mRNA	-1.1915	0
29126	CD274	mRNA	-1.26708	0
11037	STON1	mRNA	-1.65951	1e-05
103689911	CATIP-AS2	lncRNA	-3.13417	0.0004
54361	WNT4	mRNA	-1.34503	0.00011
51557	LGSN	mRNA	-1.02338	1e-05
100861412	FSBP	mRNA	-2.02111	0
104548973	SALRNA2	lncRNA	-1.24935	0
102723468	LOC102723468	lncRNA	-5.00272	0.00014
100526772	TMEM110-MUSTN1	mRNA	-1.06737	0
202374	STK32A	mRNA	-1.56914	0
192668	CYS1	mRNA	-2.73388	0
79585	CORO7	mRNA	-5.60556	0
57657	HCN3	mRNA	-1.24602	0
51499	TRIAP1	mRNA	-1.02301	0
376267	RAB15	mRNA	-1.25209	0
114041	B3GALT5-AS1	lncRNA	-1.35544	0
84504	NKX6-2	mRNA	-1.80407	6e-05
84771	DDX11L2	mRNA	-4.80338	0.00047
107985353	ACBD3-AS1	lncRNA	-8.51219	3e-05
100507065	LOC100507065	lncRNA	-3.43397	0
729451	LOC729451	lncRNA	-1.08892	0
84981	MIR22HG	lncRNA	-1.55594	0
199857	ALG14	mRNA	-1.47918	0
348801	LNP1	mRNA	-1.0674	0
151473	SLC16A14	mRNA	-1.15904	0
50624	CUZD1	mRNA	-3.55871	0
8736	MYOM1	mRNA	-4.63029	0
23682	RAB38	mRNA	-1.12807	0
105369435	LOC105369435	lncRNA	-2.07194	7e-05
154754	PRSS3P2	mRNA	-1.83464	0.00033
56341	PRMT8	mRNA	-1.69905	0.00074
106144529	GRPEL2-AS1	lncRNA	-1.25207	0
613126	CYP51A1-AS1	lncRNA	-2.54046	0
110599588	ASDURF	mRNA	-1.05995	0
100507489	LINC01277	lncRNA	-1.43365	0.00084
9495	AKAP5	mRNA	-1.19012	0
10957	PNRC1	mRNA	-1.00423	0
10505	SEMA4F	mRNA	-1.13319	0
54149	C21orf91	mRNA	-1.31508	0
101929309	LOC101929309	lncRNA	-1.10062	1e-05
100534612	C1QTNF3-AMACR	lncRNA	-2.35429	0
84225	ZMYND15	mRNA	-2.01933	0
160140	C11orf65	mRNA	-1.54791	0
105375921	LOC105375921	lncRNA	-1.00977	4e-05
101928059	LOC101928059	lncRNA	-6.85311	0
105377642	LOC105377642	lncRNA	-1.11339	0
7781	SLC30A3	mRNA	-1.47305	6e-05
105379163	LOC105379163	lncRNA	-1.70587	0.00011
105374898	LOC105374898	lncRNA	-2.34981	0.00011
105373302	LOC105373302	lncRNA	-1.55662	0.00073
100506036	CNNM3-DT	lncRNA	-3.01976	1e-05
54841	BIVM	mRNA	-1.35681	0
51309	ARMCX1	mRNA	-1.29832	0.00078
105379005	LOC105379005	lncRNA	-1.82838	0.00057
10813	UTP14A	mRNA	-1.05266	0
112268098	LOC112268098	lncRNA	-4.27027	0
105373310	LOC105373310	lncRNA	-1.00809	0
8153	RND2	mRNA	-1.8278	0.00017
9656	MDC1	mRNA	-1.02355	0
90113	VWA5B2	mRNA	-1.67898	0.00019
642778	NPIPA3	mRNA	-1.63464	1e-05
107985410	LOC107985410	mRNA	-1.26895	9e-05
7108	TM7SF2	mRNA	-1.20999	0
101927330	LOC101927330	lncRNA	-7.49705	0
338761	C1QL4	mRNA	-1.05065	0
105373294	LOC105373294	lncRNA	-2.81172	0.0001
495	ATP4A	mRNA	-1.04921	0
105376580	LOC105376580	lncRNA	-1.45347	6e-05
1485	CTAG1B	mRNA	-5.15986	0
83852	SETDB2	mRNA	-5.52205	0
2735	GLI1	mRNA	-2.21323	0
7296	TXNRD1	mRNA	-1.17526	0
7046	TGFBR1	mRNA	-1.08669	0
107984525	LOC107984525	lncRNA	-3.30464	0.0007
89866	SEC16B	mRNA	-4.97823	0.00017
123036	TC2N	mRNA	-2.18317	1e-05
105372236	LOC105372236	lncRNA	-2.60371	0
80310	PDGFD	mRNA	-1.05889	0
53344	CHIC1	mRNA	-1.00352	0
105371026	LOC105371026	lncRNA	-1.33848	0
25789	TMEM59L	mRNA	-1.07547	7e-05
728448	PPIEL	mRNA	-1.75448	0.00074
164832	LONRF2	mRNA	-1.07679	0
146223	CMTM4	mRNA	-1.10632	0
644596	SMIM10L2B	mRNA	-2.03918	0.00092
2053	EPHX2	mRNA	-1.6544	7e-05
28514	DLL1	mRNA	-2.54448	0
101927209	LOC101927209	lncRNA	-1.21343	3e-05
105379045	105379045	mRNA	-1.2483	0.00094
150696	PROM2	mRNA	-1.13766	1e-05
131873	COL6A6	mRNA	-2.55928	1e-05
203102	ADAM32	mRNA	-1.26697	0.0007
22932	POMZP3	mRNA	-1.63166	0
101929524	LOC101929524	lncRNA	-1.06009	0
8428	STK24	mRNA	-1.63676	0
144245	ALG10B	mRNA	-1.18436	0
100996506	LOC100996506	lncRNA	-1.01529	1e-05
10675	CSPG5	mRNA	-1.19413	4e-05
10434	LYPLA1	mRNA	-1.37997	0
2208	FCER2	mRNA	-1.26671	0
201191	SAMD14	mRNA	-2.69491	0.00072
100499227	USP2-AS1	lncRNA	-1.68839	0
143686	SESN3	mRNA	-1.10533	1e-05
23446	SLC44A1	mRNA	-1.56025	0
653316	FAM153C	mRNA	-1.05815	0.0006
79993	ELOVL7	mRNA	-1.26572	0
101927631	ADNP-AS1	lncRNA	-1.85881	0
101927157	LOC101927157	lncRNA	-1.06981	0.00083
26762	HAVCR1	mRNA	-1.04642	0
57113	TRPC7	mRNA	-1.11389	0
105373184	LOC105373184	lncRNA	-1.07907	1e-05
5565	PRKAB2	mRNA	-1.27709	0
hsa_circ_0007275	hsa_circ_0007275	circRNA	-1.13845	0
hsa_circ_0013476	hsa_circ_0013476	circRNA	-1.06122	0
hsa_circ_0084534	hsa_circ_0084534	circRNA	-1.22696	0
hsa_circ_0097084	hsa_circ_0097084	circRNA	-1.27871	0
hsa_circ_0137619	hsa_circ_0137619	circRNA	-1.91024	0
hsa_circ_0055287	hsa_circ_0055287	circRNA	-3.19822	0.00029
hsa_circ_0007044	hsa_circ_0007044	circRNA	-1.09518	0
hsa_circ_0087827	hsa_circ_0087827	circRNA	-1.6279	0.00017
hsa_circ_0014227	hsa_circ_0014227	circRNA	-1.57728	1e-05
hsa_circ_0047846	hsa_circ_0047846	circRNA	-3.56079	0.00055
hsa_circ_0055280	hsa_circ_0055280	circRNA	-2.93188	0
hsa_circ_0027959	hsa_circ_0027959	circRNA	-1.06834	0
hsa_circ_0015459	hsa_circ_0015459	circRNA	-1.61141	1e-05
hsa_circ_0137623	hsa_circ_0137623	circRNA	-1.2021	2e-05
hsa_circ_0037507	hsa_circ_0037507	circRNA	-1.12267	0
hsa_circ_0027960	hsa_circ_0027960	circRNA	-1.11658	0
hsa_circ_0137618	hsa_circ_0137618	circRNA	-1.72873	0
hsa_circ_0037511	hsa_circ_0037511	circRNA	-1.08016	0.00011
hsa_circ_0055281	hsa_circ_0055281	circRNA	-3.25786	0
hsa_circ_0109844	hsa_circ_0109844	circRNA	-1.05079	2e-05
hsa_circ_0008850	hsa_circ_0008850	circRNA	-1.26902	0
hsa_circ_0084531	hsa_circ_0084531	circRNA	-1.22801	0
hsa_circ_0027961	hsa_circ_0027961	circRNA	-1.63217	0
hsa_circ_0110757	hsa_circ_0110757	circRNA	-2.08016	0.00045
hsa_circ_0083658	hsa_circ_0083658	circRNA	-1.84256	5e-05
hsa_circ_0091207	hsa_circ_0091207	circRNA	-1.19822	8e-05
hsa_circ_0055282	hsa_circ_0055282	circRNA	-3.19822	0.00029
hsa_circ_0027962	hsa_circ_0027962	circRNA	-1.05327	0
hsa_circ_0061001	hsa_circ_0061001	circRNA	-1.20569	1e-05
hsa_circ_0008097	hsa_circ_0008097	circRNA	-1.26902	0
hsa_circ_0037508	hsa_circ_0037508	circRNA	-1.51424	0
hsa_circ_0027956	hsa_circ_0027956	circRNA	-1.24952	0
hsa_circ_0084528	hsa_circ_0084528	circRNA	-1.46859	0
hsa_circ_0122128	hsa_circ_0122128	circRNA	-2.14575	0.00019
hsa_circ_0037509	hsa_circ_0037509	circRNA	-1.34261	0
hsa_circ_0055284	hsa_circ_0055284	circRNA	-3.24884	0.00017
hsa_circ_0024752	hsa_circ_0024752	circRNA	-1.07288	0
hsa_circ_0006169	hsa_circ_0006169	circRNA	-1.40467	0.00081
hsa_circ_0008962	hsa_circ_0008962	circRNA	-1.12783	0.00071
hsa_circ_0027958	hsa_circ_0027958	circRNA	-1.3483	0
hsa_circ_0022771	hsa_circ_0022771	circRNA	-1.78318	7e-05
hsa_circ_0136765	hsa_circ_0136765	circRNA	-1.33728	0
hsa_circ_0061005	hsa_circ_0061005	circRNA	-1.07916	0
hsa_circ_0057165	hsa_circ_0057165	circRNA	-1.1176	0
hsa_circ_0100658	hsa_circ_0100658	circRNA	-2.88272	0.00039
hsa_circ_0084530	hsa_circ_0084530	circRNA	-1.24679	0
hsa_circ_0104705	hsa_circ_0104705	circRNA	-1.1702	6e-05
hsa_circ_0005424	hsa_circ_0005424	circRNA	-1.12046	0
hsa_circ_0091852	hsa_circ_0091852	circRNA	-1.28898	0.00064
hsa_circ_0055283	hsa_circ_0055283	circRNA	-4.49939	0.0002
hsa_circ_0091857	hsa_circ_0091857	circRNA	-2.1311	8e-05
hsa_circ_0027955	hsa_circ_0027955	circRNA	-1.29471	0
hsa_circ_0072450	hsa_circ_0072450	circRNA	-1.02392	0.00049
hsa_circ_0137620	hsa_circ_0137620	circRNA	-1.23362	6e-05
hsa_circ_0097081	hsa_circ_0097081	circRNA	-1.75343	0
hsa_circ_0097082	hsa_circ_0097082	circRNA	-1.12825	0
hsa_circ_0084532	hsa_circ_0084532	circRNA	-1.31369	0
hsa_circ_0027957	hsa_circ_0027957	circRNA	-1.2609	0
hsa_circ_0019053	hsa_circ_0019053	circRNA	-1.1266	4e-05
hsa_circ_0137626	hsa_circ_0137626	circRNA	-1.2191	4e-05
hsa_circ_0099433	hsa_circ_0099433	circRNA	-1.10441	7e-05
hsa_circ_0006446	hsa_circ_0006446	circRNA	-1.21189	0.00012
hsa_circ_0038176	hsa_circ_0038176	circRNA	-1.07344	0.0008
hsa_circ_0055285	hsa_circ_0055285	circRNA	-3.28741	0
hsa_circ_0087821	hsa_circ_0087821	circRNA	-2.22958	0
hsa_circ_0122120	hsa_circ_0122120	circRNA	-1.19822	0.00017
hsa_circ_0084529	hsa_circ_0084529	circRNA	-1.24591	0
hsa_circ_0004624	hsa_circ_0004624	circRNA	-1.40716	7e-05
hsa_circ_0095289	hsa_circ_0095289	circRNA	-1.06808	0
hsa_circ_0091846	hsa_circ_0091846	circRNA	-1.42458	1e-05
hsa_circ_0137632	hsa_circ_0137632	circRNA	-1.89336	1e-05
hsa_circ_0120306	hsa_circ_0120306	circRNA	-2.04621	0.00068
hsa_circ_0084527	hsa_circ_0084527	circRNA	-1.43705	0
hsa_circ_0084533	hsa_circ_0084533	circRNA	-1.12689	0
hsa_circ_0085889	hsa_circ_0085889	circRNA	-1.03996	0.00067
hsa_circ_0043932	hsa_circ_0043932	circRNA	-1.00599	0
hsa_circ_0007674	hsa_circ_0007674	circRNA	-1.07945	0
hsa_circ_0003976	hsa_circ_0003976	circRNA	-1.26188	0
hsa_circ_0052604	hsa_circ_0052604	circRNA	-1.02645	0.00075
Genes increased in SW1990 cells with siMTHFD2
Gene ID	Gene Symbol	Type	log2 (siMTHFD2/siControl)	Qvalue (siControl-vs-siMTHFD2)
116113	FOXP4	mRNA	1.0278	0
101926933	LOC101926933	lncRNA	1.80314	0
51168	MYO15A	mRNA	1.2067	0
2167	FABP4	mRNA	1.96192	0
107985397	LOC107985397	lncRNA	6.10354	0
105374771	LGALSL-DT	lncRNA	1.14856	3e-05
92154	MTSS1L	mRNA	1.20133	0
7292	TNFSF4	mRNA	1.09304	0
219670	ENKUR	mRNA	2.19506	0.001
100885848	PTGES3L	mRNA	5.81543	0
101929314	LOC101929314	lncRNA	2.11795	0
3965	LGALS9	mRNA	1.00628	0
105370928	LOC105370928	lncRNA	1.76241	0.00021
101929950	LOC101929950	mRNA	2.67637	0
8995	TNFSF18	mRNA	2.13751	0
4261	CIITA	mRNA	1.0813	0
7067	THRA	mRNA	1.02863	0
1448	CSN3	mRNA	1.56648	0
1734	DIO2	mRNA	2.43011	0
10584	COLEC10	mRNA	1.05536	0
102724984	LOC102724984	mRNA	1.28846	0
728586	CCDC192	mRNA	1.59278	0.00023
117154	DACH2	mRNA	1.1747	0.00045
105376216	LOC105376216	lncRNA	1.38063	0
5218	CDK14	mRNA	1.24221	0
11005	SPINK5	mRNA	1.09962	0.00015
23193	GANAB	mRNA	1.36131	0
BGIG9606_67943	BGIG9606_67943	mRNA	6.95787	0
5159	PDGFRB	mRNA	1.26335	0
BGIG9606_67779	BGIG9606_67779	mRNA	2.61281	0
BGIG9606_65078	BGIG9606_65078	mRNA	2.54656	0
94005	PIGS	mRNA	6.22353	0
BGIG9606_67987	BGIG9606_67987	mRNA	1.57326	0
BGIG9606_68654	BGIG9606_68654	mRNA	5.20095	4e-05
BGIG9606_67950	BGIG9606_67950	mRNA	5.42446	1e-05
BGIG9606_68167	BGIG9606_68167	mRNA	2.515	0
BGIG9606_68770	BGIG9606_68770	mRNA	2.08324	0
BGIG9606_68874	BGIG9606_68874	mRNA	1.25357	0.00014
BGIG9606_64647	BGIG9606_64647	mRNA	1.01085	0.00023
BGIG9606_65959	BGIG9606_65959	mRNA	6.05399	0
BGIG9606_67854	BGIG9606_67854	mRNA	5.22121	3e-05
BGIG9606_67646	BGIG9606_67646	mRNA	6.44316	0
BGIG9606_67547	BGIG9606_67547	mRNA	2.88089	0
BGIG9606_67984	BGIG9606_67984	mRNA	4.63751	2e-05
BGIG9606_68018	BGIG9606_68018	mRNA	1.59083	0
BGIG9606_65727	BGIG9606_65727	mRNA	1.25834	0.0002
BGIG9606_67694	BGIG9606_67694	mRNA	1.56612	0
BGIG9606_68163	BGIG9606_68163	mRNA	4.76217	0.0006
115817	DHRS1	mRNA	3.09298	0
BGIG9606_67041	BGIG9606_67041	mRNA	1.99698	0
BGIG9606_56453	BGIG9606_56453	mRNA	4.88548	0.0003
BGIG9606_67711	BGIG9606_67711	mRNA	1.3876	0
BGIG9606_68283	BGIG9606_68283	mRNA	5.84637	0
BGIG9606_68615	BGIG9606_68615	mRNA	4.38246	0
BGIG9606_67823	BGIG9606_67823	mRNA	2.05213	0
BGIG9606_52039	BGIG9606_52039	mRNA	5.04877	0.00011
BGIG9606_40309	BGIG9606_40309	mRNA	1.58503	0
BGIG9606_55031	BGIG9606_55031	mRNA	1.47244	0
3162	HMOX1	mRNA	1.46352	0
BGIG9606_54412	BGIG9606_54412	mRNA	2.05107	0
8997	KALRN	mRNA	1.43295	0
BGIG9606_53930	BGIG9606_53930	mRNA	3.04474	0
BGIG9606_44840	BGIG9606_44840	mRNA	3.60191	0
BGIG9606_52181	BGIG9606_52181	mRNA	3.68082	0
91319	DERL3	mRNA	1.83511	0
BGIG9606_48707	BGIG9606_48707	mRNA	3.35553	0.00046
951	CD37	mRNA	2.0994	1e-05
BGIG9606_45127	BGIG9606_45127	mRNA	1.9312	0
23673	STX12	mRNA	1.09086	0
7363	UGT2B4	mRNA	1.30635	5e-05
BGIG9606_53180	BGIG9606_53180	mRNA	1.16061	0.00062
BGIG9606_48589	BGIG9606_48589	mRNA	3.70178	0
6262	RYR2	mRNA	1.62985	0.00099
BGIG9606_53929	BGIG9606_53929	mRNA	5.83309	1e-05
BGIG9606_54385	BGIG9606_54385	mRNA	2.12726	0
BGIG9606_45072	BGIG9606_45072	mRNA	8.10564	0
29974	A1CF	mRNA	1.4115	0
BGIG9606_51429	BGIG9606_51429	mRNA	1.63819	0
BGIG9606_55349	BGIG9606_55349	mRNA	2.47117	2e-05
BGIG9606_41794	BGIG9606_41794	mRNA	1.58547	0.00081
BGIG9606_55080	BGIG9606_55080	mRNA	4.72444	0.00073
BGIG9606_51466	BGIG9606_51466	mRNA	1.13983	0
925	CD8A	mRNA	4.35005	0
BGIG9606_55002	BGIG9606_55002	mRNA	1.04509	0
BGIG9606_38486	BGIG9606_38486	mRNA	3.33857	1e-05
BGIG9606_55394	BGIG9606_55394	mRNA	4.92593	0.00023
BGIG9606_52096	BGIG9606_52096	mRNA	1.19975	0
101929347	LOC101929347	lncRNA	1.70288	0
105377347	LOC105377347	lncRNA	3.44823	2e-05
51733	UPB1	mRNA	1.62629	0
101928736	MIR762HG	lncRNA	2.68591	0.00025
BGIG9606_55293	BGIG9606_55293	mRNA	1.51672	0
BGIG9606_54748	BGIG9606_54748	mRNA	1.21839	0
BGIG9606_54754	BGIG9606_54754	mRNA	1.17242	0
924	CD7	mRNA	1.11195	8e-05
1052	CEBPD	mRNA	1.06486	0
8436	CAVIN2	mRNA	1.88218	2e-05
101928280	LINC02549	lncRNA	3.40484	0.00092
4626	MYH8	mRNA	1.80377	0
285463	CTBP1-AS	lncRNA	1.63045	0.00011
130075	OR9A4	mRNA	1.71458	2e-05
105379273	LOC105379273	lncRNA	1.67603	0.00011
3090	HIC1	mRNA	1.1321	0
445329	SULT1A4	mRNA	1.46613	0
641808	FAM185BP	mRNA	1.56834	0
201853	LINC00504	lncRNA	3.04954	0.00014
100873924	HLX-AS1	lncRNA	1.97319	4e-05
100532742	PIR-FIGF	lncRNA	1.02296	0
7473	WNT3	mRNA	5.26016	2e-05
390226	GUCY2EP	mRNA	1.87812	0.00048
102724297	LOC102724297	lncRNA	2.74862	0.00013
6515	SLC2A3	mRNA	1.45736	0
105374101	LOC105374101	lncRNA	1.44104	8e-05
107984504	CPNE8-AS1	lncRNA	4.71787	0.00076
3553	IL1B	mRNA	1.35005	0
105378828	LOC105378828	lncRNA	1.11412	0
1519	CTSO	mRNA	1.03944	0
9032	TM4SF5	mRNA	1.32281	0.00093
11054	OGFR	mRNA	1.07455	0
107984877	LOC107984877	lncRNA	1.40559	0.00063
255193	CSNK1G2-AS1	lncRNA	6.20369	0
268	AMH	mRNA	2.61737	0.00083
3885	KRT34	mRNA	5.46097	1e-05
6289	SAA2	mRNA	1.12631	0
3773	KCNJ16	mRNA	1.18992	0.0007
105376562	LINC02548	lncRNA	1.38479	0.0008
8330	HIST1H2AK	mRNA	3.5358	0.00084
105371814	LOC105371814	lncRNA	1.32844	0
56670	SUCNR1	mRNA	1.96103	0
13	AADAC	mRNA	1.21066	0
100505718	LINC01592	lncRNA	1.22439	0
105375215	LOC105375215	lncRNA	1.0221	0
445372	TRIM6-TRIM34	mRNA	1.02261	7e-05
105379857	LOC105379857	lncRNA	1.16632	0.00051
80731	THSD7B	mRNA	1.04146	0
643314	KIAA0754	mRNA	4.76323	0.00059
102723557	LMNB1-DT	lncRNA	2.72623	0.00049
107987420	LOC107987420	lncRNA	4.21172	0
7857	SCG2	mRNA	3.11759	0
284233	CYP4F35P	mRNA	1.46603	0.00037
388135	INSYN1	mRNA	1.76229	0.00026
109504726	ERV3-1-ZNF117	mRNA	2.12817	0
4316	MMP7	mRNA	1.21661	0.00016
100133005	RASA4DP	mRNA	1.4304	0
100128890	FAM66B	lncRNA	2.15042	0.00076
101927811	LOC101927811	lncRNA	1.53543	0
1080	CFTR	mRNA	1.63576	0
222659	PXT1	mRNA	1.52674	0
105373283	LOC105373283	lncRNA	2.77518	0
100129836	COL4A2-AS2	mRNA	1.76977	0
338442	HCAR2	mRNA	1.59022	0
79935	CNTD2	mRNA	1.17372	0.00067
101929270	LOC101929270	lncRNA	1.02654	0
105376644	LOC105376644	lncRNA	9.41493	0
100996741	100996741	mRNA	2.32481	0
151230	KLHL23	mRNA	3.04116	0
402483	LINC01000	lncRNA	2.65075	0
102724776	LOC102724776	lncRNA	4.77638	0
6818	SULT1A3	mRNA	1.31823	0
125981	ACER1	mRNA	1.25683	0.0006
105369691	LOC105369691	lncRNA	3.12819	0
91664	ZNF845	mRNA	1.01116	0
105369438	LOC105369438	lncRNA	1.3804	0
110384692	LOC110384692	mRNA	1.57873	0
54741	LEPROT	mRNA	1.28896	0
57631	LRCH2	mRNA	3.88032	0
26471	NUPR1	mRNA	1.28971	1e-05
1589	CYP21A2	mRNA	5.36616	1e-05
55534	MAML3	mRNA	1.0469	0
221262	CCDC162P	mRNA	1.33604	0.00028
105370117	LOC105370117	lncRNA	7.07962	0
6947	TCN1	mRNA	1.23223	0
100506994	PTPRG-AS1	lncRNA	1.90278	0
84665	MYPN	mRNA	1.11051	0
23769	FLRT1	mRNA	1.98255	0
1004	CDH6	mRNA	1.59733	0
723790	HIST2H2AA4	mRNA	1.10869	0.00016
84189	SLITRK6	mRNA	2.44146	1e-05
3158	HMGCS2	mRNA	5.00088	0.00015
8508	NIPSNAP1	mRNA	2.17568	0
101929243	LOC101929243	lncRNA	5.14248	6e-05
721	C4B	mRNA	1.45154	0
10239	AP3S2	mRNA	5.74343	0
90332	EXOC3L2	mRNA	3.57087	0
101929574	LOC101929574	lncRNA	3.18851	1e-05
150209	AIFM3	mRNA	1.26223	4e-05
23767	FLRT3	mRNA	1.30005	0
101928118	LOC101928118	lncRNA	1.08003	0
114800	CCDC85A	mRNA	1.22673	0.0006
102724751	LOC102724751	mRNA	2.68934	5e-05
400629	TEX19	mRNA	2.58585	0.00027
22927	HABP4	mRNA	1.15887	0
6795	AURKC	mRNA	1.03554	0
619373	MBOAT4	mRNA	1.98615	0
105375304	LOC105375304	lncRNA	2.25076	0
4359	MPZ	mRNA	1.05469	1e-05
65263	PYCR3	mRNA	1.90077	0
101927375	LOC101927375	mRNA	2.96941	0
5224	PGAM2	mRNA	5.51248	0
102724550	LINC02015	lncRNA	2.07469	0
105369864	LOC105369864	lncRNA	2.53514	0
346389	MACC1	mRNA	1.18882	0.00011
5321	PLA2G4A	mRNA	1.11636	0.00026
54414	SIAE	mRNA	1.08122	0
285848	PNPLA1	mRNA	1.42699	0
9221	NOLC1	mRNA	1.38075	0
105374938	LOC105374938	lncRNA	6.59304	0
107986973	LOC107986973	lncRNA	1.08482	5e-05
107984427	LOC107984427	lncRNA	1.43409	0.00058
4982	TNFRSF11B	mRNA	1.17661	0
7171	TPM4	mRNA	1.25176	0
440829	SHISA8	mRNA	1.47754	0
105373786	LOC105373786	lncRNA	1.46435	0
221981	THSD7A	mRNA	1.34393	0
55512	SMPD3	mRNA	1.70624	4e-05
2719	GPC3	mRNA	3.99871	0
3910	LAMA4	mRNA	3.55793	2e-05
100506540	SPTY2D1OS	mRNA	1.04477	0
79931	TNIP3	mRNA	1.31541	0
89765	RSPH1	mRNA	1.88353	0
101927056	LOC101927056	lncRNA	1.42055	4e-05
64805	P2RY12	mRNA	3.82331	1e-05
105372064	LOC105372064	lncRNA	1.3801	0
101927482	LOC101927482	lncRNA	1.83096	0.00077
11020	IFT27	mRNA	1.0893	0
100506356	ARSD-AS1	lncRNA	4.12219	0
205860	TRIML2	mRNA	1.47217	0
105378230	LOC105378230	mRNA	4.6913	0.00087
94	ACVRL1	mRNA	1.26099	0
90317	ZNF616	mRNA	1.25428	0
116328	C8orf34	mRNA	1.69236	0
10287	RGS19	mRNA	1.09009	0
254228	CALHM5	mRNA	1.2741	0.00018
100874111	STEAP3-AS1	lncRNA	4.68346	0.00091
107987068	LOC107987068	lncRNA	1.24554	0.00038
100526760	ABHD14A-ACY1	mRNA	2.89272	0
1588	CYP19A1	mRNA	1.87535	0.0005
83857	TMTC1	mRNA	1.06773	0
100287177	EML2-AS1	lncRNA	1.07685	0
5528	PPP2R5D	mRNA	1.21879	0
107105282	LOC107105282	lncRNA	1.00821	0.00029
102723444	LOC102723444	lncRNA	1.18879	0
101928234	LOC101928234	lncRNA	1.198	0
254128	NIFK-AS1	lncRNA	1.61196	8e-05
219855	SLC37A2	mRNA	1.29308	0
55259	CASC1	mRNA	1.41932	0
23299	BICD2	mRNA	1.01116	0
hsa_circ_0044948	hsa_circ_0044948	circRNA	1.93107	0.00063
hsa_circ_0022487	hsa_circ_0022487	circRNA	1.87403	0
hsa_circ_0022476	hsa_circ_0022476	circRNA	1.64401	0
hsa_circ_0009125	hsa_circ_0009125	circRNA	1.48361	0.00057
hsa_circ_0002259	hsa_circ_0002259	circRNA	1.10125	0
hsa_circ_0114897	hsa_circ_0114897	circRNA	1.01412	9e-05
hsa_circ_0022475	hsa_circ_0022475	circRNA	1.68509	0
hsa_circ_0022489	hsa_circ_0022489	circRNA	1.36959	0
hsa_circ_0101476	hsa_circ_0101476	circRNA	1.38407	0.00035
hsa_circ_0022471	hsa_circ_0022471	circRNA	1.44898	0
hsa_circ_0096058	hsa_circ_0096058	circRNA	1.33377	0
hsa_circ_0101798	hsa_circ_0101798	circRNA	1.14872	2e-05
hsa_circ_0085653	hsa_circ_0085653	circRNA	1.16777	0.0006
hsa_circ_0022474	hsa_circ_0022474	circRNA	1.56023	0
hsa_circ_0022486	hsa_circ_0022486	circRNA	1.24208	0
hsa_circ_0048466	hsa_circ_0048466	circRNA	2.3461	1e-05
hsa_circ_0089919	hsa_circ_0089919	circRNA	1.03084	0
hsa_circ_0105882	hsa_circ_0105882	circRNA	1.08212	0.0001
hsa_circ_0034419	hsa_circ_0034419	circRNA	1.10783	2e-05
hsa_circ_0000257	hsa_circ_0000257	circRNA	1.29426	0
hsa_circ_0022481	hsa_circ_0022481	circRNA	1.40718	0
hsa_circ_0049862	hsa_circ_0049862	circRNA	1.43921	0
hsa_circ_0117420	hsa_circ_0117420	circRNA	1.00769	0
hsa_circ_0022472	hsa_circ_0022472	circRNA	1.35716	0
hsa_circ_0022483	hsa_circ_0022483	circRNA	1.47985	1e-05
hsa_circ_0089921	hsa_circ_0089921	circRNA	1.15803	0
hsa_circ_0088768	hsa_circ_0088768	circRNA	1.71807	0.00043
hsa_circ_0040298	hsa_circ_0040298	circRNA	1.43719	0
hsa_circ_0049859	hsa_circ_0049859	circRNA	1.71223	0.00026
hsa_circ_0139429	hsa_circ_0139429	circRNA	1.54355	1e-05
hsa_circ_0019692	hsa_circ_0019692	circRNA	1.1156	0
hsa_circ_0015133	hsa_circ_0015133	circRNA	1.68714	0.00038
hsa_circ_0019693	hsa_circ_0019693	circRNA	2.01249	0
hsa_circ_0004518	hsa_circ_0004518	circRNA	1.34229	0
hsa_circ_0049866	hsa_circ_0049866	circRNA	1.01566	1e-05
hsa_circ_0022889	hsa_circ_0022889	circRNA	1.09742	0.00083
hsa_circ_0022490	hsa_circ_0022490	circRNA	1.4519	0
hsa_circ_0022482	hsa_circ_0022482	circRNA	1.51844	0
hsa_circ_0096059	hsa_circ_0096059	circRNA	1.73531	0
hsa_circ_0085655	hsa_circ_0085655	circRNA	1.20171	0.00038
hsa_circ_0040309	hsa_circ_0040309	circRNA	1.52668	0
hsa_circ_0040310	hsa_circ_0040310	circRNA	1.59403	0
hsa_circ_0022485	hsa_circ_0022485	circRNA	1.52955	0
hsa_circ_0022488	hsa_circ_0022488	circRNA	1.47016	0
hsa_circ_0011091	hsa_circ_0011091	circRNA	1.31791	0.0008
hsa_circ_0034431	hsa_circ_0034431	circRNA	1.02418	0
hsa_circ_0005855	hsa_circ_0005855	circRNA	1.12338	0
hsa_circ_0022478	hsa_circ_0022478	circRNA	1.6302	0
hsa_circ_0109893	hsa_circ_0109893	circRNA	1.01839	0
hsa_circ_0040305	hsa_circ_0040305	circRNA	1.23063	0
hsa_circ_0014986	hsa_circ_0014986	circRNA	1.14265	0
hsa_circ_0008432	hsa_circ_0008432	circRNA	1.15295	0
hsa_circ_0026765	hsa_circ_0026765	circRNA	1.04279	2e-05
hsa_circ_0040299	hsa_circ_0040299	circRNA	1.30019	0
hsa_circ_0094122	hsa_circ_0094122	circRNA	1.19053	0.00024
hsa_circ_0008735	hsa_circ_0008735	circRNA	1.5096	0
hsa_circ_0105994	hsa_circ_0105994	circRNA	1.3461	6e-05
hsa_circ_0059146	hsa_circ_0059146	circRNA	1.02418	0.00066
hsa_circ_0077210	hsa_circ_0077210	circRNA	1.3461	0.00037
hsa_circ_0085651	hsa_circ_0085651	circRNA	1.11869	0
hsa_circ_0022480	hsa_circ_0022480	circRNA	1.35083	0
hsa_circ_0111076	hsa_circ_0111076	circRNA	1.33115	0
hsa_circ_0022484	hsa_circ_0022484	circRNA	1.48731	0
hsa_circ_0049856	hsa_circ_0049856	circRNA	1.27815	0
hsa_circ_0008011	hsa_circ_0008011	circRNA	1.53704	0
hsa_circ_0022473	hsa_circ_0022473	circRNA	1.85742	0
hsa_circ_0019049	hsa_circ_0019049	circRNA	1.06912	1e-05
hsa_circ_0049864	hsa_circ_0049864	circRNA	1.24712	0
hsa_circ_0022479	hsa_circ_0022479	circRNA	1.98111	0
hsa_circ_0105993	hsa_circ_0105993	circRNA	1.3461	6e-05
hsa_circ_0040308	hsa_circ_0040308	circRNA	1.18593	1e-05
hsa_circ_0049865	hsa_circ_0049865	circRNA	1.07171	0
hsa_circ_0071730	hsa_circ_0071730	circRNA	1.00146	0
