# Supplementary material for: The folate cycle enzyme MTHFD2 induces cancer immune evasion through PD-L1 up-regulation
Source: Nat Commun. 2021 Mar 29;12:1940. doi: 10.1038/s41467-021-22173-5 (PMC8007798; doi:10.1038/s41467-021-22173-5)
Supplement: Supplementary file 7 — Supplementary Data 4 [file 41467_2021_22173_MOESM7_ESM.xlsx]

## Sheet: Sheet1
MTHFD2 positively correlated Gene in Pancreatic Adenocarcinoma (TCGA, PanCancer Atlas)	Cytoband	Spearman's Correlation	p-Value	q-Value	MTHFD2 correlated Gene in Pancreatic Adenocarcinoma (TCGA, PanCancer Atlas)
XPOT	12q14.2	0.663	4.52e-24	9.03e-20	http://www.cbioportal.org/results/coexpression?genetic_profile_ids_PROFILE_MRNA_EXPRESSION=paad_tcga_pan_can_atlas_2018_rna_seq_v2_mrna_median_Zscores&cancer_study_list=paad_tcga_pan_can_atlas_2018&Z_SCORE_THRESHOLD=2.0&RPPA_SCORE_THRESHOLD=2.0&data_priority=0&profileFilter=0&case_set_id=paad_tcga_pan_can_atlas_2018_rna_seq_v2_mrna&gene_list=MTHFD2&geneset_list=%20&tab_index=tab_visualize&Action=…
TARS	5p13.3	0.56	3.61e-16	2.4e-12
SRP72	4q12	0.556	6.37e-16	3.18e-12
EIF2S1	14q23.3	0.551	1.38e-15	5.53e-12
DDX21	10q22.1	0.542	4.87e-15	1.62e-11
PPAT	4q12	0.527	3.39e-14	7.53e-11
NOLC1	10q24.32	0.515	1.67e-13	2.57e-10
WDR43	2p23.2	0.509	3.49e-13	4.64e-10
ABCE1	4q31.21	0.507	4.44e-13	5.54e-10
TCEA1	8q11.23	0.501	9.02e-13	8.64e-10
DEK	6p22.3	0.501	9.08e-13	8.64e-10
NAA50	3q13.31	0.499	1.2e-12	1.04e-09
MOB1A	2p13.1	0.498	1.32e-12	1.1e-09
DBF4	7q21.12	0.496	1.71e-12	1.37e-09
NDC1	1p32.3	0.493	2.39e-12	1.83e-09
GSPT1	16p13.13	0.487	4.59e-12	3.24e-09
TFAM	10q21.1	0.487	4.7e-12	3.24e-09
MTFR1	8q13.1	0.486	5.21e-12	3.28e-09
DR1	1p22.1	0.484	6.59e-12	3.99e-09
YME1L1	10p12.1	0.483	7.19e-12	4.23e-09
SLC39A8	4q24	0.482	8.32e-12	4.62e-09
TMEM39A	3q13.33	0.48	1.02e-11	5.48e-09
EDEM1	3p26.1	0.479	1.14e-11	6.02e-09
KIF20B	10q23.31	0.473	2.24e-11	1.09e-08
ARCN1	11q23.3	0.472	2.5e-11	1.13e-08
NUDCD1	8q23.1	0.472	2.55e-11	1.13e-08
SERBP1	1p31.3	0.471	2.84e-11	1.18e-08
PNO1	2p14	0.471	2.93e-11	1.19e-08
YARS	1p35.1	0.471	3e-11	1.19e-08
MRPL19	2p12	0.47	3.04e-11	1.19e-08
SLAIN2	4p11	0.468	4.15e-11	1.51e-08
NAA15	4q31.1	0.466	4.67e-11	1.67e-08
SMNDC1	10q25.2	0.465	5.34e-11	1.87e-08
IARS	9q22.31	0.465	5.45e-11	1.87e-08
USP1	1p31.3	0.465	5.66e-11	1.89e-08
PSAT1	9q21.2	0.462	7.31e-11	2.25e-08
SPTY2D1	11p15.1	0.462	7.36e-11	2.25e-08
NUP155	5p13.2	0.462	7.54e-11	2.25e-08
NUDT21	16q13	0.459	1.05e-10	2.95e-08
EIF2AK3	2p11.2	0.456	1.41e-10	3.71e-08
COA7	1p32.3	0.456	1.43e-10	3.71e-08
CKAP2L	2q14.1	0.455	1.57e-10	3.98e-08
PRR11	17q22	0.454	1.82e-10	4.44e-08
CENPN	16q23.2	0.452	2.12e-10	4.99e-08
SGO2	2q33.1	0.451	2.39e-10	5.43e-08
ZC3H15	2q32.1	0.45	2.68e-10	5.76e-08
COPB1	11p15.2	0.449	2.81e-10	5.98e-08
BUB1	2q13	0.448	3.16e-10	6.65e-08
PARPBP	12q23.2	0.447	3.56e-10	7.41e-08
MCMBP	10q26.11	0.446	3.91e-10	7.96e-08
ACTR2	2p14	0.446	3.97e-10	7.96e-08
WDR3	1p12	0.446	3.99e-10	7.96e-08
DDX18	2q14.1	0.446	4.11e-10	7.99e-08
EIF3A	10q26.11	0.445	4.15e-10	7.99e-08
EIF2S2	20q11.22	0.444	5.03e-10	9.33e-08
PIK3CB	3q22.3	0.443	5.08e-10	9.33e-08
IPO7	11p15.4	0.44	7.48e-10	1.3e-07
ASCC3	6q16.3	0.439	7.95e-10	1.37e-07
FOXN2	2p16.3	0.439	8.26e-10	1.41e-07
AGPS	2q31.2	0.438	8.52e-10	1.43e-07
ITCH	20q11.22	0.438	8.73e-10	1.44e-07
STT3B	3p23	0.438	8.82e-10	1.45e-07
EIF5B	2q11.2	0.437	9.7e-10	1.55e-07
NBN	8q21.3	0.437	9.85e-10	1.56e-07
NEDD1	12q23.1	0.437	9.9e-10	1.56e-07
SMC2	9q31.1	0.436	1.1e-09	1.7e-07
CEBPZ	2p22.2	0.435	1.13e-09	1.73e-07
ARL5B	10p12.31	0.435	1.14e-09	1.73e-07
HNRNPR	1p36.12	0.434	1.32e-09	1.9e-07
AP3S1	5q22.3-q23.1	0.432	1.61e-09	2.21e-07
NMD3	3q26.1	0.432	1.63e-09	2.21e-07
HMMR	5q34	0.431	1.69e-09	2.27e-07
TOP1	20q12	0.431	1.71e-09	2.28e-07
PRKDC	8q11.21	0.431	1.78e-09	2.34e-07
CLSPN	1p34.3	0.43	1.82e-09	2.38e-07
CENPE	4q24	0.43	1.86e-09	2.41e-07
NCAPG2	7q36.3	0.43	1.88e-09	2.42e-07
TOP2A	17q21.2	0.43	1.9e-09	2.42e-07
CNOT1	16q21	0.43	1.94e-09	2.42e-07
LUZP6	7q33	0.43	1.94e-09	2.42e-07
NUP205	7q33	0.43	1.97e-09	2.45e-07
WDHD1	14q22.2-q22.3	0.429	2.02e-09	2.49e-07
NOC3L	10q23.33	0.428	2.28e-09	2.73e-07
RBL1	20q11.23	0.427	2.4e-09	2.82e-07
CIP2A	3q13.13	0.427	2.54e-09	2.95e-07
EPRS	1q41	0.427	2.6e-09	2.99e-07
SHMT2	12q13.3	0.426	2.68e-09	3.03e-07
STAM	10p12.33	0.426	2.72e-09	3.03e-07
ACTR3	2q14.1	0.426	2.73e-09	3.03e-07
CDV3	3q22.1	0.426	2.73e-09	3.03e-07
ARMC1	8q13.1	0.426	2.79e-09	3.08e-07
SERTAD2	2p14	0.425	3.01e-09	3.31e-07
ANAPC1	2q13	0.424	3.33e-09	3.57e-07
LYAR	4p16.3	0.424	3.37e-09	3.59e-07
SLC38A2	12q13.11	0.424	3.38e-09	3.59e-07
API5	11p12	0.424	3.41e-09	3.61e-07
CARNMT1	9q21.13	0.424	3.44e-09	3.62e-07
SLC38A1	12q13.11	0.423	3.54e-09	3.68e-07
TMED2	12q24.31	0.422	4.03e-09	4.15e-07
GNPNAT1	14q22.1	0.422	4.2e-09	4.31e-07
PPP3R1	2p14	0.42	4.64e-09	4.68e-07
GTF2H3	12q24.31	0.42	4.87e-09	4.87e-07
BZW1	2q33.1	0.42	4.96e-09	4.93e-07
YY1	14q32.2	0.42	5.02e-09	4.97e-07
SYNCRIP	6q14.3	0.419	5.32e-09	5.24e-07
HNRNPLL	2p22.1	0.418	5.64e-09	5.44e-07
UGDH	4p14	0.418	5.68e-09	5.46e-07
RACGAP1	12q13.12	0.418	5.82e-09	5.57e-07
METAP2	12q22	0.418	5.98e-09	5.66e-07
CTH	1p31.1	0.418	6.01e-09	5.67e-07
GDI2	10p15.1	0.417	6.3e-09	5.89e-07
NCL	2q37.1	0.417	6.51e-09	6e-07
ATL3	11q13.1	0.417	6.6e-09	6.05e-07
PRELID3B	20q13.32	0.416	6.98e-09	6.31e-07
PPP4R2	3p13	0.416	7.13e-09	6.39e-07
PAPOLA	14q32.2	0.415	7.45e-09	6.56e-07
SUV39H2	10p13	0.415	7.66e-09	6.72e-07
SEC24A	5q31.1	0.415	7.77e-09	6.78e-07
NIP7	16q22.1	0.415	7.96e-09	6.89e-07
MSH2	2p21-p16.3	0.414	8.18e-09	7.02e-07
AARS	16q22.1	0.414	8.25e-09	7.05e-07
PRPF40A	2q23.3	0.414	8.46e-09	7.14e-07
SERP1	3q25.1	0.414	8.47e-09	7.14e-07
NUP160	11p11.2	0.413	8.81e-09	7.37e-07
MIS18BP1	14q21.2	0.413	8.9e-09	7.41e-07
SMC4	3q25.33	0.413	8.93e-09	7.41e-07
CENPI	Xq22.1	0.413	9.23e-09	7.59e-07
PPTC7	12q24.11	0.413	9.4e-09	7.68e-07
UBE2W	8q21.11	0.412	1.01e-08	8.15e-07
NUS1	6q22.1	0.412	1.01e-08	8.15e-07
CSE1L	20q13.13	0.412	1.04e-08	8.29e-07
WDR12	2q33.2	0.411	1.07e-08	8.5e-07
PGM2	4p14	0.411	1.08e-08	8.53e-07
STYX	14q22.1	0.41	1.24e-08	9.5e-07
MRPL42	12q22	0.41	1.24e-08	9.5e-07
CDKN3	14q22.2	0.409	1.28e-08	9.75e-07
NRAS	1p13.2	0.409	1.31e-08	9.9e-07
RAD21	8q24.11	0.409	1.34e-08	1.004e-06
DDIAS	11q14.1	0.409	1.37e-08	1.021e-06
AURKA	20q13.2	0.408	1.41e-08	1.037e-06
HAT1	2q31.1	0.408	1.45e-08	1.062e-06
ARHGAP11A	15q13.3	0.408	1.46e-08	1.068e-06
DLGAP5	14q22.3	0.408	1.48e-08	1.073e-06
C2ORF69	2q33.1	0.408	1.5e-08	1.079e-06
BRCA2	13q13.1	0.408	1.5e-08	1.079e-06
RBM27	5q32	0.407	1.5e-08	1.079e-06
ARHGAP18	6q22.33	0.407	1.63e-08	1.153e-06
G2E3	14q12	0.406	1.68e-08	1.179e-06
SHCBP1	16q11.2	0.406	1.74e-08	1.193e-06
LOC284441	19p12	0.405	1.85e-08	1.253e-06
RBM7	11q23.2	0.405	1.94e-08	1.305e-06
STK17B	2q32.3	0.404	2.06e-08	1.378e-06
MAPK8	10q11.22	0.404	2.07e-08	1.382e-06
NXT2	Xq23	0.404	2.09e-08	1.386e-06
YIPF6	Xq12-q13.1	0.404	2.11e-08	1.394e-06
PI4K2B	4p15.2	0.403	2.26e-08	1.48e-06
DKC1	Xq28	0.403	2.27e-08	1.486e-06
RAP1B	12q15	0.403	2.3e-08	1.493e-06
KIF18A	11p14.1	0.402	2.43e-08	1.559e-06
COPB2	3q23	0.402	2.43e-08	1.559e-06
CEP55	10q23.33	0.402	2.45e-08	1.567e-06
AMD1	6q21	0.402	2.49e-08	1.577e-06
GNL3	3p21.1	0.401	2.56e-08	1.596e-06
VPS26A	10q22.1	0.4	2.78e-08	1.719e-06
PHF6	Xq26.2	0.4	2.79e-08	1.719e-06
CHAC2	2p16.2	0.4	2.89e-08	1.759e-06
ZWILCH	15q22.31	0.4	2.91e-08	1.765e-06
HELB	12q14.3|12q	0.399	3.1e-08	1.858e-06
DSCC1	8q24.12	0.399	3.21e-08	1.906e-06
SGO1	3p24.3	0.399	3.26e-08	1.928e-06
CPSF2	14q32.12	0.398	3.34e-08	1.953e-06
DEPDC1	1p31.3	0.398	3.34e-08	1.953e-06
MGAT5	2q21.2-q21.3	0.398	3.36e-08	1.959e-06
CAB39	2q37.1	0.398	3.47e-08	2.001e-06
LMNB1	5q23.2	0.397	3.71e-08	2.104e-06
PRIM2	6p11.2	0.397	3.75e-08	2.106e-06
PRMT3	11p15.1	0.397	3.84e-08	2.143e-06
RNASEH1	2p25.3	0.396	3.92e-08	2.177e-06
RRM2	2p25.1	0.396	3.93e-08	2.177e-06
CSNK2A3	11p15.4	0.396	3.97e-08	2.194e-06
SRP54	14q13.2	0.396	4.09e-08	2.252e-06
SSR3	3q25.31	0.396	4.12e-08	2.254e-06
G3BP1	5q33.1	0.395	4.29e-08	2.314e-06
DLAT	11q23.1	0.395	4.31e-08	2.316e-06
PDS5A	4p14	0.395	4.33e-08	2.323e-06
OPA1	3q29	0.395	4.44e-08	2.364e-06
NUP98	11p15.4	0.395	4.53e-08	2.402e-06
ZFP91	11q12.1	0.395	4.59e-08	2.419e-06
TMED5	1p22.1	0.395	4.6e-08	2.419e-06
SCYL2	12q23.1	0.394	4.66e-08	2.444e-06
TBC1D15	12q21.1	0.394	4.85e-08	2.529e-06
PAQR3	4q21.21	0.393	5.17e-08	2.678e-06
MRPL3	3q22.1	0.393	5.25e-08	2.698e-06
SMC3	10q25.2	0.393	5.25e-08	2.698e-06
ZNF146	19q13.12	0.393	5.31e-08	2.724e-06
LHFPL2	5q14.1	0.393	5.38e-08	2.75e-06
PDIA6	2p25.1	0.393	5.46e-08	2.771e-06
TMPO	12q23.1	0.392	5.82e-08	2.935e-06
MCM8	20p12.3	0.392	5.91e-08	2.966e-06
KIF15	3p21.31	0.392	5.92e-08	2.966e-06
NRBF2	10q21.3	0.392	5.96e-08	2.979e-06
INTS13	12p11.23	0.391	6.08e-08	3.033e-06
ESF1	20p12.1	0.391	6.14e-08	3.051e-06
KRR1	12q21.2	0.391	6.19e-08	3.067e-06
TTC39B	9p22.3	0.391	6.34e-08	3.121e-06
COG5	7q22.3	0.391	6.5e-08	3.194e-06
PGM3	6q14.1	0.39	6.56e-08	3.207e-06
CKAP5	11p11.2	0.39	6.56e-08	3.207e-06
NCAPH	2q11.2	0.39	6.92e-08	3.364e-06
KIF11	10q23.33	0.39	6.93e-08	3.364e-06
AZIN1	8q22.3	0.39	6.99e-08	3.385e-06
PTENP1	9p13.3	0.389	7.17e-08	3.461e-06
GOLGA4	3p22.2	0.389	7.24e-08	3.486e-06
RPE	2q34	0.388	7.93e-08	3.756e-06
TAB2	6q25.1	0.388	7.97e-08	3.765e-06
EYA3	1p35.3	0.388	8.08e-08	3.788e-06
RIF1	2q23.3	0.388	8.14e-08	3.8e-06
RAB30	11q14.1	0.388	8.25e-08	3.836e-06
MCM6	2q21.3	0.386	9.27e-08	4.24e-06
PAK2	3q29	0.386	9.33e-08	4.256e-06
RNF4	4p16.3	0.385	9.89e-08	4.474e-06
GARS	7p14.3	0.385	1e-07	4.515e-06
UGP2	2p15	0.385	1.02e-07	4.566e-06
MCM4	8q11.21	0.385	1.03e-07	4.589e-06
FBXO5	6q25.2	0.385	1.07e-07	4.714e-06
LYPLA1	8q11.23	0.384	1.1e-07	4.785e-06
FYTTD1	3q29	0.384	1.12e-07	4.875e-06
LRRC58	3q13.33	0.384	1.13e-07	4.908e-06
ACER3	11q13.5	0.384	1.14e-07	4.922e-06
IPMK	10q21.1	0.384	1.15e-07	4.922e-06
C10ORF12	10q24.1	0.384	1.15e-07	4.938e-06
NEIL3	4q34.3	0.384	1.15e-07	4.938e-06
ZNF143	11p15.4	0.383	1.2e-07	5.131e-06
TAF4B	18q11.2	0.383	1.21e-07	5.133e-06
GLUD2	Xq24	0.383	1.21e-07	5.133e-06
NCAPG	4p15.31	0.383	1.23e-07	5.172e-06
RFWD3	16q23.1	0.383	1.25e-07	5.245e-06
MMADHC	2q23.2	0.383	1.25e-07	5.258e-06
TTK	6q14.1	0.382	1.33e-07	5.497e-06
GTPBP4	10p15.3	0.381	1.4e-07	5.732e-06
FAM91A1	8q24.13	0.38	1.55e-07	6.259e-06
MKI67	10q26.2	0.38	1.58e-07	6.35e-06
KPNA4	3q25.33	0.38	1.59e-07	6.396e-06
SMCHD1	18p11.32	0.379	1.61e-07	6.46e-06
MGAT2	14q21.3	0.379	1.63e-07	6.475e-06
PPP2R5E	14q23.2	0.379	1.65e-07	6.51e-06
RAD18	3p25.3	0.379	1.7e-07	6.705e-06
SLC25A40	7q21.12	0.378	1.79e-07	6.979e-06
RAB6A	11q13.4	0.378	1.81e-07	7.039e-06
CENPL	1q25.1	0.378	1.85e-07	7.169e-06
WAPL	10q23.2	0.377	2e-07	7.628e-06
RAB27A	15q21.3	0.377	2e-07	7.628e-06
XRN2	20p11.22	0.376	2.07e-07	7.848e-06
PUS7L	12q12	0.376	2.14e-07	8.028e-06
KIF2A	5q12.1	0.376	2.21e-07	8.228e-06
PPP2R5C	14q32.31	0.376	2.22e-07	8.277e-06
RPAP2	1p22.1	0.375	2.28e-07	8.427e-06
GINS1	20p11.21	0.375	2.36e-07	8.669e-06
ERI1	8p23.1	0.374	2.45e-07	8.952e-06
TRIM44	11p13	0.374	2.5e-07	9.082e-06
CENPA	2p23.3	0.374	2.56e-07	9.285e-06
STRN	2p22.2	0.373	2.69e-07	9.641e-06
IBTK	6q14.1	0.373	2.69e-07	9.641e-06
TFRC	3q29	0.373	2.74e-07	9.776e-06
MCFD2	2p21	0.373	2.81e-07	9.96e-06
ATF1	12q13.12	0.373	2.82e-07	9.96e-06
THAP12	11q13.5	0.373	2.82e-07	9.96e-06
MAP2K1	15q22.31	0.372	2.99e-07	1.045e-05
MASTL	10p12.1	0.372	3.02e-07	1.054e-05
DHX15	4p15.2	0.371	3.24e-07	1.111e-05
SLC35F5	2q14.1	0.371	3.25e-07	1.114e-05
MTDH	8q22.1	0.371	3.29e-07	1.125e-05
SEC23IP	10q26.11-q26.12	0.371	3.3e-07	1.126e-05
MAN2A1	5q21.3	0.37	3.32e-07	1.127e-05
VPS35	16q11.2	0.37	3.33e-07	1.127e-05
MAD2L1	4q27	0.37	3.33e-07	1.127e-05
PTDSS1	8q22.1	0.37	3.44e-07	1.158e-05
SLC30A6	2p22.3	0.37	3.47e-07	1.164e-05
TPX2	20q11.21	0.37	3.56e-07	1.192e-05
PPP1CC	12q24.11	0.369	3.7e-07	1.23e-05
AGFG1	2q36.3	0.369	3.7e-07	1.23e-05
KDELC2	11q22.3	0.369	3.82e-07	1.26e-05
MAPK6	15q21.2	0.369	3.86e-07	1.271e-05
UGGT1	2q14.3	0.368	4.08e-07	1.337e-05
RSPRY1	16q13	0.367	4.19e-07	1.364e-05
FAM102B	1p13.3	0.367	4.22e-07	1.37e-05
OSGIN2	8q21.3	0.367	4.34e-07	1.396e-05
CCNA2	4q27	0.367	4.39e-07	1.409e-05
ROCK2	2p25.1	0.367	4.41e-07	1.411e-05
SDHD	11q23.1	0.367	4.5e-07	1.438e-05
RAD51AP1	12p13.32	0.367	4.52e-07	1.44e-05
PRRC1	5q23.2	0.366	4.53e-07	1.442e-05
CAMK2D	4q26	0.366	4.56e-07	1.447e-05
HNRNPK	9q21.32	0.366	4.6e-07	1.453e-05
NLN	5q12.3	0.366	4.64e-07	1.463e-05
RHBDD1	2q36.3	0.366	4.79e-07	1.504e-05
GRPEL2	5q32	0.366	4.81e-07	1.507e-05
ZNF217	20q13.2	0.365	4.93e-07	1.537e-05
ASXL2	2p23.3	0.365	4.96e-07	1.544e-05
SNX6	14q13.1	0.365	5.01e-07	1.556e-05
YIPF4	2p22.3	0.365	5.03e-07	1.558e-05
AVL9	7p14.3	0.365	5.21e-07	1.605e-05
PDHX	11p13	0.365	5.24e-07	1.61e-05
RRAGC	1p34.3	0.365	5.25e-07	1.61e-05
PICALM	11q14.2	0.364	5.3e-07	1.617e-05
PDCD11	10q24.33	0.364	5.42e-07	1.648e-05
MELK	9p13.2	0.364	5.43e-07	1.649e-05
CAND1	12q14.3-q15	0.364	5.44e-07	1.649e-05
GPATCH11	2p22.2	0.364	5.53e-07	1.673e-05
ZNF184	6p22.1	0.364	5.66e-07	1.705e-05
KNL1	15q15.1	0.363	5.71e-07	1.72e-05
TXNDC5	6p24.3	0.363	5.74e-07	1.726e-05
C2ORF49	2q12.2	0.363	5.75e-07	1.727e-05
USO1	4q21.1	0.363	5.8e-07	1.739e-05
ASPH	8q12.3	0.363	5.82e-07	1.743e-05
NHLRC2	10q25.3	0.363	5.85e-07	1.745e-05
OSBPL8	12q21.2	0.363	5.94e-07	1.77e-05
FANCB	Xp22.2	0.363	6e-07	1.786e-05
STK4	20q13.12	0.363	6.11e-07	1.815e-05
DIAPH2	Xq21.33	0.362	6.15e-07	1.822e-05
DPM1	20q13.13	0.362	6.25e-07	1.844e-05
SLC31A1	9q32	0.362	6.48e-07	1.895e-05
HSPD1	2q33.1	0.362	6.54e-07	1.91e-05
TAF1A	1q41	0.361	6.67e-07	1.933e-05
INTS6	13q14.3	0.361	6.71e-07	1.937e-05
SDCBP	8q12.1	0.361	6.97e-07	2.005e-05
NPM1	5q35.1	0.361	7.1e-07	2.039e-05
HBS1L	6q23.3	0.36	7.31e-07	2.091e-05
NAA30	14q22.3	0.36	7.34e-07	2.094e-05
PABPC3	13q12.13	0.36	7.45e-07	2.123e-05
FAM199X	Xq22.2	0.36	7.46e-07	2.125e-05
SAR1A	10q22.1	0.36	7.5e-07	2.131e-05
TOPBP1	3q22.1	0.36	7.59e-07	2.151e-05
UEVLD	11p15.1	0.36	7.64e-07	2.163e-05
NCOA3	20q13.12	0.36	7.71e-07	2.176e-05
TNKS2	10q23.32	0.359	7.92e-07	2.221e-05
CDK1	10q21.2	0.359	8.07e-07	2.255e-05
VTA1	6q24.1-q24.2	0.359	8.11e-07	2.263e-05
YWHAB	20q13.12	0.359	8.2e-07	2.285e-05
DDX10	11q22.3	0.358	8.34e-07	2.322e-05
UBE2D3	4q24	0.358	8.51e-07	2.362e-05
OXNAD1	3p25.1-p24.3	0.358	8.55e-07	2.369e-05
PTPN1	20q13.13	0.358	8.96e-07	2.476e-05
FAM49B	8q24.21	0.357	9.23e-07	2.534e-05
ERCC6L	Xq13.1	0.357	9.35e-07	2.559e-05
GTF2A1	14q31.1	0.357	9.5e-07	2.598e-05
CWF19L2	11q22.3	0.356	9.91e-07	2.685e-05
USP15	12q14.1	0.356	9.95e-07	2.691e-05
GABPB1	15q21.2	0.356	9.98e-07	2.693e-05
RAN	12q24.33	0.356	1.011e-06	2.712e-05
RAB8B	15q22.2	0.356	1.027e-06	2.753e-05
BRAF	7q34	0.356	1.041e-06	2.777e-05
ETS1	11q24.3	0.355	1.046e-06	2.787e-05
ASCC1	10q22.1	0.355	1.066e-06	2.834e-05
SLC4A5	2p13.1	0.355	1.077e-06	2.857e-05
KIF14	1q32.1	0.355	1.09e-06	2.876e-05
CD44	11p13	0.355	1.091e-06	2.876e-05
MSH6	2p16.3	0.355	1.095e-06	2.884e-05
VRK1	14q32.2	0.355	1.115e-06	2.931e-05
REST	4q12	0.354	1.135e-06	2.967e-05
DYM	18q21.1	0.354	1.135e-06	2.967e-05
NEMP1	12q13.3	0.354	1.136e-06	2.967e-05
RSF1	11q14.1	0.354	1.163e-06	3.027e-05
ECT2	3q26.31	0.354	1.171e-06	3.039e-05
FAM45BP	Xq26.1	0.354	1.196e-06	3.095e-05
STIMATE	3p21.1	0.353	1.253e-06	3.219e-05
CHUK	10q24.31	0.353	1.253e-06	3.219e-05
NUP153	6p22.3	0.353	1.258e-06	3.229e-05
SPTLC2	14q24.3	0.353	1.266e-06	3.239e-05
CLPX	15q22.31	0.353	1.272e-06	3.246e-05
TEX10	9q31.1	0.353	1.295e-06	3.29e-05
CEP85L	6q22.31	0.352	1.306e-06	3.313e-05
FBXO45	3q29	0.352	1.348e-06	3.389e-05
CD274	9p24.1	0.352	1.354e-06	3.401e-05
BAZ1A	14q13.1-q13.2	0.352	1.364e-06	3.419e-05
CDC5L	6p21.1	0.351	1.409e-06	3.521e-05
DCK	4q13.3	0.351	1.412e-06	3.525e-05
PAICS	4q12	0.351	1.419e-06	3.537e-05
ZFP69B	1p34.2	0.351	1.424e-06	3.545e-05
NCAPD3	11q25	0.351	1.449e-06	3.596e-05
PRIM1	12q13.3	0.351	1.461e-06	3.614e-05
NUP54	4q21.1	0.351	1.467e-06	3.621e-05
KIAA0391	14q13.2	0.351	1.471e-06	3.625e-05
RC3H2	9q33.2	0.351	1.488e-06	3.663e-05
RSL1D1	16p13.13	0.351	1.502e-06	3.685e-05
FANCM	14q21.2	0.351	1.503e-06	3.685e-05
RAD23B	9q31.2	0.35	1.512e-06	3.698e-05
ZNF460	19q13.43	0.35	1.517e-06	3.703e-05
ZBTB2	6q25.1	0.35	1.529e-06	3.726e-05
UAP1	1q23.3	0.35	1.551e-06	3.762e-05
PBRM1	3p21.1	0.35	1.554e-06	3.766e-05
ZW10	11q23.2	0.35	1.557e-06	3.768e-05
CBL	11q23.3	0.35	1.56e-06	3.771e-05
ATG12	5q22.3	0.35	1.579e-06	3.804e-05
COPS2	15q21.1	0.35	1.612e-06	3.858e-05
SAMD8	10q22.2	0.35	1.614e-06	3.859e-05
CNOT9	2q35	0.349	1.638e-06	3.909e-05
SEC63	6q21	0.349	1.664e-06	3.964e-05
CEP128	14q31.1	0.349	1.672e-06	3.979e-05
DDX50	10q22.1	0.349	1.688e-06	4.012e-05
MTHFD2 negtively correlated Genes in PDAC	Cytoband	Spearman's Correlation	p-Value	q-Value
MUM1	19p13.3	-0.575	4.06e-17	4.05e-13
CCDC57	17q25.3	-0.538	7.84e-15	2.24e-11
EBF4	20p13	-0.529	2.79e-14	6.97e-11
ROGDI	16p13.3	-0.522	7.12e-14	1.42e-10
CHADL	22q13.2	-0.519	9.84e-14	1.79e-10
DTX3	12q13.3	-0.515	1.58e-13	2.57e-10
WASH3P	15q26.3	-0.512	2.32e-13	3.31e-10
RECQL5	17q25.1	-0.506	5.13e-13	6.03e-10
GAS8	16q24.3	-0.504	6.28e-13	6.98e-10
ECHDC2	1p32.3	-0.503	7.28e-13	7.66e-10
SLC25A29	14q32.2	-0.5	1.03e-12	9.39e-10
SCAMP4	19p13.3	-0.492	2.61e-12	1.93e-09
MZF1	19q13.43	-0.486	5.14e-12	3.28e-09
SHC2	19p13.3	-0.486	5.24e-12	3.28e-09
FAM160B2	8p21.3	-0.483	7.67e-12	4.38e-09
ZNF446	19q13.43	-0.477	1.44e-11	7.36e-09
STRADA	17q23.3	-0.476	1.69e-11	8.42e-09
RAB4B	19q13.2	-0.473	2.34e-11	1.11e-08
EXOC7	17q25.1	-0.472	2.47e-11	1.13e-08
CCDC92	12q24.31	-0.472	2.66e-11	1.16e-08
ANKS3	16p13.3	-0.471	2.81e-11	1.18e-08
DENND6B	22q13.33	-0.47	3.21e-11	1.23e-08
FIZ1	19q13.42	-0.47	3.33e-11	1.26e-08
TAF6L	11q12.3	-0.469	3.65e-11	1.35e-08
ASB16-AS1	17q21.31	-0.465	5.52e-11	1.87e-08
SEMA6C	1q21.3	-0.464	5.8e-11	1.9e-08
AATK	17q25.3	-0.464	5.99e-11	1.93e-08
TUBG2	17q21.2	-0.464	6.35e-11	2.02e-08
RTN2	19q13.32	-0.462	7.48e-11	2.25e-08
CHMP6	17q25.3	-0.462	7.72e-11	2.27e-08
ADAMTS13	9q34.2	-0.461	8.17e-11	2.34e-08
EXD3	9q34.3	-0.461	8.19e-11	2.34e-08
CDK10	16q24.3	-0.458	1.13e-10	3.14e-08
PNPLA6	19p13.2	-0.457	1.25e-10	3.42e-08
INPP5E	9q34.3	-0.456	1.38e-10	3.71e-08
ARVCF	22q11.21	-0.456	1.42e-10	3.71e-08
LRRC27	10q26.3	-0.455	1.55e-10	3.97e-08
ACBD4	17q21.31	-0.455	1.61e-10	4.02e-08
CDK3	17q25.1	-0.454	1.76e-10	4.34e-08
DNM1P35	15q24.2	-0.453	1.9e-10	4.59e-08
CCDC157	22q12.2	-0.452	2.1e-10	4.99e-08
ANAPC2	9q34.3	-0.452	2.19e-10	5.09e-08
DCAKD	17q21.31	-0.452	2.21e-10	5.09e-08
ULK3	15q24.1	-0.45	2.53e-10	5.69e-08
FUZ	19q13.33	-0.45	2.61e-10	5.76e-08
BAIAP2-DT	17q25.3	-0.45	2.67e-10	5.76e-08
LRFN3	19q13.12	-0.45	2.68e-10	5.76e-08
IRF2BP1	19q13.32	-0.446	3.85e-10	7.93e-08
CROCC	1p36.13	-0.446	4.02e-10	7.96e-08
SPG7	16q24.3	-0.445	4.16e-10	7.99e-08
RNF208	9q34.3	-0.445	4.32e-10	8.22e-08
RGL3	19p13.2	-0.444	4.67e-10	8.81e-08
CIAO3	16p13.3	-0.443	5.09e-10	9.33e-08
SMIM5	17q25.1	-0.443	5.15e-10	9.36e-08
CCDC24	1p34.1	-0.443	5.47e-10	9.86e-08
NEIL1	15q24.2	-0.441	6.41e-10	1.14e-07
MAMDC4	9q34.3	-0.441	6.46e-10	1.14e-07
WDR83	19p13.13	-0.44	6.93e-10	1.22e-07
DGCR8	22q11.21	-0.438	8.52e-10	1.43e-07
DYRK1B	19q13.2	-0.438	8.63e-10	1.44e-07
ZNF837	19q13.43	-0.437	9.32e-10	1.51e-07
LUC7L	16p13.3	-0.437	9.43e-10	1.52e-07
HERC2P2	15q11.2	-0.436	1.09e-09	1.7e-07
BICRA	19q13.33	-0.435	1.12e-09	1.72e-07
TBC1D17	19q13.33	-0.435	1.16e-09	1.75e-07
DHRS12	13q14.3	-0.435	1.21e-09	1.8e-07
MPP3	17q21.31	-0.434	1.23e-09	1.82e-07
OXLD1	17q25.3	-0.434	1.24e-09	1.82e-07
CCDC159	19p13.2	-0.434	1.25e-09	1.82e-07
CATSPER2	15q15.3	-0.434	1.32e-09	1.9e-07
RFX1	19p13.12	-0.434	1.34e-09	1.91e-07
SCRN2	17q21.32	-0.433	1.36e-09	1.93e-07
HDAC10	22q13.33	-0.433	1.4e-09	1.97e-07
GAL3ST1	22q12.2	-0.433	1.42e-09	1.99e-07
DPP7	9q34.3	-0.433	1.45e-09	2.01e-07
CROCCP3	1p36.13	-0.432	1.5e-09	2.06e-07
SLC38A10	17q25.3	-0.431	1.64e-09	2.21e-07
PIGQ	16p13.3	-0.431	1.77e-09	2.34e-07
MIEF2	17p11.2	-0.43	1.91e-09	2.42e-07
STOML1	15q24.1	-0.43	1.92e-09	2.42e-07
ZNF789	7q22.1	-0.429	2.07e-09	2.54e-07
LLGL2	17q25.1	-0.429	2.09e-09	2.54e-07
PRMT2	21q22.3	-0.428	2.22e-09	2.69e-07
PICK1	22q13.1	-0.428	2.26e-09	2.72e-07
LINC01341	1q44	-0.428	2.32e-09	2.76e-07
ZNF517	8q24.3	-0.428	2.33e-09	2.76e-07
RETREG3	17q21.2	-0.427	2.45e-09	2.86e-07
HDGFL2	19p13.3	-0.427	2.56e-09	2.96e-07
SUGP1	19p13.11	-0.426	2.66e-09	3.03e-07
PLXNB1	3p21.31	-0.426	2.72e-09	3.03e-07
SNAPC4	9q34.3	-0.425	3.15e-09	3.45e-07
ATP6V0A1	17q21.2	-0.424	3.24e-09	3.52e-07
SPPL2B	19p13.3	-0.424	3.28e-09	3.54e-07
MC1R	16q24.3	-0.423	3.53e-09	3.68e-07
TP53I13	17q11.2	-0.422	3.89e-09	4.03e-07
RHPN1	8q24.3	-0.421	4.44e-09	4.53e-07
MIGA2	9q34.11	-0.421	4.59e-09	4.66e-07
SPHK2	19q13.33	-0.42	4.71e-09	4.73e-07
TEPSIN	17q25.3	-0.419	5.45e-09	5.34e-07
WDR13	Xp11.23	-0.419	5.49e-09	5.35e-07
URAHP	16q24.3	-0.419	5.55e-09	5.39e-07
CFAP410	21q22.3	-0.418	5.92e-09	5.63e-07
TLE2	19p13.3	-0.417	6.3e-09	5.89e-07
HSD11B1L	19p13.3	-0.417	6.42e-09	5.96e-07
CIRBP	19p13.3	-0.417	6.44e-09	5.96e-07
FAM219B	15q24.1-q24.2	-0.416	6.84e-09	6.24e-07
SPIN2B	Xp11.21	-0.416	6.94e-09	6.3e-07
SRRM5	19q13.31	-0.416	7.09e-09	6.38e-07
GABBR1	6p22.1	-0.416	7.28e-09	6.49e-07
CACFD1	9q34.2	-0.415	7.39e-09	6.56e-07
NPFF	12q13.13	-0.415	7.41e-09	6.56e-07
CCDC106	19q13.42	-0.415	7.8e-09	6.78e-07
ZNF358	19p13.2	-0.414	8.1e-09	6.98e-07
KIAA0895L	16q22.1	-0.414	8.29e-09	7.05e-07
IFT172	2p23.3	-0.414	8.64e-09	7.26e-07
RFNG	17q25.3	-0.413	9.14e-09	7.55e-07
GGA1	22q13.1	-0.413	9.42e-09	7.68e-07
FGF17	8p21.3	-0.412	9.99e-09	8.11e-07
CC2D1A	19p13.12	-0.412	1.04e-08	8.29e-07
WASH7P	1p36.33	-0.411	1.09e-08	8.62e-07
LRSAM1	9q33.3-q34.11	-0.411	1.12e-08	8.84e-07
MRPL57	13q12.11	-0.411	1.13e-08	8.84e-07
POMT1	9q34.13	-0.411	1.15e-08	8.95e-07
OBSL1	2q35	-0.41	1.19e-08	9.29e-07
C6ORF226	6p21.1	-0.41	1.21e-08	9.35e-07
FLYWCH1	16p13.3	-0.41	1.24e-08	9.5e-07
HPX	11p15.4	-0.409	1.29e-08	9.8e-07
SNRNP70	19q13.33	-0.409	1.3e-08	9.84e-07
ESS2	22q11.21|22q11.2	-0.409	1.36e-08	1.015e-06
HEXD	17q25.3	-0.408	1.38e-08	1.026e-06
FAAH	1p33	-0.408	1.39e-08	1.029e-06
RING1	6p21.32	-0.408	1.41e-08	1.037e-06
DCUN1D2	13q34	-0.407	1.51e-08	1.079e-06
C19ORF44	19p13.11	-0.407	1.52e-08	1.082e-06
NOXA1	9q34.3	-0.407	1.61e-08	1.146e-06
PGAP3	17q12	-0.407	1.63e-08	1.153e-06
GGN	19q13.2	-0.406	1.67e-08	1.172e-06
COQ4	9q34.11	-0.406	1.69e-08	1.179e-06
NME3	16p13.3	-0.406	1.7e-08	1.184e-06
HDAC6	Xp11.23	-0.406	1.71e-08	1.184e-06
B3GALT4	6p21.32	-0.406	1.73e-08	1.19e-06
URGCP	7p13	-0.406	1.73e-08	1.19e-06
ZBTB45	19q13.43	-0.406	1.77e-08	1.21e-06
CAPN10	2q37.3	-0.406	1.79e-08	1.221e-06
ZBTB48	1p36.31	-0.405	1.85e-08	1.253e-06
C1ORF229	1q44	-0.405	1.86e-08	1.254e-06
CUEDC1	17q22	-0.404	2.06e-08	1.378e-06
RABL2A	2q14.1	-0.404	2.11e-08	1.394e-06
TSNAXIP1	16q22.1	-0.403	2.26e-08	1.48e-06
BRICD5	16p13.3	-0.403	2.3e-08	1.493e-06
CRYGS	3q27.3	-0.402	2.39e-08	1.549e-06
CRTC1	19p13.11	-0.402	2.43e-08	1.559e-06
L3MBTL1	20q13.12	-0.402	2.47e-08	1.571e-06
CLASRP	19q13.32	-0.402	2.5e-08	1.578e-06
CEMP1	16p13.3	-0.402	2.5e-08	1.578e-06
CRIPAK	4p16.3	-0.402	2.53e-08	1.588e-06
MKS1	17q22	-0.402	2.54e-08	1.592e-06
ANKRD13B	17q11.2	-0.401	2.59e-08	1.611e-06
INTS3	1q21.3	-0.401	2.73e-08	1.693e-06
STKLD1	9q34.2	-0.4	2.8e-08	1.719e-06
EPB41L4A-DT	5q22.2	-0.4	2.85e-08	1.749e-06
LRRC29	16q22.1	-0.4	2.86e-08	1.749e-06
SMIM6	17q25.1	-0.4	2.94e-08	1.779e-06
CELF6	15q23	-0.4	2.99e-08	1.803e-06
SAPCD1	6p21.33	-0.399	3.07e-08	1.846e-06
ZNF428	19q13.31	-0.399	3.12e-08	1.87e-06
CPT1B	22q13.33	-0.399	3.18e-08	1.895e-06
PRPF40B	12q13.12	-0.399	3.19e-08	1.898e-06
TMUB2	17q21.31	-0.399	3.28e-08	1.936e-06
APBB3	5q31.3	-0.398	3.31e-08	1.945e-06
ZNF653	19p13.2	-0.398	3.39e-08	1.971e-06
ATG4B	2q37.3	-0.398	3.4e-08	1.971e-06
COQ8B	19q13.2	-0.398	3.44e-08	1.986e-06
AES	19p13.3	-0.398	3.5e-08	2.007e-06
NEK8	17q11.2	-0.398	3.5e-08	2.007e-06
C20ORF204	20q13.33	-0.397	3.64e-08	2.078e-06
SCNN1D	1p36.33	-0.397	3.69e-08	2.1e-06
LOC100270746	6p22.2	-0.397	3.72e-08	2.104e-06
SH2B1	16p11.2	-0.397	3.73e-08	2.104e-06
CCDC130	19p13.13	-0.397	3.74e-08	2.104e-06
ZNF575	19q13.31	-0.397	3.82e-08	2.138e-06
MED16	19p13.3	-0.397	3.92e-08	2.177e-06
ZDHHC1	16q22.1	-0.396	4.1e-08	2.252e-06
PPP1R26	9q34.3	-0.396	4.16e-08	2.273e-06
CHKB-CPT1B	22q13.33	-0.396	4.24e-08	2.31e-06
MYH7B	20q11.22	-0.396	4.26e-08	2.314e-06
ZNF580	19q13.42	-0.395	4.29e-08	2.314e-06
SHROOM1	5q31.1	-0.395	4.29e-08	2.314e-06
MCRIP1	17q25.3	-0.395	4.4e-08	2.35e-06
CDK9	9q34.11	-0.395	4.49e-08	2.385e-06
ZSCAN9	6p22.1	-0.395	4.59e-08	2.419e-06
TSPOAP1	17q22	-0.394	4.69e-08	2.454e-06
OTUD5	Xp11.23	-0.394	4.95e-08	2.575e-06
CCDC189	16p11.2	-0.393	5.15e-08	2.676e-06
R3HCC1	8p21.3	-0.393	5.22e-08	2.694e-06
MROH7	1p32.3	-0.393	5.44e-08	2.771e-06
NAXD	13q34	-0.393	5.45e-08	2.771e-06
C1ORF56	1q21.3	-0.392	5.7e-08	2.883e-06
TSC2	16p13.3	-0.392	5.85e-08	2.944e-06
E4F1	16p13.3	-0.391	6.2e-08	3.067e-06
PACS2	14q32.33	-0.391	6.24e-08	3.081e-06
P4HTM	3p21.31|3p21.3	-0.39	6.84e-08	3.335e-06
GTF2IRD2	7q11.23	-0.389	7.31e-08	3.513e-06
GRIPAP1	Xp11.23	-0.389	7.35e-08	3.523e-06
YPEL3	16p11.2	-0.389	7.46e-08	3.567e-06
SYCE1L	16q23.1	-0.389	7.48e-08	3.567e-06
ZNF784	19q13.42	-0.389	7.59e-08	3.611e-06
ZER1	9q34.11	-0.389	7.65e-08	3.631e-06
MST1	3p21.31	-0.388	8.09e-08	3.788e-06
FCHSD1	5q31.3	-0.388	8.09e-08	3.788e-06
MAN2C1	15q24.2	-0.388	8.09e-08	3.788e-06
SCAF1	19q13.33	-0.388	8.23e-08	3.836e-06
CTF1	16p11.2	-0.388	8.36e-08	3.875e-06
GTF2IRD2P1	7q11.23	-0.387	8.64e-08	3.997e-06
SORBS3	8p21.3	-0.387	8.84e-08	4.078e-06
SPSB3	16p13.3	-0.387	9.01e-08	4.149e-06
BAHCC1	17q25.3	-0.386	9.16e-08	4.207e-06
SSBP4	19p13.11	-0.386	9.26e-08	4.24e-06
LZTR1	22q11.21|22q11.1-q11.2	-0.386	9.43e-08	4.293e-06
CDK5RAP3	17q21.32	-0.386	9.77e-08	4.437e-06
GNPTG	16p13.3	-0.386	9.85e-08	4.464e-06
FDX2	19p13.2	-0.385	1.01e-07	4.523e-06
KIF12	9q32	-0.385	1.01e-07	4.523e-06
KCNC4	1p13.3	-0.385	1.02e-07	4.553e-06
C9ORF116	9q34.3	-0.385	1.03e-07	4.597e-06
FAM193B	5q35.3	-0.385	1.05e-07	4.669e-06
PTOV1	19q13.33	-0.385	1.06e-07	4.671e-06
ZNF213	16p13.3	-0.385	1.06e-07	4.671e-06
IDUA	4p16.3	-0.385	1.07e-07	4.71e-06
ZNF579	19q13.42	-0.384	1.08e-07	4.763e-06
FBRS	16p11.2	-0.384	1.09e-07	4.773e-06
STK36	2q35	-0.384	1.1e-07	4.785e-06
C17ORF50	17q12	-0.384	1.1e-07	4.799e-06
ABCD4	14q24.3	-0.384	1.1e-07	4.799e-06
SFI1	22q12.2	-0.384	1.14e-07	4.922e-06
ZNF205	16p13.3	-0.383	1.18e-07	5.045e-06
UNK	17q25.1	-0.383	1.21e-07	5.131e-06
DMWD	19q13.32	-0.383	1.21e-07	5.133e-06
C11ORF49	11p11.2	-0.383	1.25e-07	5.245e-06
ZSWIM8	10q22.2	-0.382	1.27e-07	5.295e-06
AGAP4	10q11.22	-0.382	1.29e-07	5.388e-06
ZGLP1	19p13.2	-0.382	1.3e-07	5.426e-06
TBC1D3B	17q12	-0.382	1.33e-07	5.497e-06
CARHSP1	16p13.2	-0.382	1.33e-07	5.497e-06
H1FX-AS1	3q21.3	-0.382	1.34e-07	5.521e-06
ZNF767P	7q36.1	-0.382	1.35e-07	5.549e-06
MIB2	1p36.33	-0.381	1.39e-07	5.732e-06
TMEM175	4p16.3	-0.381	1.43e-07	5.854e-06
GLI4	8q24.3	-0.381	1.44e-07	5.889e-06
ANKRD16	10p15.1	-0.381	1.46e-07	5.965e-06
MYO15A	17p11.2	-0.381	1.47e-07	5.965e-06
SETD4	21q22.12	-0.381	1.48e-07	6.02e-06
MRPL20-AS1	1p36.33	-0.38	1.52e-07	6.15e-06
PAQR6	1q22	-0.38	1.53e-07	6.198e-06
MAP1S	19p13.11	-0.38	1.57e-07	6.315e-06
VMAC	19p13.3	-0.379	1.62e-07	6.46e-06
FAM95B1	9p11.2	-0.379	1.62e-07	6.46e-06
LRRC45	17q25.3	-0.379	1.63e-07	6.475e-06
BORCS8	19p13.11	-0.379	1.63e-07	6.475e-06
CDK20	9q22.1	-0.379	1.64e-07	6.475e-06
DMAP1	1p34.1	-0.379	1.64e-07	6.482e-06
LRRC14	8q24.3	-0.379	1.72e-07	6.749e-06
FAAP100	17q25.3	-0.379	1.75e-07	6.849e-06
CYP2D7	22q13.2	-0.378	1.76e-07	6.866e-06
TCEA2	20q13.33	-0.378	1.76e-07	6.882e-06
GIGYF1	7q22.1	-0.378	1.79e-07	6.959e-06
MAP2K7	19p13.2	-0.378	1.85e-07	7.169e-06
GATD1	11p15.5	-0.378	1.89e-07	7.293e-06
RANBP3	19p13.3	-0.377	1.91e-07	7.362e-06
SNHG20	17q25.2	-0.377	1.92e-07	7.38e-06
CRIP2	14q32.33	-0.377	1.94e-07	7.437e-06
NAA60	16p13.3	-0.377	1.98e-07	7.593e-06
TRIM46	1q22	-0.377	2.02e-07	7.674e-06
THAP7	22q11.21	-0.377	2.03e-07	7.707e-06
UBXN6	19p13.3	-0.376	2.08e-07	7.855e-06
LRRC75B	22q11.23	-0.376	2.08e-07	7.855e-06
ZNF497	19q13.43	-0.376	2.08e-07	7.855e-06
CAPN3	15q15.1	-0.376	2.1e-07	7.908e-06
NDUFB2-AS1	7q34	-0.376	2.12e-07	7.963e-06
ATAT1	6p21.33	-0.376	2.16e-07	8.071e-06
NPDC1	9q34.3	-0.376	2.17e-07	8.109e-06
HOOK2	19p13.13	-0.375	2.23e-07	8.288e-06
ARL16	17q25.3	-0.375	2.24e-07	8.322e-06
CD27-AS1	12p13.31	-0.375	2.31e-07	8.525e-06
OR2A9P	7q35	-0.375	2.32e-07	8.573e-06
RAB11B	19p13.2	-0.375	2.33e-07	8.593e-06
IFT140	16p13.3	-0.375	2.36e-07	8.66e-06
BTBD2	19p13.3	-0.375	2.37e-07	8.678e-06
GPR137	11q13.1	-0.375	2.4e-07	8.777e-06
TMEM80	11p15.5	-0.374	2.46e-07	8.955e-06
USP20	9q34.11	-0.374	2.48e-07	9.02e-06
AP4M1	7q22.1	-0.374	2.57e-07	9.292e-06
GEMIN8	Xp22.2	-0.374	2.6e-07	9.386e-06
ARMC5	16p11.2	-0.373	2.61e-07	9.406e-06
PRSS27	16p13.3	-0.373	2.62e-07	9.411e-06
RGL2	6p21.32	-0.373	2.74e-07	9.776e-06
SAFB2	19p13.3	-0.373	2.76e-07	9.835e-06
DPH7	9q34.3	-0.373	2.77e-07	9.854e-06
ASH1L-AS1	1q22	-0.373	2.82e-07	9.96e-06
HCN3	1q22	-0.372	2.83e-07	9.976e-06
FSCN2	17q25.3	-0.372	2.84e-07	1e-05
LOC728392	17p13.2	-0.372	2.91e-07	1.022e-05
FAM186A	12q13.12	-0.372	2.91e-07	1.022e-05
DUSP28	2q37.3	-0.372	3.02e-07	1.054e-05
RMND5B	5q35.3	-0.372	3.03e-07	1.054e-05
LINC00265	7p14.1	-0.372	3.05e-07	1.059e-05
PIDD1	11p15.5	-0.372	3.05e-07	1.059e-05
ARL8A	1q32.1	-0.371	3.06e-07	1.059e-05
FANK1	10q26.2	-0.371	3.06e-07	1.059e-05
ZNF219	14q11.2	-0.371	3.08e-07	1.063e-05
CASKIN2	17q25.1	-0.371	3.12e-07	1.077e-05
DLG5-AS1	10q22.3	-0.371	3.19e-07	1.097e-05
CUL9	6p21.1	-0.371	3.2e-07	1.098e-05
ZNF692	1q44	-0.371	3.31e-07	1.126e-05
ASPHD1	16p11.2	-0.37	3.32e-07	1.127e-05
SPACA9	9q34.13	-0.37	3.42e-07	1.153e-05
CLHC1	2p16.1	-0.37	3.46e-07	1.164e-05
CYTH2	19q13.33	-0.37	3.47e-07	1.165e-05
TSEN54	17q25.1	-0.369	3.58e-07	1.198e-05
MGRN1	16p13.3	-0.369	3.64e-07	1.215e-05
ABHD8	19p13.11	-0.369	3.71e-07	1.233e-05
C3ORF35	3p22.2	-0.369	3.75e-07	1.242e-05
NCKAP5L	12q13.12	-0.369	3.81e-07	1.26e-05
SUSD4	1q41	-0.369	3.82e-07	1.26e-05
LOC100129534	1p36.32	-0.368	3.89e-07	1.279e-05
NUDT16L1	16p13.3	-0.368	4.08e-07	1.337e-05
FAM19A5	22q13.32	-0.368	4.1e-07	1.34e-05
MAPK8IP3	16p13.3	-0.368	4.13e-07	1.348e-05
PPIL2	22q11.21	-0.367	4.18e-07	1.363e-05
TRIM67	1q42.2	-0.367	4.2e-07	1.364e-05
AP1M1	19p13.11	-0.367	4.28e-07	1.387e-05
COL9A2	1p34.2	-0.367	4.3e-07	1.39e-05
RNF25	2q35	-0.367	4.3e-07	1.39e-05
SMARCD3	7q36.1	-0.367	4.33e-07	1.395e-05
VPS9D1	16q24.3	-0.367	4.35e-07	1.396e-05
SREBF1	17p11.2	-0.367	4.41e-07	1.411e-05
PILRB	7q22.1	-0.366	4.57e-07	1.447e-05
ACAP3	1p36.33	-0.366	4.57e-07	1.447e-05
ZNF513	2p23.3	-0.366	4.62e-07	1.458e-05
HKR1	19q13.12	-0.366	4.66e-07	1.468e-05
TAOK2	16p11.2	-0.366	4.67e-07	1.468e-05
STRC	15q15.3	-0.366	4.82e-07	1.508e-05
PTGES2-AS1	9q34.11	-0.365	4.88e-07	1.525e-05
DGCR6L	22q11.21	-0.365	5.03e-07	1.558e-05
KIFC2	8q24.3	-0.365	5.07e-07	1.567e-05
AIFM3	22q11.21	-0.365	5.09e-07	1.574e-05
INPP5K	17p13.3	-0.365	5.17e-07	1.594e-05
ZNF768	16p11.2	-0.365	5.26e-07	1.61e-05
LOC155060	7q36.1	-0.365	5.26e-07	1.61e-05
ZNF688	16p11.2	-0.364	5.28e-07	1.614e-05
SNRNP35	12q24.31	-0.364	5.31e-07	1.619e-05
DHRS13	17q11.2	-0.364	5.56e-07	1.683e-05
CLBA1	14q32.33	-0.364	5.64e-07	1.703e-05
SPACA6	19q13.41	-0.363	5.84e-07	1.745e-05
SCX	8q24.3	-0.362	6.16e-07	1.822e-05
GNRHR2	1q21.1	-0.362	6.16e-07	1.822e-05
PHYKPL	5q35.3	-0.362	6.33e-07	1.866e-05
PRKRIP1	7q22.1	-0.362	6.35e-07	1.869e-05
ZNF444	19q13.43	-0.362	6.37e-07	1.872e-05
PPP1R12C	19q13.42	-0.362	6.39e-07	1.876e-05
SRRM3	7q11.23	-0.362	6.4e-07	1.876e-05
LRRC4B	19q13.33	-0.362	6.45e-07	1.886e-05
AGAP6	10q11.23	-0.362	6.56e-07	1.912e-05
RTL8A	Xq26.3	-0.362	6.6e-07	1.919e-05
FKRP	19q13.32	-0.362	6.61e-07	1.919e-05
ZMIZ1-AS1	10q22.3	-0.362	6.62e-07	1.92e-05
ZFYVE27	10q24.2	-0.361	6.69e-07	1.935e-05
SPRN	10q26.3	-0.361	6.79e-07	1.959e-05
NUDT14	14q32.33	-0.361	6.85e-07	1.972e-05
ZNF629	16p11.2	-0.361	7.12e-07	2.04e-05
MRNIP	5q35.3	-0.36	7.2e-07	2.062e-05
TP53TG1	7q21.12	-0.36	7.5e-07	2.131e-05
TTLL1	22q13.2	-0.36	7.68e-07	2.172e-05
LINC00174	7q11.21	-0.359	7.74e-07	2.183e-05
LINC01144	1p34.1	-0.359	7.8e-07	2.196e-05
SMIM29	6p21.31	-0.359	7.86e-07	2.208e-05
AHDC1	1p36.11-p35.3	-0.359	7.88e-07	2.211e-05
LRRC56	11p15.5	-0.359	7.96e-07	2.229e-05
TMEM143	19q13.33	-0.358	8.35e-07	2.322e-05
JMJD8	16p13.3	-0.358	8.75e-07	2.422e-05
FAM20C	7p22.3	-0.357	9.05e-07	2.497e-05
WDR73	15q25.2	-0.357	9.08e-07	2.504e-05
FBF1	17q25.1	-0.357	9.13e-07	2.513e-05
NINL	20p11.21	-0.357	9.16e-07	2.518e-05
GPX4	19p13.3	-0.357	9.33e-07	2.559e-05
KAT2A	17q21.2	-0.357	9.55e-07	2.607e-05
ASIC3	7q36.1	-0.357	9.62e-07	2.623e-05
LRP3	19q13.11	-0.356	9.68e-07	2.635e-05
NPEPL1	20q13.32	-0.356	9.7e-07	2.638e-05
CHRNA10	11p15.4	-0.356	9.75e-07	2.649e-05
CSAD	12q13.13	-0.356	9.9e-07	2.685e-05
PCSK4	19p13.3	-0.356	9.98e-07	2.693e-05
FBXL8	16q22.1	-0.356	1e-06	2.694e-05
EGFL8	6p21.32	-0.356	1.003e-06	2.699e-05
TFEB	6p21.1	-0.356	1.011e-06	2.712e-05
KCTD13	16p11.2	-0.356	1.03e-06	2.755e-05
LOC256880	4q23	-0.356	1.035e-06	2.766e-05
ASB16	17q21.31	-0.355	1.064e-06	2.832e-05
LCAT	16q22.1	-0.355	1.084e-06	2.873e-05
JOSD2	19q13.33	-0.355	1.085e-06	2.873e-05
CPNE9	3p25.3	-0.355	1.089e-06	2.876e-05
NAT14	19q13.42	-0.355	1.116e-06	2.931e-05
PNMA8B	19q13.32	-0.355	1.119e-06	2.935e-05
TMEM37	2q14.2	-0.354	1.153e-06	3.006e-05
ENKD1	16q22.1	-0.354	1.153e-06	3.006e-05
BRSK1	19q13.42	-0.354	1.168e-06	3.035e-05
TAF1C	16q24.1	-0.354	1.181e-06	3.061e-05
KLHL17	1p36.33	-0.354	1.199e-06	3.101e-05
ZNF133	20p11.23	-0.354	1.201e-06	3.102e-05
BCAM	19q13.32	-0.353	1.238e-06	3.193e-05
SPAG7	17p13.2	-0.353	1.251e-06	3.219e-05
C8ORF44	8q13.1	-0.353	1.263e-06	3.236e-05
KLHDC9	1q23.3	-0.353	1.27e-06	3.246e-05
LINC00950	9p13.3	-0.353	1.289e-06	3.285e-05
EMC10	19q13.33	-0.353	1.294e-06	3.29e-05
ACTA1	1q42.13	-0.353	1.295e-06	3.29e-05
GUSBP11	22q11.23	-0.352	1.309e-06	3.316e-05
SLC16A8	22q13.1	-0.352	1.315e-06	3.32e-05
RIBC1	Xp11.22	-0.352	1.315e-06	3.32e-05
WDR59	16q23.1	-0.352	1.316e-06	3.32e-05
RAB24	5q35.3	-0.352	1.332e-06	3.356e-05
DRC3	17p11.2	-0.352	1.344e-06	3.383e-05
NPIPB3	16p12.2	-0.352	1.365e-06	3.419e-05
ZNF76	6p21.31	-0.352	1.385e-06	3.465e-05
LOC100132287	1p36.33	-0.351	1.43e-06	3.555e-05
CENPT	16q22.1	-0.351	1.45e-06	3.596e-05
TTLL3	3p25.3	-0.351	1.459e-06	3.613e-05
BICDL1	12q24.23	-0.351	1.467e-06	3.621e-05
FBXO46	19q13.32	-0.351	1.502e-06	3.685e-05
SPATA2L	16q24.3	-0.351	1.509e-06	3.696e-05
ASPSCR1	17q25.3	-0.35	1.517e-06	3.703e-05
MED25	19q13.33	-0.35	1.534e-06	3.734e-05
B3GNT8	19q13.2	-0.35	1.542e-06	3.748e-05
TRIM41	5q35.3	-0.35	1.544e-06	3.75e-05
CEP131	17q25.3	-0.35	1.572e-06	3.794e-05
COG7	16p12.2	-0.35	1.58e-06	3.804e-05
NAGPA	16p13.3	-0.35	1.582e-06	3.804e-05
TMEM115	3p21.31	-0.35	1.593e-06	3.827e-05
C2ORF81	2p13.1	-0.35	1.598e-06	3.834e-05
CTXN1	19p13.2	-0.35	1.602e-06	3.84e-05
