# Supplementary material for: The folate cycle enzyme MTHFD2 induces cancer immune evasion through PD-L1 up-regulation
Source: Nat Commun. 2021 Mar 29;12:1940. doi: 10.1038/s41467-021-22173-5 (PMC8007798; doi:10.1038/s41467-021-22173-5)
Supplement: Supplementary file 8 — Supplementary Data 5 [file 41467_2021_22173_MOESM8_ESM.xlsx]

## Sheet: raw data for Figure 4c
name	adduct	description	VIP	Fold change	p-value	m/z	rt(s)	siControl-1	siControl-2	siControl-3	siControl-4	siControl-5	siControl-6	siMTHFD2-1	siMTHFD2-2	siMTHFD2-3	siMTHFD2-4	siMTHFD2-5	siMTHFD2-6	QC-1	QC-2	QC-3
M246T489_2	M+	2-Methylbutyroylcarnitine	15.5199	0.237897	3.83061e-06	246.17	489.296	2163834	2177784	2813817	2049269	1816843	3037116	531594	545596	546719	647587	424705	648313	2.19157e+06	1.57464e+06	2.03376e+06
M403T845	(M-H)-	Uridine 5'-diphosphate (UDP)	3.07067	0.331112	0.0446687	402.995	844.644	277504	231576	169669	192173	13755.4	43885.6	44627.1	104203	13647.2	56379.5	13380.6	75221.2	2493.36	2850.64	12015.1
M606T842	(M-H)-	Uridine diphosphate-N-acetylglucosamine	3.72351	0.405728	0.0426132	606.074	842.083	229495	280998	256339	307340	129259	27513	138330	22695.3	198341	29463.9	27300.1	83298.8	13763.5	82323.4	104348
M189T785	(M+CH3CN+H)+	L-Glutamate	3.08328	0.517458	0.00286582	189.087	785.486	104637	206440	198384	199378	147840	151076	85401.8	107756	116519	111656	56769.2	43369.4	86059.7	82911.1	90606.9
M565T838	(M-H)-	Uridine diphosphate glucose(UDP-D-Glucose)	9.34478	0.534088	0.00192162	565.048	837.583	1499333	1807826	1551274	1810605	982305	994164	745427	615496	960627	748236	873580	674100	499666	642132	804272
M166T183	(M-H)-	Pyridoxal (Vitamin B6)	2.09519	0.54328	0.0197985	166.051	183.052	92597.3	74714.8	76898.8	106169	125780	117358	87060.9	39291.7	89677.9	18620.2	73222.3	14573	62146.2	68647.5	57922.9
M399T1050	(M+H)+	S-Adenosylmethionine	1.42836	0.544857	0.0252882	399.143	1049.98	53939.8	58516.1	56122.3	13933.9	47674.8	63586.1	32656.6	15006.1	28932.9	41551.2	14432.8	27484.4	37825.1	15482.7	44864.5
M296T184	(M-H)-	S-Methyl-5'-thioadenosine	4.20036	0.583339	0.000259396	296.083	183.878	318738	419270	318056	298305	309271	421822	180801	170818	220602	210892	183363	250055	151347	145175	93294.2
M853T871	(2M-H)-	2'-Deoxyguanosine 5'-diphosphate (dGDP)	1.48325	0.58451	0.0445215	853.053	870.712	72826.7	63482.3	69180.3	38053.4	21522.7	40629	21522.4	37822.3	35605.6	25401.2	17859.9	40470.2	310.125	10462.6	27898.4
M147T735_2	(M-H)-	(S)-2-Hydroxyglutarate	2.1859	0.693745	0.0174708	147.03	735.103	116565	150223	115270	152870	78828.4	101831	84977	75916.1	103678	91477.3	66874.1	73513.2	61569.7	67980.7	79099
M243T82	(M+H)+	Lumichrome	2.0195	0.707272	0.000384973	243.088	81.535	104369	84891.9	83759.6	91159.3	82195.5	94873.1	55015.6	60248.2	61728.7	55930.6	76276.2	73610.4	72003.8	64634.3	66625.3
M426T923	(M-H)-	Adenosine 5'-diphosphate (ADP)	3.15527	0.714421	0.0434065	426.023	922.855	502230	279971	330944	288197	245874	276089	216544	209495	283399	217524	225685	221401	111410	132152	169853
M482T952	(M-H)-	Cytidine triphosphate (CTP)	2.97476	0.72148	0.0169098	481.978	951.889	320422	260313	300040	225013	179981	212920	165666	165968	226687	189575	155925	177453	88572.5	110405	136852
M402T952	(M-H)-	Cytidine 5'-diphosphate (CDP)	1.2474	0.7304	0.0146655	402.011	952.323	56411.3	46803.8	50612	42714.4	33314.9	36699.9	30498	29390.1	41619.8	32728.1	27450.3	33006.6	16180.1	19814	22144.6
M277T70	(M-H)-	Phthalic acid Mono-2-ethylhexyl Ester	2.34991	0.769575	0.0177204	277.145	69.902	213291	238340	217409	259585	247706	194592	165513	148944	221217	121771	215366	182217	169770	184800	161030
M584T899	(M+NH4)+	UDP-D-Galactose	1.43377	0.783024	0.0354772	584.086	899.183	47183.5	68224.1	62911.6	73759.4	73779.5	68985.3	45334.8	33990.8	59151.3	53008.6	62377.9	55308.3	53181.6	68147.1	57390.5
M428T931	(M+H)+	Adenosine 5'-phosphosulfate (APS)	6.64682	0.793246	0.0324541	428.035	930.829	2233528	1987523	1908269	1612122	1339538	1643912	1388278	1504978	1357969	1372067	1173349	1.71084e+06	2.6602e+06	2.00649e+06	1.67333e+06
M485T1002	(M+H)+	Uridine 5'-triphosphate (UTP)	3.27268	0.810565	0.0214132	484.974	1002.42	571558	423363	474953	463933	389252	387036	371594	376463	401336	396592	329373	321352	588293	444555	368113
M126T602	(M+H)+	Taurine	5.13218	0.812183	0.000645307	126.021	602.315	761357	912861	857802	881468	816656	864725	662052	659060	716361	790956	692157	617379	816579	801590	796676
M216T792	(M+H)+	sn-Glycerol 3-phosphoethanolamine	2.87265	0.823014	0.001395	216.063	791.511	261745	267519	250449	291145	259832	262258	196675	194198	236797	251607	217974	213767	246489	222898	238140
M227T840	(M+H)+	L-Carnosine	1.09843	0.841349	0.00513549	227.113	840.465	53994.8	50220.5	52475.1	45261	45963.1	42050.5	42852.8	37244.2	43199.4	37944.6	41077.1	41643.5	51143.4	49113.2	48719.5
M174T739_1	(M-H)-	N-Acetyl-L-aspartic acid	6.58356	0.841906	0.0462837	174.041	738.848	2005435	2379343	1913730	2398757	1642812	1929949	1751788	1558480	2044464	1794489	1637526	1.54347e+06	1.6125e+06	1.59224e+06	1.93747e+06
M128T743_2	(M-H)-	L-Pyroglutamic acid	3.25877	0.854241	0.043693	128.035	743.029	509015	614138	471641	609178	467431	558080	444868	439186	560639	460551	417036	436477	428642	427236	477907
M102T805_2	(M+H)+	1-Aminocyclopropanecarboxylic acid	1.77294	0.896621	0.0277959	102.054	804.656	194252	183555	169357	193943	167294	176055	163561	159232	163669	184433	143115	158336	161880	166423	166068
M146T756_2	M+	(3-Carboxypropyl)trimethylammonium cation	3.41248	0.91497	0.0493565	146.117	756.305	600547	632726	608772	638474	648856	662398	521402	526623	548385	606313	611996	654638	613921	583483	591076
M542T880	(M+H-H2O)+	ADP-ribose	1.55718	1.15916	0.00117581	542.066	879.872	316848	325463	337189	342143	293048	286461	366231	346260	368913	393565	360674	368093	346294	336364	318357
M212T892	(M+H)+	Phosphocreatine	1.57639	1.16185	0.0200889	212.043	891.776	448164	461926	470880	519206	488794	452114	469641	489603	555169	576567	568454	641492	512658	495576	481857
M795T310	(M+CH3CN+Na)+	Sphingomyelin (d18:1/18:0)	1.40462	1.29712	0.0443325	794.602	309.712	143844	117246	117328	71247.1	127416	87419.4	184140	131123	147396	116179	143664	139432	130804	132889	127554
M174T728	(M-H)-	L-Citrulline	2.3345	1.34652	0.000582185	174.088	728.341	157958	184117	154440	181218	174662	139580	203067	206624	247284	203539	252394	222812	150482	154139	165663
M300T82	(M+H)+	Sphingosine	1.14705	1.36131	0.0197565	300.289	81.86	69563.5	57791.6	45187.4	47029.1	56203.1	49370.2	80684.3	48714.7	93969.1	74692.8	72550.7	72011.8	63977.8	39734.5	66708.4
M167T863	(M-H)-	Phosphoenolpyruvate	1.60717	1.39152	0.0340656	166.975	863.352	65104.7	74045.1	85316.8	127076	108763	51915.2	127852	108049	126901	142859	116136	90968	85019.8	92921	105922
M316T385	M+	Decanoyl-L-carnitine	1.01529	1.42763	0.0161616	316.248	385.099	35942.2	38204.7	36724	46971.6	23671	30176.9	41025.6	56186.4	48324.1	67236	40445	48998.9	46482.8	39280	37562.7
M161T699_2	(M-H)-	3-Hydorxy-3-methylglutaric acid	1.83297	1.47356	0.00753349	161.046	698.88	102477	140000	92417.2	138850	78116.8	98691.6	162914	160924	193924	184955	123450	132464	95052.3	93784.7	102409
M468T399	(M+H)+	1-Myristoyl-sn-glycero-3-phosphocholine	1.48498	1.47865	0.00459174	468.307	399.343	50653.1	72061.4	56112.1	50434.9	44407.1	35924.1	72592.4	78460.2	83713.6	93644.3	63296.2	66072.4	73903.2	67547	73028.1
M759T114	(M+Na)+	Thioetheramide-PC	3.88488	1.51036	0.00517253	758.567	113.682	329391	355048	331722	432264	336307	400764	629736	430050	727507	407241	554735	551621	317126	427246	421704
M130T504	(M-H)-	L-Norleucine	3.89878	1.65812	0.0085988	130.087	503.964	215718	230336	182623	244928	196249	195820	346515	396002	245651	526637	273240	310600	136158	123747	144602
M809T310_2	(M+Na)+	1,2-dioleoyl-sn-glycero-3-phosphatidylcholine	3.05877	1.70282	0.000650605	808.58	310.282	151105	130279	122489	167231	139463	103559	307614	207656	232515	183764	240454	214308	203929	194900	186854
M150T593	(M+H)+	L-Methionine	1.10864	1.73201	0.0430475	150.058	593.23	22337.5	11227.8	20550.9	29074.8	39283.3	29784.8	31175.4	59098.3	25471.8	69024.4	33667.1	45277.6	29527.1	30189.5	28909.7
M104T697	(M-H)-	L-Serine	1.21998	1.89457	0.0255173	104.035	696.682	27064.5	29516.7	23957	25709.8	11282.6	11647.7	49940	53876.9	45194.1	54656.9	22900.1	18169	26921.8	22115.7	30970.8
M244T493	(M+H)+	Cytidine	1.35955	1.91581	0.00903399	244.092	492.98	19787.3	15175.4	22450.4	19366.2	24127.1	17026.3	31314.3	52484.3	18302.8	37070.5	33981.1	52783.6	24426.7	27236.1	27022.5
M112T494	(M+H)+	Cytosine	1.35321	1.92226	0.00996418	112.05	493.685	20903.6	16413.5	20482.7	17868.6	22950.1	15917	32134.5	48792.9	16189.1	32888.4	36629.3	53532.6	27510.9	28165.8	28952.9
M496T408	(M+H)+	1-Palmitoyl-sn-glycero-3-phosphocholine	3.97754	2.00459	0.0296601	496.338	408.078	182490	190171	222996	154463	175022	139059	509855	607031	285085	333079	163200	235035	301244	300029	291596
M116T556_2	(M-H)-	L-Valine	2.51802	2.02725	0.0445256	116.071	555.798	46672.7	66494.3	55452.4	78813	55007.4	47029.4	101089	178454	84370.4	213085	62606.1	68857.5	58077.8	58741.9	60677.2
M267T399	(M-H)-	Inosine	3.6974	2.20987	0.00985481	267.074	399.405	220068	281779	104676	55328.4	85009.6	98074.6	388762	232345	248422	286348	469189	242127	100290	122037	218669
M152T472	(M+H)+	2-Hydroxyadenine	1.00535	2.23439	0.044065	152.056	472.083	8821.28	5119.61	8486.54	7681.04	13058.6	9590.62	17371.8	35030.1	6668.17	10406.6	17280.4	31124.2	17059.4	18475.5	17863.3
M189T1052	(M+H)+	N6,N6,N6-Trimethyl-L-lysine	1.27522	2.2794	0.018153	189.159	1051.77	11064	15307.6	9564.78	11372.7	18221.5	18945.2	30249.2	46182.1	19993	55057.7	19567.6	21504.5	16820.2	20254.1	13979
M137T444	(M+H)+	Hypoxanthine	2.87117	2.54125	0.00824965	137.045	443.824	46089.2	66474.9	55063.4	70322.9	44365.2	34586.3	109390	194358	53573.2	199174	90126.3	158706	154474	80034.6	70303.4
M279T258	(M-H)-	Linoleic acid	5.88322	3.29638	0.0245127	279.233	258.202	84816.3	48318.5	248291	192754	204826	45863.6	751155	776504	394692	451337	41864.6	303529	108473	94518.7	102401
M251T327	(M-H)-	Deoxyinosine	2.3196	5.54532	0.0487936	251.079	327.088	5481.12	9788.96	7067.43	19428.1	10922	8065.65	101076	133155	15882.2	49580	12235.7	24968	28353.9	30334.8	37500.6

## Sheet: z-score for Figure 4c
name	adduct	description	siControl-2	siControl-3	siControl-1	siControl-4	siControl-6	siControl-5	siMTHFD2-4	siMTHFD2-2	siMTHFD2-3	siMTHFD2-1	siMTHFD2-6	siMTHFD2-5
M246T489_2	M+	2-Methylbutyroylcarnitine	0.736719	1.38079	0.722593	0.606579	1.60692	0.371214	-0.812828	-0.916109	-0.914972	-0.930288	-0.812093	-1.03853
M403T845	(M-H)-	Uridine 5'-diphosphate (UDP)	1.39676	0.724238	1.89569	0.968713	-0.642206	-0.969525	-0.50648	0.0130455	-0.9707	-0.634151	-0.301793	-0.973596
M606T842	(M-H)-	Uridine diphosphate-N-acetylglucosamine	1.27173	1.04248	0.792943	1.51661	-1.08473	-0.138871	-1.06659	-1.12951	0.503327	-0.0545489	-0.56613	-1.08671
M189T785	(M+CH3CN+H)+	L-Glutamate	1.45282	1.30468	-0.419249	1.32295	0.434733	0.375213	-0.290167	-0.361895	-0.200741	-0.77296	-1.5459	-1.29949
M565T838	(M-H)-	Uridine diphosphate glucose(UDP-D-Glucose)	1.59658	1.01358	0.895543	1.6029	-0.252432	-0.279382	-0.811295	-1.11294	-0.328645	-0.817678	-0.979765	-0.526457
M166T183	(M-H)-	Pyridoxal (Vitamin B6)	-0.0451147	0.015874	0.454261	0.833254	1.1457	1.38092	-1.61158	-1.03432	0.372737	0.299655	-1.7246	-0.0867928
M399T1050	(M+H)+	S-Adenosylmethionine	1.1364	1.00496	0.885121	-1.31153	1.41478	0.541124	0.204885	-1.25266	-0.48796	-0.283499	-0.567495	-1.28413
M296T184	(M-H)-	S-Methyl-5'-thioadenosine	1.65229	0.491767	0.499597	0.265306	1.68155	0.391046	-0.736962	-1.19645	-0.625631	-1.08199	-0.287919	-1.05261
M853T871	(2M-H)-	2'-Deoxyguanosine 5'-diphosphate (dGDP)	1.22877	1.53163	1.72544	-0.12285	0.0140499	-1.0015	-0.795349	-0.135132	-0.25296	-1.00152	0.00560825	-1.19619
M147T735_2	(M-H)-	(S)-2-Hydroxyglutarate	1.72505	0.500071	0.545429	1.81784	0.0290583	-0.777118	-0.333808	-0.879184	0.0937764	-0.561626	-0.963398	-1.19608
M243T82	(M+H)+	Lumichrome	0.489391	0.419129	1.69792	0.878279	1.10872	0.322077	-1.30765	-1.03974	-0.947879	-1.36442	-0.21062	-0.0452115
M426T923	(M-H)-	Adenosine 5'-diphosphate (ADP)	0.0640772	0.693261	2.80751	0.16562	0.0161614	-0.356795	-0.706726	-0.805827	0.106399	-0.718815	-0.658875	-0.605991
M482T952	(M-H)-	Cytidine triphosphate (CTP)	0.836916	1.5706	1.94704	0.18498	-0.0383603	-0.646691	-0.469499	-0.905483	0.215892	-0.911053	-0.693382	-1.09096
M402T952	(M-H)-	Cytidine 5'-diphosphate (CDP)	0.911534	1.32645	1.9583	0.465984	-0.189305	-0.55811	-0.622045	-0.985734	0.34673	-0.865027	-0.591703	-1.19708
M277T70	(M-H)-	Phthalic acid Mono-2-ethylhexyl Ester	0.878187	0.370108	0.270133	1.39392	-0.183783	1.10557	-1.95148	-1.29187	0.462534	-0.889647	-0.484184	0.320517
M584T899	(M+NH4)+	UDP-D-Galactose	0.780777	0.346722	-0.938317	1.23302	0.842964	1.23467	-0.462383	-2.01621	0.0394971	-1.08936	-0.274494	0.303115
M428T931	(M+H)+	Adenosine 5'-phosphosulfate (APS)	1.23094	0.977431	2.01784	0.030146	0.131833	-0.841768	-0.737717	-0.312575	-0.782813	-0.685863	0.345907	-1.37336
M485T1002	(M+H)+	Uridine 5'-triphosphate (UTP)	0.21124	0.964749	2.37572	0.803794	-0.319337	-0.286979	-0.179768	-0.473776	-0.110489	-0.54489	-1.27871	-1.16155
M126T602	(M+H)+	Taurine	1.44517	0.890518	-0.0810531	1.12893	0.960261	0.476024	0.217124	-1.11158	-0.534338	-1.08144	-1.53146	-0.778163
M216T792	(M+H)+	sn-Glycerol 3-phosphoethanolamine	0.842707	0.279064	0.65205	1.62284	0.668999	0.588904	0.31731	-1.57831	-0.17171	-1.4965	-0.932137	-0.793216
M227T840	(M+H)+	L-Carnosine	1.06997	1.49122	1.77517	0.143325	-0.456529	0.274516	-1.22369	-1.35454	-0.241858	-0.306616	-0.532566	-0.638401
M174T739_1	(M-H)-	N-Acetyl-L-aspartic acid	1.71489	0.105028	0.422099	1.78201	0.161105	-0.831674	-0.307249	-1.12325	0.557042	-0.454889	-1.17516	-0.849951
M128T743_2	(M-H)-	L-Pyroglutamic acid	1.65619	-0.393902	0.143798	1.58482	0.84969	-0.454464	-0.553451	-0.860828	0.886503	-0.779073	-0.899795	-1.17949
M102T805_2	(M+H)+	1-Aminocyclopropanecarboxylic acid	0.785994	-0.132134	1.47768	1.4577	0.300994	-0.265521	0.842762	-0.786804	-0.499938	-0.506928	-0.844772	-1.82903
M146T756_2	M+	(3-Carboxypropyl)trimethylammonium cation	0.568437	0.0756487	-0.093548	0.686692	1.17884	0.900268	0.0250668	-1.61429	-1.16661	-1.72169	1.0192	0.141989
M542T880	(M+H-H2O)+	ADP-ribose	-0.515344	-0.151549	-0.782643	0.00215359	-1.72538	-1.52101	1.5975	0.129857	0.832665	0.749476	0.807216	0.577062
M212T892	(M+H)+	Phosphocreatine	-0.820153	-0.673005	-1.04629	0.121147	-0.981394	-0.378618	1.06376	-0.365335	0.712131	-0.693372	2.13069	0.930445
M795T310	(M+CH3CN+Na)+	Sphingomyelin (d18:1/18:0)	-0.340704	-0.337902	0.56944	-1.91473	-1.36134	0.00728783	-0.377219	0.134143	0.690991	1.94829	0.418462	0.563277
M174T728	(M-H)-	L-Citrulline	-0.277583	-1.11327	-1.0142	-0.359205	-1.53172	-0.543835	0.269318	0.356212	1.50116	0.256046	0.812039	1.64504
M300T82	(M+H)+	Sphingosine	-0.398899	-1.21126	0.359823	-1.09256	-0.941673	-0.50128	0.690415	-0.983917	1.9328	1.07658	0.51762	0.552352
M167T863	(M-H)-	Phosphoenolpyruvate	-0.984572	-0.588747	-1.29853	0.87771	-1.7617	0.234621	1.43193	0.209541	0.871565	0.904957	-0.390294	0.493516
M316T385	M+	Decanoyl-L-carnitine	-0.395489	-0.522213	-0.58913	0.354854	-1.08256	-1.63938	2.08923	1.14352	0.470604	-0.154052	0.528365	-0.20374
M161T699_2	(M-H)-	3-Hydorxy-3-methylglutaric acid	0.159744	-1.12823	-0.855918	0.128618	-0.958392	-1.51531	1.37657	0.7261	1.61933	0.779973	-0.0442551	-0.288235
M468T399	(M+H)+	1-Myristoyl-sn-glycero-3-phosphocholine	0.474485	-0.458217	-0.777448	-0.790209	-1.63878	-1.14271	1.73662	0.848674	1.15589	0.505537	0.124252	-0.0380961
M759T114	(M+Na)+	Thioetheramide-PC	-0.786763	-0.966421	-0.984376	-0.192045	-0.434665	-0.931106	-0.384779	-0.209098	2.08191	1.32888	0.727236	0.751226
M130T504	(M-H)-	L-Norleucine	-0.495133	-0.967383	-0.639821	-0.350697	-0.83676	-0.832515	2.43761	1.14461	-0.343547	0.654794	0.299311	-0.07047
M809T310_2	(M+Na)+	1,2-dioleoyl-sn-glycero-3-phosphatidylcholine	-0.894134	-1.02533	-0.54339	-0.271807	-1.34414	-0.739451	0.00663314	0.409027	0.827684	2.09246	0.521054	0.961391
M150T593	(M+H)+	L-Methionine	-1.42757	-0.859688	-0.75086	-0.34048	-0.297231	0.28134	2.09293	1.48831	-0.559942	-0.212526	0.646464	-0.0607514
M104T697	(M-H)-	L-Serine	-0.104255	-0.457055	-0.259865	-0.34583	-1.23817	-1.26134	1.49107	1.44157	0.890589	1.19175	-0.824344	-0.524122
M244T493	(M+H)+	Cytidine	-1.02455	-0.471626	-0.674028	-0.70603	-0.883872	-0.344192	0.639539	1.81103	-0.786852	0.202055	1.83378	0.404735
M112T494	(M+H)+	Cytosine	-0.884064	-0.570651	-0.538232	-0.771992	-0.922303	-0.380614	0.384832	1.60979	-0.90134	0.32677	1.97485	0.672953
M496T408	(M+H)+	1-Palmitoyl-sn-glycero-3-phosphocholine	-0.512672	-0.292074	-0.564291	-0.752643	-0.856164	-0.614479	0.447726	2.28878	0.125187	1.63572	-0.21117	-0.693924
M116T556_2	(M-H)-	L-Valine	-0.407448	-0.615095	-0.7802	-0.175792	-0.773493	-0.623463	2.34924	1.698	-0.0712825	0.243111	-0.363009	-0.480568
M267T399	(M-H)-	Inosine	0.444287	-0.966636	-0.0473438	-1.35977	-1.01923	-1.12331	0.480687	0.050464	0.178545	1.29659	0.128394	1.93733
M152T472	(M+H)+	2-Hydroxyadenine	-0.945018	-0.59538	-0.560619	-0.679027	-0.480728	-0.120592	-0.395988	2.16103	-0.784208	0.327301	1.75542	0.317814
M189T1052	(M+H)+	N6,N6,N6-Trimethyl-L-lysine	-0.550346	-0.956683	-0.850607	-0.82876	-0.292967	-0.344179	2.26217	1.63418	-0.218833	0.506847	-0.111886	-0.248931
M137T444	(M+H)+	Hypoxanthine	-0.458162	-0.651486	-0.803521	-0.392972	-0.998394	-0.832726	1.78992	1.70833	-0.676732	0.268873	1.10435	-0.0574775
M279T258	(M-H)-	Linoleic acid	-0.961278	-0.183057	-0.819241	-0.399186	-0.970831	-0.352205	0.607126	1.87256	0.386683	1.77391	0.0319107	-0.986394
M251T327	(M-H)-	Deoxyinosine	-0.561936	-0.627436	-0.665614	-0.329947	-0.603412	-0.534668	0.395728	2.40715	-0.415288	1.63509	-0.196616	-0.503049

## Sheet: POS siMTHFD2_vs_siControl
name	adduct	description	VIP	Fold change	p-value	m/z	rt(s)	siControl-1	siControl-2	siControl-3	siControl-4	siControl-5	siControl-6	siMTHFD2-1	siMTHFD2-2	siMTHFD2-3	siMTHFD2-4	siMTHFD2-5	siMTHFD2-6	QC-1	QC-2	QC-3
M246T489_2	M+	2-Methylbutyroylcarnitine	15.5199	0.237897	3.83061e-06	246.17	489.296	2163834	2177784	2813817	2049269	1816843	3037116	531594	545596	546719	647587	424705	648313	2.19157e+06	1.57464e+06	2.03376e+06
M243T82	(M+H)+	Lumichrome	2.0195	0.707272	0.000384973	243.088	81.535	104369	84891.9	83759.6	91159.3	82195.5	94873.1	55015.6	60248.2	61728.7	55930.6	76276.2	73610.4	72003.8	64634.3	66625.3
M126T602	(M+H)+	Taurine	5.13218	0.812183	0.000645307	126.021	602.315	761357	912861	857802	881468	816656	864725	662052	659060	716361	790956	692157	617379	816579	801590	796676
M809T310_2	(M+Na)+	1,2-dioleoyl-sn-glycero-3-phosphatidylcholine	3.05877	1.70282	0.000650605	808.58	310.282	151105	130279	122489	167231	139463	103559	307614	207656	232515	183764	240454	214308	203929	194900	186854
M542T880	(M+H-H2O)+	ADP-ribose	1.55718	1.15916	0.00117581	542.066	879.872	316848	325463	337189	342143	293048	286461	366231	346260	368913	393565	360674	368093	346294	336364	318357
M216T792	(M+H)+	sn-Glycerol 3-phosphoethanolamine	2.87265	0.823014	0.001395	216.063	791.511	261745	267519	250449	291145	259832	262258	196675	194198	236797	251607	217974	213767	246489	222898	238140
M176T789	(M+H)+	L-Citrulline	2.52584	1.40805	0.00154283	176.102	789.044	212150	226326	192676	231448	216298	130945	244160	257623	303726	318898	296342	282765	226935	213188	227109
M189T785	(M+CH3CN+H)+	L-Glutamate	3.08328	0.517458	0.00286582	189.087	785.486	104637	206440	198384	199378	147840	151076	85401.8	107756	116519	111656	56769.2	43369.4	86059.7	82911.1	90606.9
M468T399	(M+H)+	1-Myristoyl-sn-glycero-3-phosphocholine	1.48498	1.47865	0.00459174	468.307	399.343	50653.1	72061.4	56112.1	50434.9	44407.1	35924.1	72592.4	78460.2	83713.6	93644.3	63296.2	66072.4	73903.2	67547	73028.1
M227T840	(M+H)+	L-Carnosine	1.09843	0.841349	0.00513549	227.113	840.465	53994.8	50220.5	52475.1	45261	45963.1	42050.5	42852.8	37244.2	43199.4	37944.6	41077.1	41643.5	51143.4	49113.2	48719.5
M759T114	(M+Na)+	Thioetheramide-PC	3.88488	1.51036	0.00517253	758.567	113.682	329391	355048	331722	432264	336307	400764	629736	430050	727507	407241	554735	551621	317126	427246	421704
M137T444	(M+H)+	Hypoxanthine	2.87117	2.54125	0.00824965	137.045	443.824	46089.2	66474.9	55063.4	70322.9	44365.2	34586.3	109390	194358	53573.2	199174	90126.3	158706	154474	80034.6	70303.4
M244T493	(M+H)+	Cytidine	1.35955	1.91581	0.00903399	244.092	492.98	19787.3	15175.4	22450.4	19366.2	24127.1	17026.3	31314.3	52484.3	18302.8	37070.5	33981.1	52783.6	24426.7	27236.1	27022.5
M112T494	(M+H)+	Cytosine	1.35321	1.92226	0.00996418	112.05	493.685	20903.6	16413.5	20482.7	17868.6	22950.1	15917	32134.5	48792.9	16189.1	32888.4	36629.3	53532.6	27510.9	28165.8	28952.9
M316T385	M+	Decanoyl-L-carnitine	1.01529	1.42763	0.0161616	316.248	385.099	35942.2	38204.7	36724	46971.6	23671	30176.9	41025.6	56186.4	48324.1	67236	40445	48998.9	46482.8	39280	37562.7
M189T1052	(M+H)+	N6,N6,N6-Trimethyl-L-lysine	1.27522	2.2794	0.018153	189.159	1051.77	11064	15307.6	9564.78	11372.7	18221.5	18945.2	30249.2	46182.1	19993	55057.7	19567.6	21504.5	16820.2	20254.1	13979
M300T82	(M+H)+	Sphingosine	1.14705	1.36131	0.0197565	300.289	81.86	69563.5	57791.6	45187.4	47029.1	56203.1	49370.2	80684.3	48714.7	93969.1	74692.8	72550.7	72011.8	63977.8	39734.5	66708.4
M212T892	(M+H)+	Phosphocreatine	1.57639	1.16185	0.0200889	212.043	891.776	448164	461926	470880	519206	488794	452114	469641	489603	555169	576567	568454	641492	512658	495576	481857
M485T1002	(M+H)+	Uridine 5'-triphosphate (UTP)	3.27268	0.810565	0.0214132	484.974	1002.42	571558	423363	474953	463933	389252	387036	371594	376463	401336	396592	329373	321352	588293	444555	368113
M484T1012	(M+H)+	Cytidine triphosphate (CTP)	2.59014	0.823714	0.0228815	483.989	1012	361154	276917	288018	303920	252133	252492	227184	236971	247648	278120	215573	223348	407413	323120	254806
M399T1050	(M+H)+	S-Adenosylmethionine	1.42836	0.544857	0.0252882	399.143	1049.98	53939.8	58516.1	56122.3	13933.9	47674.8	63586.1	32656.6	15006.1	28932.9	41551.2	14432.8	27484.4	37825.1	15482.7	44864.5
M102T805_2	(M+H)+	1-Aminocyclopropanecarboxylic acid	1.77294	0.896621	0.0277959	102.054	804.656	194252	183555	169357	193943	167294	176055	163561	159232	163669	184433	143115	158336	161880	166423	166068
M496T408	(M+H)+	1-Palmitoyl-sn-glycero-3-phosphocholine	3.97754	2.00459	0.0296601	496.338	408.078	182490	190171	222996	154463	175022	139059	509855	607031	285085	333079	163200	235035	301244	300029	291596
M428T931	(M+H)+	Adenosine 5'-phosphosulfate (APS)	6.64682	0.793246	0.0324541	428.035	930.829	2233528	1987523	1908269	1612122	1339538	1643912	1388278	1504978	1357969	1372067	1173349	1.71084e+06	2.6602e+06	2.00649e+06	1.67333e+06
M584T899	(M+NH4)+	UDP-D-Galactose	1.43377	0.783024	0.0354772	584.086	899.183	47183.5	68224.1	62911.6	73759.4	73779.5	68985.3	45334.8	33990.8	59151.3	53008.6	62377.9	55308.3	53181.6	68147.1	57390.5
M150T593	(M+H)+	L-Methionine	1.10864	1.73201	0.0430475	150.058	593.23	22337.5	11227.8	20550.9	29074.8	39283.3	29784.8	31175.4	59098.3	25471.8	69024.4	33667.1	45277.6	29527.1	30189.5	28909.7
M152T472	(M+H)+	2-Hydroxyadenine	1.00535	2.23439	0.044065	152.056	472.083	8821.28	5119.61	8486.54	7681.04	13058.6	9590.62	17371.8	35030.1	6668.17	10406.6	17280.4	31124.2	17059.4	18475.5	17863.3
M795T310	(M+CH3CN+Na)+	Sphingomyelin (d18:1/18:0)	1.40462	1.29712	0.0443325	794.602	309.712	143844	117246	117328	71247.1	127416	87419.4	184140	131123	147396	116179	143664	139432	130804	132889	127554
M130T805_2	(M+H)+	L-Pyroglutamic acid	4.36252	0.912566	0.0451242	130.049	804.543	1226884	1318144	1176319	1280666	1131114	1164379	1131005	1062374	1136820	1237926	973121	1.11821e+06	1.11193e+06	1.12871e+06	1.07825e+06
M146T756_2	M+	(3-Carboxypropyl)trimethylammonium cation	3.41248	0.91497	0.0493565	146.117	756.305	600547	632726	608772	638474	648856	662398	521402	526623	548385	606313	611996	654638	613921	583483	591076
M811T312	(M+Na)+	1-Stearoyl-2-oleoyl-sn-glycerol 3-phosphocholine (SOPC)	1.59986	1.32557	0.0524853	810.596	312.354	122112	140956	139353	89377.5	147048	184634	235505	185855	157023	124462	208200	180531	161262	180238	172786
M246T829	(M+H)+	Arg-Ala	1.0739	2.44652	0.0554464	246.156	829.17	7880.7	5286.78	9524.83	8356.18	12198	13418.7	18672.7	43024.7	7127.52	34074.4	5598.36	30135.1	7812.93	12117.2	13354.5
M311T61	(M+H)+	Methoprene (S)	1.07433	1.55449	0.0584813	311.257	61.146	34417.1	21511	32389.9	39005.3	21525.6	21954.8	69524.4	49937.1	51811.4	40118.3	28058.7	26062.6	44456.8	29380.1	45992.4
M544T376	(M+Na)+	1-Oleoyl-sn-glycero-3-phosphocholine	1.50514	1.4111	0.0593032	544.337	376.476	88548.8	119669	86607.5	83186.3	63152.3	48858.7	65688.9	143133	124700	97011.7	116020	144916	81830.8	75162.7	141494
M326T60	(M+H)+	N-Oleoylethanolamine	1.81274	1.32188	0.0609789	326.305	60.444	159149	180736	155984	152444	126797	124138	240854	211404	231504	239202	126729	139008	178798	172552	177090
M405T957	(M+H)+	Uridine 5'-diphosphate (UDP)	2.71002	0.81606	0.0614159	405.008	957.04	352070	335444	334004	332834	223535	304487	239416	233271	244653	236633	228539	353619	315802	335579	324652
M166T537	(M+H)+	L-Phenylalanine	1.76057	2.87638	0.0620104	166.086	537.108	19089.6	33436.6	11552.1	16839.7	14082.3	18460.5	68332.5	86958.1	20623.4	112420	18541.9	19480.2	20187.9	32783.4	13704.5
M188T996	(M+H)+	N1-Acetylspermidine	1.60074	1.59743	0.0693026	188.175	996.424	15524.6	62199.3	100051	100060	75696	63041.8	172050	76179.5	71975.5	141374	103996	99868.9	19756.6	146421	65733.3
M120T537	(M+H-H2O)+	Tyramine	1.33145	2.5629	0.0698633	120.08	537.363	13247.7	21542.6	8170.91	13221.4	15789.5	10246.7	41555.1	54785.7	14974.4	72956.5	15150.6	11296	12734.1	8860.88	13214.6
M608T877_2	(M+H)+	UDP-N-acetylglucosamine	3.77773	0.817515	0.0753559	608.085	876.882	599423	657749	657222	806524	549693	498635	464064	493884	656132	595780	456177	415378	540429	562402	569479
M664T880_5	(M+H)+	Nicotinamide adenine dinucleotide (NAD)	1.36108	1.10083	0.0810313	664.112	879.872	2147518	2230416	2076344	2378476	1847759	1905789	2130060	2154228	2343624	2584048	2210701	2.43274e+06	2.23178e+06	2.12641e+06	2.08388e+06
M308T983	(M+H)+	Glutathione	2.00276	1.20469	0.08679	308.09	983.481	567023	441341	279328	556618	508856	448620	621541	576556	522578	631964	559682	462975	191393	347324	873744
M298T187	(M+H)+	S-Methyl-5'-thioadenosine	11.0808	0.64103	0.0932182	298.096	186.713	2086998	2668463	2795897	3009464	2186196	4885610	2408761	1759216	3006499	2584514	812242	731807	1.86217e+06	2.77658e+06	2.00184e+06
M343T59			2.14491	0.14174	5.87401e-10	343.32	59.208	40482.6	38753.3	33557.9	40006.6	34169.4	40040.9	4144.66	7713.81	4836.55	4488.4	4181.23	6811.79	18151.6	19809.4	21908.8
M408T73			2.98413	0.0805797	1.9351e-09	408.368	73.044	59869.5	65390.4	62351.1	70031.9	76121.6	78014.7	7104.87	6422.06	6400.87	7046.09	2258.21	3948.93	39241.3	33110.8	37303.6
M391T73_2			6.84849	0.0839745	2.62831e-09	391.342	72.526	331090	331262	336737	362450	418106	405991	54980.1	28685	31766.6	34995.2	9466.54	23644.2	197234	193830	187848
M434T73			2.22629	0.148159	5.75961e-09	434.383	73.013	36974.9	42099.3	40597.7	39833.9	40780.9	49115.9	5429.38	11285.9	4947.13	5594.69	4556.48	5137.77	23388.6	21330	21887.7
M484T58_1			1.0662	0.251254	1.37361e-07	483.741	57.915	9089.81	10628.8	10258.4	12867.6	10245.4	11261.6	3340.49	3101.59	3633.47	2083.58	1433.54	2575.94	8676.64	7189.89	7681.62
M245T490			1.70935	0.246515	7.81429e-07	245.391	490.044	26679.4	27093.9	32459.8	31733.6	20145.2	30758.2	7942.38	5013.44	5459.51	8554.32	6961.48	7697.91	22957.4	22519.4	22622.2
M337T58			3.10647	0.236101	1.22036e-06	337.2	57.844	79553	94165.4	80669.5	117864	77014.2	89679.7	24493.3	19885.1	30480.2	21521.3	17633.8	13231.8	61415.5	63339.7	63167.3
M485T58_3			11.2137	0.193988	1.64874e-06	485.289	57.915	947153	1171510	1045470	1534546	956882	1086822	254278	227043	273583	225998	167802	159234	774720	720731	713929
M351T57			1.53723	0.436408	2.83193e-06	351.179	57.317	26310	26187.1	28601.2	33279.9	27041.9	33389.5	16999.3	10229.2	14980.7	11372	11445.6	11261.5	27170.4	22717.7	19606.8
M502T58			5.28521	0.212928	3.17549e-06	502.315	57.915	208050	266146	236457	350749	218040	253140	59720.7	58638.4	75253.2	52121.8	43696.9	36899.4	168555	151970	163239
M436T72_2			1.43227	0.262623	4.99489e-06	436.399	71.756	21687.3	25596.4	21610.1	18113.2	20105.9	21537.6	6895.87	7050.98	4863.13	11355.6	1528.76	2092.26	16921.3	12602.3	14696.3
M485T57_1			0.696517	0.270347	6.82496e-06	484.745	57.351	4834.22	4976.4	5310.06	5485.63	3396.95	6091.52	1954.37	1459.95	857.177	2017.18	927.876	919.484	3544.91	2552.83	3091.92
M551T51			0.900074	1.51223	7.27535e-06	551.326	51.287	16805.3	14096.3	14506.4	11952.6	16288	17576.6	23165.7	22710.3	23409.2	22356.9	24399.9	21911.7	16600.1	11499.8	14086.4
M319T58			1.18176	0.426209	7.42424e-06	319.189	57.5915	16009.3	19332.2	17479.9	18859.9	12931.8	18450.5	4907.87	8499.22	7560.11	6851.13	9445.41	6662.86	11364.5	11728.7	16492.1
M246T490_2			0.800698	0.190784	1.01402e-05	246.39	489.601	6588.25	5878.85	4202.62	6235.73	4409.1	7507.71	417.973	1770.81	810.458	751.969	991.425	1900.91	4106.18	3266.36	1206.08
M149T58			1.23153	0.315292	1.18437e-05	149.095	57.5945	15096.6	18365.8	15144.1	18287.9	11384.4	17833.4	6726.04	1370.93	6596.68	5663.84	4587.95	5357.93	16018.7	13299.3	9097.86
M675T787			0.362391	1.92848	1.21324e-05	675.244	786.619	1497.24	1196.62	1211.21	1326.25	1583.08	1034.75	2059.06	2922.43	2512.37	2753.05	2600.04	2290	2626.45	2614.38	1363.33
M530T58			1.55884	0.456438	1.68971e-05	530.346	57.951	26452.8	33604	27573.3	37799.6	27574.9	29917.7	10626.7	12255.4	19009.4	12794.6	15362.9	13443.6	21465.2	21880.7	25292.6
M389T73			1.66723	0.230243	1.93051e-05	389.325	73.021	25050	18126.6	27752.1	23000.1	29831.5	32342.1	3809.88	1775.45	9232.46	8558.46	10809.4	1755.93	12896.3	15529.5	17697.5
M607T52			1.73454	1.43567	3.16036e-05	607.39	51.587	70712.9	64710.3	67194.7	69076.7	66640.8	67211.2	110225	100518	88264.9	103838	83674.9	95711	72071.8	58491.4	67804
M286T762			0.519576	1.67371	8.44979e-05	286.089	762.3	4589.52	4245.11	4259.6	3900.63	3154.71	2191.06	6588.76	5586.65	6083.83	6250.56	6320.52	6561.39	5190.9	6405.11	6138.63
M133T58			1.52757	0.464009	8.63219e-05	133.101	57.9475	27552.2	29542.5	27822.1	40558.4	25276.9	31753.5	15610.3	11932.8	18505	9839.87	16385.3	12410.9	25492.5	23895.3	22256
M539T602			1.40553	0.646192	9.01351e-05	539.019	602.315	32190.1	41138.6	40011.2	40406.2	38032.8	40694.7	25457	24593.4	27485.3	30391.4	24293.7	18001.7	38183.3	37277.9	35398.5
M833T82			1.2486	1.46814	0.000104172	832.582	81.863	33817.3	32610.8	30873.6	34648.2	30012.8	31542.6	57678.2	44284	48692.3	43612	48043.8	41782.4	40841.3	39037.3	44957.8
M328T907			0.778271	0.533488	0.000215787	327.594	906.802	7442.19	9154.08	9008.69	10642	12297.4	8246.8	4651.63	5464.83	5937.87	5267.52	5297.05	3678.48	5618.93	5336.5	2314.93
M805T82			0.878093	1.63137	0.000222001	804.549	82.031	12397.1	11392.9	11930.3	14328.6	10227.1	10395.8	23770.2	17449.2	16219.2	20220.3	16943.6	20689.7	18674.1	15029.8	13924.1
M679T329			1.11101	1.92312	0.000233833	678.503	329.241	6858.95	14487.7	14804.5	11778.4	12261.7	12558.8	26134.3	25264.5	24916.2	26472.4	16285.3	20834.6	14721.7	11511.5	37330.4
M405T72			0.909218	0.320828	0.000239575	405.357	72.08	7952.68	11021.8	14139.6	8621.49	7603.74	9555.34	3124.33	5407.65	4113.39	1596.09	1047.5	3606.11	6776.05	7426.48	5722.65
M108T603			1.00189	0.813292	0.00027371	108.011	602.925	28851.9	35652.5	32322.5	34251.4	32906.6	33315.9	27672.8	26809.8	26326.5	27351.2	28320.7	23982.3	31009.7	29260.2	30725.6
M733T83_1			5.87134	1.47404	0.000290715	732.551	82.565	742898	707155	736795	741763	759400	702034	1357983	946456	1134388	1029628	1061036	941616	850404	854134	877364
M871T787			0.343771	2.52369	0.000299252	871.314	787.203	691.67	714.266	773.19	1101.93	817.599	579.917	1625.6	1811.09	2203.93	1414.95	1898.23	2853.46	909.91	1409.4	778.284
M475T791			1.03641	0.749241	0.000310044	475.08	791.357	25879	27573.1	27269.1	25275.8	29038.7	26836.6	18031.8	16524.5	20683.3	23824.7	19466.6	22750.4	26233	23253.5	26090.8
M414T603			0.814449	0.720542	0.000335211	414.006	602.925	12260.5	16320.6	14838.9	15988.1	15700.5	16034.3	10167.4	9201.31	12364.7	12256.9	11023.2	10658.7	14457.5	13952	12906.2
M489T412			0.46294	1.59004	0.000340743	489.342	411.797	4419.8	4548.64	3962.57	4131.85	2447.94	2620.84	5291.98	5820.56	5753.79	5771.99	6519.21	6032.68	4802.13	4512.37	4553.45
M350T72			0.896	0.400011	0.000351737	350.325	72.482	8931.54	10539.3	10286	14758.8	7815.71	11588.7	4842.59	6563.93	2710.29	4533.65	1805.13	5113.14	9900.09	6305.79	6162.82
M433T66			0.419101	0.594181	0.000370817	433.367	66.4125	3472.9	2856.45	3930.34	2752.17	3139.43	3240.7	1898.89	2252.43	2576.39	1436.1	1518.75	1839.8	4131.05	5866.14	3239.16
M779T313			0.731367	1.9385	0.000386932	778.534	313.38	4125.56	5515.97	5358.12	6856.31	5982.57	4157.82	14261.1	9900.84	10959.2	9328.79	8552.06	9022.78	5383.05	9073.18	7902.5
M598T391			0.556476	2.34413	0.000387244	598.295	390.771	1986.62	2963.15	2061.91	1618.77	2325.12	986.951	5624.86	5487.79	3886.93	3372.03	3879.03	5744.21	3775.61	4053.88	1746.1
M133T879			0.594602	3.76914	0.000407904	133.06	879.408	2635.73	546.432	514.494	601.596	2348.24	616.005	4245.05	3524.84	4820.23	5036.84	3158.35	6588.05	4579.84	4440.1	5310.78
M866T605			0.307502	0.510332	0.000426985	865.952	604.806	1230.84	1453.27	1359.68	1209.09	1841.71	1564.32	587.806	753.606	836.072	849.645	353.545	1038.24	1175.92	1227.93	1246.81
M249T495			0.666574	0.379824	0.000427505	249.179	495.062	7240.08	3852.63	7521.75	4675.53	5446.38	5052.52	3225.89	1839.22	1431.17	1173.47	2412.07	2752.01	4688.56	3230.19	6577.48
M196T733			0.902266	0.404368	0.000444527	196.069	733.002	5575.42	12265.4	9630.14	10537.5	12438.7	12786.3	3641.82	4260.79	5128.64	6036.66	4115.75	2385.92	4472.25	4814.29	5144.14
M589T909			0.369151	1.31454	0.000457706	589.28	909.052	5380.02	5298.14	6047.85	6562	5914.43	5666.43	6853.02	7317.7	7089.6	8853.56	7594.45	8128.31	8202.17	7905.3	7240.4
M452T424			0.378524	1.49691	0.000464444	452.276	423.616	3100.39	3638.62	3584.7	3378.83	2476.73	2064.63	4658.72	3902.35	4925.59	4680.18	4544.07	4598.6	4957.84	4406.68	3407.09
M730T83			0.489875	1.28168	0.000493725	730.209	83.0295	13452.4	11718	10398.7	10808	11561.4	12425.3	13399.8	14069.6	15492.8	14813	15983.7	16425.2	12671.3	12935.4	15679.3
M586T884			0.438333	1.51394	0.000534457	586.027	884.096	4413.74	3282.64	3809.68	4111.77	4320.33	4309.41	5705.47	6457.69	4732.91	6178.66	6089.16	7545.55	6589.85	5440.66	3399.25
M738T424			0.761338	1.68033	0.000540092	737.562	423.74	10009.2	8943.69	8630.09	4952.3	9338.54	8557.19	15458.8	10082.6	13323.7	15799.2	15444.6	14631.7	11652.6	11042.1	10332.9
M1007T1003			0.377061	0.593394	0.000548875	1006.89	1003.48	2890.03	2015.16	2893.22	3054.01	2405.86	2325.64	1439.6	1749.5	1717.57	1693.21	1719.02	928.504	2264.04	2433.6	3273.39
M809T82			3.09462	1.59344	0.000556782	808.582	81.863	161049	186056	151872	180674	157198	144591	330988	231894	245995	206561	294115	254310	194570	204894	227329
M230T434			0.306048	1.88039	0.000561309	230.12	433.728	974.738	1243.47	1334.02	1252.08	937.803	706.954	1720.83	2016.38	2371.59	2053.51	1444.13	2520.34	1642.5	2080.46	1656.58
M171T58			1.31539	0.611134	0.000563662	171.101	57.9365	27703.4	29086.4	30117.3	37116	28716.2	37577.5	20100.4	19719.4	23968.8	19884	11513	21123.5	28291.5	27955.5	22463.6
M314T872			0.606122	1.52693	0.000566847	314.119	872.027	8127.3	6103.18	8691.94	6590.4	6633.52	6362.04	11235.1	12462.1	9963.87	8523.47	10386	12336.9	9509.55	6537.44	6766.26
M759T319_1			10.1783	1.81583	0.000603587	758.566	318.988	1316315	1220449	1241253	678398	1374735	1193284	2226708	2634466	1673472	2542648	1888632	1.78926e+06	1.4818e+06	1.65542e+06	1.49413e+06
M251T602			1.5869	0.692894	0.000614835	251.036	602.315	49290.4	62906.9	59129.4	64532.3	55364.6	55371.4	40447.9	36537.3	42682.9	51747.8	36973.8	31764	59137.2	54810.2	53159.4
M422T900			1.85306	0.792772	0.000650722	422.034	899.663	91648.2	93222	94041.1	110670	96586.2	95706.1	70675	65257.6	80380.1	78743.3	81859.6	84377.1	87752.8	85366.6	83683.6
M915T877			0.576957	0.697824	0.000674971	915.166	877.173	7544.81	8624.74	7961.87	7892.18	7805.46	7013.01	5823.48	5149.04	7172.34	5172.79	3889.56	5480.29	6217.86	5885.56	7426.17
M522T314			1.38481	2.29076	0.000678546	522.317	313.55	9933.13	12442.4	6548.47	22701.7	23869.6	20813	33359.5	23667	38267.5	42088.1	38502.8	44734.6	44044.6	61859.8	36807.1
M411T700			0.681466	1.34483	0.000684986	411.092	699.925	13744.6	17228.1	19034.2	16671.4	15189.7	17671.1	21198.4	19197	21599.4	22242.2	24371.4	25254.7	21901.1	22793.7	21649
M805T310			0.90203	1.98735	0.000694527	804.549	310.252	11167.5	10520.7	4865.78	9827.59	4560.93	6018.21	18511.1	13112	16225.6	15311	12247.1	17920.8	12577.6	14749.9	14194.8
M268T490			0.931735	0.275819	0.000694599	268.151	489.875	10245.9	14637.6	5157.91	9650.48	6738.42	12098.9	2214.99	2603.91	3100.13	2754.77	1317.31	4152.35	8001.68	9784.59	8949.98
M349T804			5.62384	0.578671	0.000694615	349.117	803.598	438793	649162	516602	668304	469471	547838	325608	306372	404464	381139	275465	210878	806815	793653	401323
M354T762			0.74927	1.34827	0.000700423	354.076	762.338	24767.2	20984.5	14874.4	22194.8	20625.6	21615.3	25785.6	27062	28972.2	29672.8	27081.1	30043.7	19941.4	27506.8	28049
M493T787			0.40969	1.40273	0.000716336	493.14	786.839	5219.98	4272.81	5946.4	4792.67	5187.08	4142.16	7837.63	6023.98	7474.13	6915.49	6011.46	7203.58	5953.88	5867.21	4494.07
M244T514			0.601564	0.500352	0.000728629	244.154	514.452	5530.94	4527.22	6107.16	6280.77	6738.12	5710.48	3156.37	4190.74	2508.71	3833.07	3169.4	601.352	4970.74	4839.28	4792.13
M288T616			0.628508	0.58464	0.00079332	287.942	615.781	6949.81	7835.62	8406.63	7370.9	6118.29	5532.82	3698.46	5152.78	3896.51	2558.74	5491.34	3882.21	5784.58	7270.01	4310.52
M596T838			0.546991	0.655548	0.000801313	596.083	838.195	4626.28	6106.28	5068.66	6178.07	5503.45	6460.01	2818.77	3344.15	4928.57	3579.91	4005.99	3573.74	4815.74	4633.06	4237.85
M807T82_1			1.90622	1.67909	0.000862854	806.567	81.863	57685.2	55317.3	49416.4	59401.2	42300.5	43286.1	116486	87500.3	90002.1	76390.9	73480.2	72304	72077.3	68742.9	69306.1
M536T351			1.04578	1.76687	0.000863018	536.403	351.419	13443.2	18014.6	8422.96	15988.7	21546.5	10145.4	29442.4	26485.2	21206.3	28912.5	25132.3	23530.6	21508.9	21761.8	25334.8
M541T1016			0.353317	0.763664	0.000901375	541.019	1016.2	3692.38	3780.76	3599.36	3878.77	2992.68	3011.31	2355.17	2713.08	2630.78	2794.02	2906.58	2603.15	4530.18	3062.68	3453.27
M734T998			0.509464	2.23741	0.000918442	734.217	998.446	526.366	2457.26	748.737	2624.55	2575.05	2781.4	5305.35	4425.31	3825.27	5115.39	4217.49	3318.73	2311.14	1707.66	2881.19
M522T403			3.81857	1.57568	0.000922559	522.353	403.14	238820	287108	250079	217669	348046	251839	450515	371292	376858	424393	355742	532146	373777	368017	343392
M340T619			0.861737	0.712347	0.000952148	340.055	619.064	16925.8	20079.9	16569.4	17109	15548.6	17782.5	12190.1	11356.8	13902.7	12581.5	15159.2	8904.8	15178.7	16872.9	14721.8
M391T811			0.501939	0.55945	0.000964955	391.216	811.217	4939.05	4828.09	4183.61	5182.87	3902.39	3830.42	3620.41	1821.05	1698.12	2218.63	3597.42	2074.8	4438.11	6145.68	4996.67
M522T380_2			11.4881	1.9375	0.000984489	522.353	380.383	1526362	1696006	1370486	1653901	1586927	1394205	2312899	2041298	2779702	3088771	3678852	3.97749e+06	1.76131e+06	2.69549e+06	2.65411e+06
M212T733			0.596949	0.348825	0.00102503	212.043	733.002	1949.47	6107.45	3787.73	5064.96	4741.62	4906.89	1788.67	1456.39	2119.47	2097.96	1281.43	520.221	1703.07	1638.18	1909.11
M567T915			0.559091	0.624376	0.00104653	567.15	914.683	5515.9	6140.98	6469.16	6341.42	5231.67	5403.46	3163.39	3288.69	5502.51	3067.64	4269.89	2625.09	2997.13	3072.85	3350.83
M733T261			8.40549	3.5037	0.00106001	732.552	260.962	375503	61009.5	360612	221537	405343	347706	676521	511836	989040	1365162	1422465	1.24252e+06	274089	434055	198410
M333T58			0.805152	0.581337	0.00107003	333.169	57.5945	11494.8	12922	10387.8	15100.3	9027.46	9409.39	6533.32	6044.32	8869.83	5778.98	6401.14	6102.05	9662.98	6757.27	12008.6
M580T883			0.382128	1.41747	0.00109627	580.02	883.464	3426.36	4902.76	3203.22	2970.97	3716.67	4520.93	4962.81	5773.35	4990.91	5835.85	5180.99	5490.55	4364.43	4216.52	3716.99
M305T54			0.621371	1.74133	0.00110291	305.246	54.155	2374.26	5717.98	5907.53	5397.75	6917.85	5226.46	11486	9963.66	7273.05	8745.38	8289.86	9166.94	6453.03	5045.8	5803.02
M674T787			0.508079	1.75908	0.00119869	674.243	786.985	4400.4	3468.49	3837.51	3753.96	4934.12	2964.47	6515.23	7125.09	8292.63	4110.09	7407.83	7639.31	4594.97	4779.75	5370.79
M198T791			3.38642	1.26004	0.00121531	198.084	790.531	554849	567167	565103	512540	571326	439233	591133	665699	643574	684761	701401	758446	676445	613519	657658
M558T603			0.361909	0.505752	0.0012537	557.995	603.236	1394.45	2389.98	2646.22	1654.46	2329.93	2483.38	798.104	1272.3	1247.57	1422.68	1137.44	645.302	1401.28	1579.33	1841.1
M276T792_2			0.502116	1.7684	0.00132259	276.191	792.379	5007.4	3315.26	2844.06	4734.57	1660.62	2582.45	6214.78	6312.51	6209.7	6556.49	5326.86	5002.94	5337.28	7071.96	6964.58
M238T791			2.32912	0.832841	0.0013312	238.044	791.429	179639	176215	177816	173086	185584	183583	127210	133971	148508	162441	156249	167693	175628	159255	170406
M579T604			0.370867	0.685164	0.0013609	578.97	604.157	3032.43	2430.03	3005.53	2920.67	3104.97	2632.87	1503.54	1716.72	1544.15	2115.64	2484	2370.41	3268.46	2346.06	2072.17
M783T82_1			2.55659	1.52241	0.00136908	782.567	81.983	140457	134365	125837	153320	131872	103870	259271	205491	203856	189468	192027	152163	154067	160228	160387
M695T981			1.20405	0.511294	0.00139711	695.207	981.391	14011.1	26800.2	29015.8	25499.4	23743	25409	13183.5	13498.2	17166.6	14690.6	9377.69	5954.36	10439.4	12225.8	11883.2
M443T814			0.338029	1.42958	0.00151584	443.171	813.592	3263.05	2778.68	3767.53	2278.06	3506.01	2515.37	4561.53	4427.13	4649.85	4621.11	3493.76	4134.49	5294.83	2762.14	4029.44
M315T72			0.670607	0.53072	0.00153991	315.288	71.764	7447.15	7735.57	6519.02	9149.74	8047.72	7083.69	5000.38	3679.45	3070.22	6952.54	4182.27	1519.18	4714.31	7453.2	7905.53
M792T613			0.525289	0.79208	0.00155135	791.789	613.216	7662.87	8047.61	8214.74	9197.79	8470.44	7869.61	5721.31	6105.75	5714.55	7695.38	7100.81	6840.88	6450.13	6610.6	7704.44
M1026T1064_1			0.128935	1.36805	0.00157084	1026.17	1064.25	502.5	582.12	454.666	437.584	411.317	471.78	696.685	702.463	606.701	762.558	558.983	585.2	676.456	662.976	525.811
M608T791			0.456937	0.626818	0.00157415	608.13	791.284	3885.69	4355.65	3646.39	4604.82	3790.05	3571.62	2542.72	2087.26	3557.56	3057.11	2234.5	1473.09	2777.73	1126.93	2375.32
M416T604			0.438801	0.639383	0.00163983	416.002	604.157	3113.39	4608.88	4226.62	4437.79	4045.33	3608.69	3061.18	1404.26	2592.17	3032.31	2470.08	2811.23	3897.67	3958.75	3413.37
M453T791			0.924193	0.759869	0.00168801	453.098	791.412	22445.5	23158.7	23543.1	23861.8	20846.3	21920.3	14379.8	13762.2	20030.4	21033.1	16747.9	17218.4	20069.1	22158.7	21065.4
M685T762			0.243651	1.63493	0.0017268	685.161	762.147	963.412	974.64	1030.18	1072.19	849.132	1405.36	1323.79	1863.32	1712.23	2198.01	1347.16	1847.23	2347.71	1903.92	2033.79
M819T82			0.800826	1.35584	0.00173331	818.605	81.8995	19230.6	24013.8	21290.8	26627.4	25711.3	21143.1	32028.1	32649	24857.7	36003.2	32139.4	29451.8	32401.3	26462.6	28571.2
M504T1012			0.225827	0.682271	0.00173527	504.345	1011.9	1269.35	1049.59	1035.17	1430.49	1211	1042.35	1035.78	721.023	894.542	624.987	757.981	767.473	251.908	536.147	966.317
M375T1011			0.593117	1.58705	0.00173574	375.222	1010.62	5785.86	6758.7	6325.79	7045.24	6141.45	5256.37	11265.8	12483.9	8323.41	11151.9	8430.27	7563.08	7266.75	5838.09	8143.96
M759T82_1			6.40692	1.34462	0.00174471	758.566	82.031	1428506	1431541	1533991	1470662	1444431	1338808	2437378	1702520	2027644	1775087	1976922	1.70868e+06	1.55992e+06	1.6235e+06	1.57765e+06
M174T734			0.64029	0.398228	0.00177473	174.087	733.622	2875.52	7434.42	5450.36	6355	5931.01	6095.08	2573.6	2346.32	3039.12	3989.86	1173.56	473.6	2267.03	2041.72	2384.81
M793T82_1			0.888799	1.28825	0.00182088	792.587	81.863	33323.6	41892.3	35649.3	43055.9	40752.2	38371.5	53522.1	50072	44240.6	47357.9	58683.9	46344.2	48866	43242.3	47781.2
M501T602			0.807374	0.558245	0.00190646	501.063	602.315	8985.91	14762.9	12650.2	14730.1	9815.6	10555.5	7378.61	6615.61	8035.52	8653.82	5500.85	3730.23	11679.8	12326.8	11351.9
M726T960			0.383687	0.759146	0.00190989	726.202	960.419	3517.35	4122.86	3527.92	3791.23	3778.39	4627.6	3136.73	2433.32	3115.24	2591.26	3302.8	3158.36	2882.38	3145.11	1459.6
M591T52			0.372764	1.46859	0.00191598	591.491	52.4055	3624.17	2636.39	3313.83	3288.51	4001.86	3862.69	6089.39	4378.77	3979.31	5836.49	4995.51	5160.58	3107.54	2575.05	3355.01
M769T82			1.01756	1.34701	0.00195199	768.585	82.031	44605.5	39552.1	37295.2	43986.7	40883.2	35338	63872.8	46094.9	54283.8	45468.9	55745.7	60053.9	49215.9	42670.2	51591
M190T790			0.786737	0.733519	0.00196122	190.07	790.055	14858.5	18362.2	12901.6	15683.3	13058	16573.7	10198.9	9473.05	12422.9	11771.2	11144.7	12060.3	11417.4	11963.3	11078.2
M824T987			0.354832	1.31572	0.0020625	824.335	986.727	4568.52	6330.39	4715.47	4605.82	5266.52	3882.21	6548.4	6328.1	6906.05	6818.12	5900.55	6140.12	4436.08	3870.25	5641.21
M807T311			1.59203	1.67498	0.00208915	806.566	310.579	43803.1	41361.6	33027.8	52637.3	34278.9	27396.8	89909.9	61263.4	65108.3	57549.1	60148.3	55463.5	51207.6	61519.7	58161.8
M307T957			0.614646	0.715797	0.0020906	307.031	956.692	7955.27	10149	9781	9147.43	10641.1	9252.12	7652.1	5234.88	8701.84	7278.62	5967.44	5912.52	11020.8	10862.2	9559.37
M270T455			0.520416	2.65739	0.00211461	270.09	454.918	1754.25	868.491	732.54	2498.24	2922.14	1677.06	3592.8	4927.93	3474.66	5043	3458.66	7279.88	4808.85	1715.21	4220.09
M668T791			0.466508	0.682664	0.00213119	668.149	790.938	5046.14	4541.13	5179.62	4414.25	4390.89	4262.77	2026.79	2447.99	4187.01	3432.6	3606.67	3300.76	2595.94	3298.16	3327.89
M731T82_1			4.63152	1.7282	0.00216439	730.536	82.155	324638	288002	303018	320148	200809	253726	622770	511678	576849	499627	387917	322415	329734	325456	326866
M490T412			0.397652	2.39333	0.00216529	490.345	411.83	1131.22	1857.03	914.612	699.38	874.375	765.453	2807.58	2904.56	3535.74	2432.39	1630.06	1628.98	1607.84	1803.18	1940.25
M858T82_1			0.446495	1.57223	0.00217185	857.588	81.8615	2119.84	4452.96	4245.05	5888.9	3729.82	3809.05	6942.99	6762.91	5568.9	6959.68	6313.8	5571.3	6157.63	6675.28	5608.87
M614T788			0.626298	2.62029	0.00226564	614.219	788.419	3316.6	2211.51	2272.27	2313.83	2523.51	1912.46	4135.08	10721.4	5228.36	5099.96	6525.48	6415.28	4020.45	4589.06	3675.97
M1059T569			1.18941	0.621647	0.00227662	1058.67	568.609	37436.8	24170.3	29736.7	32154.8	24542.2	28828.4	12942	25807.5	17137.3	20750.4	15117.4	18195.6	41306	38686.1	26261.3
M921T778_1			0.544155	1.90246	0.00236354	921.312	777.699	2760.04	4746.41	3831.75	3719.2	2157.47	1832.94	6549.5	6070.6	7217.44	7508.35	4462.25	4429.5	5705.9	4396.62	3800.43
M322T974_2			3.45813	1.183	0.00240588	322.076	974.1	1233146	1341879	1258379	1397700	1174956	1191323	1421636	1452622	1567094	1684348	1382064	1.47993e+06	1.20544e+06	1.35678e+06	1.25513e+06
M781T82			1.92543	1.68743	0.00240937	780.55	81.983	55277.7	60283.1	48933.3	65520.4	39567.1	42525	119777	87597.2	94691.7	84725.2	78030.3	61836.9	60417.1	67675.3	69615.9
M206T1104			0.657383	2.70764	0.00242777	206.151	1103.88	3489.77	3517.77	1572.22	1346.29	3357.07	1014.5	5622.04	8061.81	5363.16	10071.4	4255.1	5339.23	2290.91	1249.14	1232.93
M572T392			0.40371	2.00682	0.0024517	572.297	391.613	1633.4	1866.53	1383.9	1739.29	1586.74	1895.23	3249.31	3289.65	2451.38	2473.55	3588.36	5226.87	2541.78	732.652	2667.19
M707T83			1.54215	1.35945	0.00246503	706.535	83.07	74665	76078.8	76549.9	79966.8	82402.1	74705.1	133413	94505	115234	103233	97584.3	87316.2	82286.6	88029	90313.4
M317T909			0.550976	0.643118	0.00249615	317.144	909.258	6314.05	6804.06	8964.07	6554.93	6062.48	6066.77	4310.91	4603.67	6099.5	4381.72	3559.46	3262.31	5631.01	6343.51	6078.95
M362T894			0.281673	1.50563	0.00253094	362.012	894.199	1549.74	2135.62	2254.64	2293.96	1301.69	1480.48	2569.82	2871.78	3012.02	3233.68	2203.96	2694.94	1944.66	1590.86	2497.96
M663T51			3.36215	1.23056	0.00262071	663.451	51.301	770006	715114	856940	817540	783714	743899	1125549	953206	924211	1015060	840249	909601	694446	740638	669401
M625T971			0.562631	0.71335	0.00265892	625.155	970.549	7663.47	7988.77	7265.44	7662.06	8363.96	7987.94	5764.78	5803.63	7188.4	6014.24	5580.73	3126.95	7269.62	4757.72	5408.64
M325T957			0.54407	0.600427	0.00266443	325.04	957.433	6532.9	6268	5646.9	7311.87	3703.07	5495.36	3490.88	2624.4	3555.47	3941.48	2752.09	4625.47	4680.97	10604.7	6271.99
M243T557			0.659427	0.434598	0.00269739	242.959	556.754	4633.25	8322.26	7008.98	7996.12	6000.14	5809.85	1093.12	5754.87	3577.18	3913.47	1501.46	1444.1	2911.3	3289.88	2891.59
M427T877			0.62562	1.16085	0.00270688	426.989	877.407	47717.7	46358.6	52567.3	48579.4	50870.9	47546.1	61088	58737.3	50098.5	58874.9	59133.6	52938.8	59956.6	54413.9	50857.6
M431T791			1.21164	0.690917	0.00272068	431.117	791.412	27746.5	33400	33408.7	37069.8	33500.8	30055.8	16753.8	16856.7	27647.1	29559.1	22483.7	21553.7	26644.9	27720.5	26557.6
M491T423			0.858561	1.39147	0.00272122	491.359	422.899	19318	24815.8	20279.5	21144.9	18409.8	19521.5	28987.6	29038.5	34814.1	31288.7	25805.3	21897.4	26231.1	25175.3	23063.4
M892T1023			0.387251	1.31487	0.00274954	892.286	1023.16	7484.73	6871.62	6530.43	6277.56	6738.32	5548.55	8700.74	8228.64	8563.45	7954.9	10773.1	7652.39	6860.99	6422.36	7267.68
M270T892			0.443167	1.25824	0.00277615	270.095	891.776	12221.6	11664.4	12134.3	12330.1	11801.3	10388.9	15199.6	12130.7	14695.6	14122.1	15087.1	17522.2	16022.3	13002.3	14589.6
M445T846			0.601543	0.790667	0.00278394	445.152	846.016	10988.4	11078.4	12075.7	9689.56	11477.4	9959.38	7808.48	7289.96	8454.27	9148.22	10404	8500.91	10755.4	10869.5	9837.19
M240T974			0.367342	1.25374	0.00285039	240.05	974.007	9381.5	8673.7	8730.77	8073.24	8912.27	7142.15	11408	10711.5	12073.8	8976.73	10762.3	9900	8001.11	11829.8	9429.58
M478T387			0.809727	1.92232	0.00292817	478.326	387.456	9420.57	7389.61	4642.71	9069.8	7703.47	5278.04	16080.8	18992.3	9634.53	13470.6	9797.2	15653.7	5349.42	9442.06	11196.2
M831T1032_1			0.277651	1.35515	0.00302226	830.501	1031.95	3309.54	2625.48	2791.71	2593.13	2965.78	2653.3	3995.64	3220.73	3786.13	4489.48	3114.1	4348.7	2522.57	4095.63	2998.11
M444T919			0.70134	1.20873	0.00304036	444.03	919.474	45046.1	51079.6	50164.1	58488.5	49316.2	49733	55841.3	55749.9	62494.3	59811.8	65196	68151.1	42687.2	53740.3	54227
M327T901			0.748951	1.21887	0.00306395	327.079	901.491	53445.7	47067.6	54230.8	56810.8	67658.8	63435.2	68896.6	67574.8	72094.9	71535.6	72057.4	65484.2	68401.7	56567.6	63254.4
M273T554			2.71787	0.822596	0.00307592	273.121	553.747	245051	285330	250232	263479	289770	285386	230341	226164	220608	239553	238070	177251	240995	251709	240569
M194T892			0.306892	1.16735	0.00311216	194.032	891.791	12897.9	12884.5	13141.2	14017.4	13045	11878	14235.8	13772.9	15542.8	14513	15857.4	16972.4	13090.6	12139.6	12892.2
M467T57			1.06061	0.472495	0.00319147	467.277	57.348	13116	20141.3	11741.8	21699.7	13306.7	15632.7	7991.59	5663.01	14243.1	6414.73	5978.31	4897.93	13086.2	13478.9	10894.9
M549T610			0.227642	0.590504	0.00320057	548.885	609.738	908.111	1083.14	1026.39	1084.49	1234.46	1051.15	850.684	797.797	735.399	654.629	591.827	141.649	901.406	1046.7	696.17
M298T848			0.483752	1.58192	0.0032276	298.099	847.793	5132.83	4768.03	3332.64	4543.99	3796.8	4221.85	7381.13	8923.62	5114.49	7714.18	6103.18	5570.79	7510.86	3402.84	6021.68
M279T766			0.741792	0.505781	0.00331068	279.071	766.03	8020.88	14530.1	12017.7	7555.91	9333.8	8438.62	4629.25	6272.22	6641	6265.17	2948.67	3538.47	5817.73	6996.41	6514.32
M495T409			0.995981	1.85648	0.00335116	495.327	409.015	11932.4	14190.3	13044.5	10036.8	12734.7	10586.2	16658	19848.2	19471.5	20452.8	23366.3	34844.3	17473.3	18437.6	15679.9
M166T773			0.415606	0.540218	0.00336554	166.026	772.835	2241.98	3270.64	3518.98	2280.46	3041.58	3029.64	1731.01	748.457	1078.73	1258.12	1968.63	2605.8	1549.4	2060.47	2914.82
M793T310			1.33667	1.56998	0.00345523	792.586	309.662	18056.9	34771.9	46124.4	32535.7	45299	40483.7	61205.5	64845.9	51130.9	43067.2	58551.1	62311.6	51513.9	50775.9	46586.2
M971T791			1.27958	0.773925	0.00347438	971.135	791.429	50050.4	45273.4	47451.2	37643.2	54590.4	50698.2	32713.3	34582.6	38394.9	33611.1	42215.6	39598.2	50043.2	44118	45770.2
M777T84_1			1.64523	1.28466	0.0034784	776.577	83.861	138410	144504	128319	126373	92954.1	115215	167652	139821	171508	153462	173993	151628	122436	126587	127044
M211T786			0.777956	0.498806	0.00350168	211.068	786.086	5480.27	13830.9	9574.78	11959.8	10716.6	9960.33	4588.52	7417.99	7072.61	4822.69	3027.74	3758.29	6088.67	7411.62	7008.42
M513T792			0.481023	0.810151	0.00353876	513.036	791.531	8052.19	9418.7	9057.28	7367.16	7525.52	7580.72	6922.06	5961.89	7417.32	6367.25	6463.38	6566.76	7967.76	6292.18	6385.86
M143T602			0.385473	0.601878	0.00354738	143.047	602.462	2445.6	3625.12	3043.3	2992.66	3066.8	2277.8	1555.58	1169.63	2248.59	2369.53	2109.61	1050.6	2998.32	2947.63	3199.81
M478T787			0.523585	1.37438	0.00358918	478.17	787.193	9133.66	8386.53	8547.07	7227.11	9890.22	6982.17	10126.4	10987.9	9835.8	10842.9	13125.1	14030	10493.2	9862.47	10910.3
M702T603			0.463918	0.685722	0.00368629	701.987	602.925	3987.58	5007.49	4137.77	5560.38	5603.18	6315.44	3694.97	3575.05	2534.7	3391.76	4000.62	3794.12	4488.53	4540.84	4788.23
M544T400			0.880456	1.70449	0.00370219	544.337	400	10620.6	15607.8	12146.4	11149	10434.5	6551.92	14067.7	23435.9	16902.9	20656.9	14951.1	23351.8	15334.7	14523.8	14589.9
M543T58			1.06574	0.421499	0.00374182	543.341	57.921	11740.4	15188.9	13780.6	27648.3	13299.9	13280.7	6068.1	5249.51	6621.92	7362.98	7798.34	6915.74	11975.7	13380.6	10066
M363T58_2			1.21562	1.91216	0.00374426	363.31	58.0195	16614.4	16961.3	22507.1	10666.4	18202.3	14468.5	31807.9	24919.8	25367.3	22821	40861.4	44329.9	16664	19358.1	26628.4
M102T80			1.32624	0.570966	0.00375596	102.054	80.13	21534.7	36888.3	24430.5	32069.7	37317.2	32775.2	15955.5	8904.38	20621.5	23173	23015.6	13967.6	13281.8	11177.3	10173.9
M310T753			0.28089	0.629102	0.00377756	309.987	752.586	2366.15	1807.99	1926.49	2028.34	1689.24	1472.96	1439.44	1531.8	1190.99	1396.52	788.581	755.961	2085.58	2138.94	3112.71
M657T1031			0.40144	1.282	0.00384461	657.231	1031.46	6812.32	9110.91	9517.12	9149.95	8532.91	7574.87	9919.19	11752.1	10696.4	12692.1	9930.57	10004.6	5026.27	6306.66	10288.6
M1183T688			2.56496	0.528668	0.00386817	1183.01	687.854	143793	119707	131074	115072	152126	86042	121931	41267	56182.4	63601.4	73657.4	38706.9	65683.6	76062.2	85832.2
M520T406			1.90745	2.75611	0.00391997	520.338	405.81	17705.1	18969.2	23700.5	16705.2	21789.8	15788	78144.1	81005.1	29570.7	39226.2	38206.5	49856.7	40491.9	39376.7	38299.6
M464T904			0.782488	0.560674	0.0039505	464.141	904.406	14903.6	9763.69	9895.72	11692	10008.5	9253.43	7881.37	2634.19	9417.44	6104.79	5418.86	5276.92	6305.61	4489.76	8788.09
M295T730			0.382414	0.644921	0.00401106	295.024	729.914	2717.77	2709.72	2826.81	3377.88	2983.71	2558.52	1137.61	1250.06	1726.73	2263.25	2720.7	1977.8	2428.23	2067.1	2502.26
M237T507			0.143767	1.3857	0.00402012	237.054	507.027	546.84	596.708	827.617	673.201	625.079	757.12	997.394	860.541	793.657	1035.43	786.326	1106.28	1029.11	831.436	661.186
M313T909			0.204891	1.28226	0.00409023	313.062	909.295	2615.23	2082.42	2066.05	2553.64	2677.78	2588.62	2860.32	3364.31	2501.99	3280.89	3386.44	3306.2	2638.19	2994.14	2391.49
M291T488			0.655831	1.85852	0.00409829	291.069	487.796	5891.72	3818.71	5968.39	7923.98	7385.06	5772.82	6045.12	14184.2	9294.47	14012.2	12931.8	11852.6	5328.99	7719.8	5989.03
M273T924			0.502114	1.4384	0.00411374	273.036	923.669	6410.99	7834.97	7647.27	9557.71	6453.53	6292.09	9804.31	11020.5	13023.5	12010.5	8622.02	9091.35	7901.97	8491.82	8667.84
M602T1372			0.694973	0.391254	0.0041275	601.515	1371.58	4656.28	8041.43	11058.2	4755.12	8537.09	4990.46	2444.72	2787.03	2971.49	4625.75	1866.65	1752.12	5072.15	4861.12	3300.6
M343T892			0.294705	1.21702	0.00414134	343.111	891.841	6553.4	7754.28	6932.03	7145.04	8167.13	6352.96	7542.6	8425.99	9206.69	8678.95	8581.46	9780.17	9054.38	8506.22	7981.4
M339T880			0.351384	1.12265	0.00414916	339.14	879.873	19671.1	20965	22384.2	18309	19807.4	18709.4	22467.2	22037.8	23094.9	22115.5	21635.1	23194.9	22794.7	25116.8	17274.2
M212T790			0.933406	0.738707	0.00418453	212.052	790.213	22588.8	27775.7	22846.6	20168.5	21328.7	25687.4	16301.6	14986.6	15333.1	16580.9	17595.2	22913.9	19590.4	18229.7	20118.9
M250T881			0.529173	1.317	0.00423363	250.091	881.394	10196	11539.7	12540.3	9098.17	9579.37	11566.7	15545.5	11924.1	12205.7	16406.4	13787.3	15103.9	9590.24	11325.4	8993.92
M514T403			0.439953	1.7389	0.00425646	514.346	403.078	3971.82	1635.33	4032.76	2127.49	2744.47	3562.84	5098.06	6483.78	6356.75	5464.94	3796.29	4230.32	4702.24	3924.04	4264.29
M1113T686_1			3.4175	1.54095	0.0042656	1112.98	686.253	230166	243490	203479	387971	296686	286090	409087	455679	406093	443780	524790	299882	214124	220919	235092
M505T781			0.739445	0.76468	0.00428466	505.165	781.249	17691.2	15553.4	18563.9	13535.4	16084.2	16184.8	13695.5	9242.53	13009	11366	14361.7	12967.8	15310.9	17082.8	14840.4
M289T602			0.579078	0.694667	0.00432384	288.991	601.705	6239.2	6886.29	6830.19	8278.78	7446.98	8633.16	4858.99	3043.78	6221.72	6067.73	4770.82	5820.83	7122.39	6239.94	8293.03
M379T911			0.337612	0.652675	0.00432415	379.089	910.51	2646.55	3056.4	3336.89	3034.68	2306.86	2839.05	1838.51	2844.92	1889.93	1911.9	1629.14	1124.96	2530.37	1095.56	1915.56
M468T416			0.691884	1.4793	0.00432723	468.307	415.959	11529.8	14972.1	11955.8	9855.79	10279	7994.59	13913.4	15674	17012.5	17572.6	13582.8	20747.2	14023.1	13106.7	13261.1
M187T491			0.760088	0.334689	0.00434733	187.095	490.532	11510.1	4810.06	4486.45	6100.8	5924.87	11579.5	2151.77	2818.67	2954.62	2433.19	1963.88	2542.02	9567.73	7520.06	7529.57
M516T61			0.509446	1.77104	0.00435272	516.386	60.533	4684.7	3326.56	3758.82	5027.55	2064.62	2378.45	8196.15	6310.74	4363.98	7279.73	5205.42	6262.15	3665.97	5086.52	5094.18
M926T778			0.345229	0.59325	0.00436054	926.329	778.333	2600.15	3023.45	3325.06	1825.12	2583.18	2349.96	1979.52	1151.56	1171.65	2274.53	1584.41	1156.47	60.1421	1128.24	1362.08
M750T792			0.628429	0.776542	0.0043743	750.074	791.511	12157.3	14403.1	12408.1	11035.3	11588.7	11171.4	9782.92	7309.5	10850.5	10189.2	10034.5	8337.55	11641.2	10318.9	11037.2
M244T761			0.406456	1.83486	0.00446583	244.078	761.012	2543.53	3118.33	1723.84	1726.71	896.337	1700.64	4737.11	4146.75	3016.1	2629.22	3271.03	3684.87	2938.3	2285.15	2568.12
M133T594			0.917404	2.0075	0.00446686	133.031	594.008	8900.85	9733.96	6200.47	12072.8	11014.5	5215.92	15179.7	22344.9	12291.7	23953.9	11767.5	21137.6	12543.4	13794.5	12753.2
M508T786			0.351931	0.725126	0.00451547	508	786.069	3171.17	3477.51	3185.88	3852.54	3804.64	2505.43	2350.39	2094.59	2381.17	3107.78	2403.2	2163.33	3041.57	2645.19	2469.67
M274T762			0.981477	1.44308	0.00451599	274.092	762.387	23957	27526.8	36615.8	38026.1	21196.6	24732.4	40853.8	36638.4	37397.6	50289	40728.8	42380.6	31295.5	23500.2	25257.7
M783T314			2.59092	1.61486	0.00453553	782.566	314.175	112375	116914	180555	98519.7	104900	134225	237841	153189	188972	205926	259512	161650	131216	137523	161087
M330T872			0.909045	0.620434	0.00458321	330.14	872.002	16510.4	22962.5	22766.8	19375.5	15706.4	17758.3	13823.9	15351	15750.8	11479.5	8636.85	6357.48	12783.9	13818.7	13679.4
M829T697			0.896141	0.71476	0.00458329	828.506	696.813	24795.3	23389.9	21637.1	20837	16632.5	18302	13901.5	13029.9	19802.4	15962	14156.1	12917.4	14031.7	18391.4	19426.9
M392T1010			0.999476	0.635885	0.00470157	392.116	1009.83	20682.1	30461	23637	26626.3	19937.8	16561.2	12739.2	18744.6	15956.7	15744.4	12604	11903	18634	14985.3	13395
M661T51			0.377363	1.26228	0.00473126	661.332	51.411	8129.76	7995.69	6878.82	8125.57	7666.88	8975.56	11626.7	10396.5	10356.8	9567.81	7909.71	10444.3	8813.71	6398.6	7247.73
M809T899			0.818625	0.719157	0.00482296	809.008	899.38	13078.1	16070	17109.8	19631.4	15654.4	15996.2	10842	7546.15	13681.5	13324.9	12453.2	12298.8	15186.6	16572.7	14772.6
M370T57			0.833965	2.01912	0.00492873	370.295	56.701	7536.5	6408.56	5233.03	9025.06	12323.8	6491.72	14039.4	12716	9215.19	16704.8	19994.3	22266.8	11895.5	20350.8	13839.7
M250T271			1.09669	0.665004	0.00493487	250.128	270.894	23693.9	24444.1	26895.3	25096.2	23308.8	27392.4	9415.28	20570	11292.3	15599.6	22786	20639.8	20359.1	23038.9	22420.8
M276T974			0.676375	1.17095	0.0049467	276.071	974.107	65331.3	65451.2	63611.9	69558.9	57519.3	55092.3	67356.4	71685.8	76945.2	79786.9	68902.2	76261.2	67246.9	72639.9	63946.5
M381T909_2			2.27839	0.609267	0.00495998	381.106	908.648	91377	111280	154629	108778	99943.2	111151	74548	74860.5	101266	63389.1	59830.4	38676.2	74613.7	76667.8	73894.6
M508T382_2			1.30163	2.23229	0.00497399	508.338	381.899	10624.9	20871.8	18529.8	15772.4	12784.1	11900.9	27645.7	31503.8	32866.8	16068.2	43712.2	50189.4	29703	17517.1	31161.2
M503T901			0.69751	0.644131	0.00499642	502.984	900.75	13318.8	12493.8	10586.1	11955	7597.95	10036.2	6498.61	6512.26	8382.92	6971.01	4594.65	9545.35	10975.7	9703.64	9925.39
M379T874			0.257427	0.455852	0.00499797	378.912	873.737	1260.87	1781.93	1499.66	613.077	928.773	995.391	603.429	555.133	562.071	664.157	535.521	306.989	749.494	517.186	810.585
M757T82_1			2.60563	1.53147	0.00501355	756.551	82.031	147407	145143	151257	150340	105215	111704	275405	203354	233378	209519	168217	152246	157990	161363	157996
M627T70			1.05491	1.61328	0.00506609	626.518	70.3245	18836.7	20131.3	24874.2	21727.6	14516	19391.3	39482.4	32292.2	28243.8	32272.9	40607.3	19851	26181.5	40491.5	27328.1
M518T863			0.28613	0.676556	0.00519096	518.145	862.66	2344.21	1674.03	2067.78	2095.04	1727.22	1576.53	1327.72	864.567	1734.21	1375.78	1051.16	1416.68	1967.3	2399.38	1644.99
M258T700			0.657655	1.15837	0.00519277	258.043	699.893	64421.1	72957.7	69823.8	69868.1	80318.6	79266.2	77044.8	83474.6	80302.5	90763.1	88054.1	86169.9	79696.8	81037.3	76931
M258T621			0.609259	2.72896	0.00519875	257.992	621.058	1207.73	3072.01	490.42	3103.5	2463.12	2560.2	6177.06	9407.75	3301.93	7612.15	4038.31	4658.18	1418.78	2308.62	1528.92
M397T342			0.670319	0.601955	0.00529999	397.149	341.821	9590.16	4584.12	8216.26	9599.39	10884.3	10238.7	5202.76	5695.55	4366.09	5817.39	6562.14	4327.64	7394.47	10365.3	4159.38
M172T790			0.439615	0.84828	0.00533914	172.059	790.157	7177.72	7913.4	7753.85	7139.21	6507.99	7617.52	5650.72	5586.16	6347.24	6964.9	6789.67	6078.65	5356.67	6977.38	6279.73
M665T901			0.74752	0.607996	0.00535098	665.035	900.862	12186.3	12489.5	11163.9	13477.4	10786.7	6118.61	6288.53	5785.45	4442.54	7391.47	7864.26	8490.65	15344.6	10109	11337.6
M630T791			0.586502	0.649927	0.00536178	630.116	791.357	4603.76	8646.57	7907.24	8214.61	7860.46	8232.71	5322.15	4738.03	6894.57	3934.84	4529.97	4129.6	4864.35	4678.11	5050.66
M888T612			0.478543	0.78222	0.00538716	887.767	612.275	6665.37	6812.02	6706.47	7378.9	6540.59	6355.08	4041.38	5029.12	4886.39	6051.21	6723.94	4915.36	5957.72	6052.23	5340.4
M493T412			0.354827	1.5655	0.00547596	493.302	412.219	2437.38	2730.07	2564.06	1412.7	2045.11	2625.96	4370.38	4145.97	3669.59	4028.65	2405.85	3007.39	2628.3	3019.03	2739.76
M132T892			0.997742	1.24676	0.00548577	132.076	891.807	65723.9	56000.2	64399.8	54727.6	69401.9	60329	69416.8	69636.4	75244.6	74819.4	79511.2	93400.5	75368.5	63595.7	63076.2
M481T75			0.841493	5.60376	0.00551139	481.461	75.011	2040.71	1632.14	1724.29	1259.7	413.567	894.678	13405.4	6649.74	9981.02	9016.8	3030.02	2551.45	3265.28	3212.71	2979.25
M355T72_1			2.28719	1.51081	0.0056403	355.063	71.764	128338	146028	94043.3	112768	106095	100273	164593	209407	148984	226593	146532	142640	101782	127216	131338
M553T993			0.667099	0.515214	0.00582384	553.157	993.414	5842.91	11118.8	6980.72	8555.82	6251.44	8465.91	3794.69	5209.64	6036.1	5517.58	2052.86	1715.29	2661.38	3759.46	4064.75
M660T614			0.318588	1.64323	0.00586823	659.832	614.001	1666	1679.59	1453.38	1806.86	2546.14	2657.09	2422	3861.24	2421.56	3697.95	2947.51	4054.8	3026.99	975.225	2035.1
M388T71			0.676328	1.79552	0.00589093	388.286	71.196	5182.85	4473.57	6020.48	7184.59	11864.1	6090.74	16310.4	13096.4	8872.05	12287.7	13270.3	9449.76	5868.43	4422.02	7114.48
M344T974_2			2.97695	1.47281	0.00594107	344.057	974.192	151952	299268	186808	289182	347424	326307	382136	414212	338165	360535	412635	450193	145713	183370	282710
M345T335			0.420338	2.15154	0.00597474	345.316	334.586	1461.68	1870.68	2898.29	1238.31	1006.64	787.815	3885.18	4562.31	3633.6	3592.96	2324.21	1932.37	2614.45	4592.68	3026.92
M209T764			0.298084	0.584976	0.00599389	208.971	763.54	1118.67	2140.43	1416.39	2202.23	1486.54	1537.57	832.969	739.212	1359.26	1054.13	849.226	957.539	799.16	1058.57	714.706
M855T83			0.478306	1.57155	0.00619428	854.62	83.271	4615.97	5095.15	1875.5	6194.47	3405.54	5895.79	6841.15	6402.78	7275.2	6992.34	8646.83	6403.1	8359.56	5200.29	4658.7
M496T388_1			0.635149	2.07683	0.00627344	495.756	387.617	3846.59	4115.3	4937.06	3952.61	4466.05	2496.82	8857.94	11691.6	9879.88	9194.84	3368.6	6465.73	6030.84	6955.95	6547
M478T896_1			5.12514	0.551268	0.00633445	478.158	896.054	432783	697390	537596	647436	368658	356956	278156	327164	393188	192251	270728	214818	304728	285714	296913
M756T920			0.291679	0.782207	0.00636112	756.037	919.893	2201.94	2850.05	3248.64	2800.42	2677.13	2595.6	2339.3	1863.02	2301.12	1856.54	2033.72	2413.99	1777.91	1966.4	2100.85
M445T891			0.609978	1.30019	0.00639981	445.059	891.402	19206.2	20299.3	20507.1	22524.6	24905.7	24059.6	24594.7	24719.1	26751.5	27889.6	32771.8	34251.5	26959.7	26881.9	23366.9
M292T722			0.506193	2.02988	0.00640299	291.974	722.099	3198.82	3411.5	1049.43	3033.32	2715.51	1579.1	5039.01	5582.45	6104.77	6994.74	4155.17	2547.01	3003.06	2145.2	2966.68
M439T801			0.258502	0.798681	0.00646202	439.029	801.288	2728.37	2592.17	2192.12	2444.06	1975.13	2202.1	2002.47	1774	1809.87	1759.39	1732.6	2210.17	1998.09	2113.43	1995.59
M820T701_2			0.325128	1.59337	0.00663663	820.499	701.31	2537.72	1748.38	3367.38	2950.64	3022.93	2177.34	3119.42	3940.44	5294.83	4268.72	5292.62	3266.28	2582.44	2387.74	4321.55
M843T1011			0.263084	0.627345	0.00669536	843.205	1011.38	1496.48	1348.38	1980.98	1445.17	1628.17	1033.62	980.979	824.275	1004.37	1166.61	495.285	1132.44	1391.03	1289.55	1462.03
M755T83			0.807753	1.30046	0.00671852	754.535	82.5225	28388.5	28369	24742.8	32722.6	26779.6	25708.9	43752.7	33299.2	40964.6	34338.8	35180.8	29265.8	27993.1	27991.4	24352.5
M696T612			0.635285	0.782007	0.00671934	695.811	611.655	12232.6	10425.8	11993.8	10899.8	12625.9	12405.3	7553.87	9380.92	9976.44	7005.75	11252.4	10027.2	10904.3	10871.1	10865.7
M664T602			0.465553	0.610813	0.00676418	664.033	602.315	3471.3	6133.77	5040.07	5023.8	4274.59	4224.62	2664.97	2770.93	3729.1	4160.81	2314.82	1564.83	4258.85	4644.39	3301.48
M687T975			0.436208	1.64892	0.00688988	687.096	974.729	1303.43	4025.83	2344.06	4158.99	5357.81	5775.5	6567.68	6947.99	5760.95	5857.41	6731.18	6003.34	1353.77	1201.8	3476.86
M120T62			1.49731	2.15692	0.00691754	120.083	62.35	40452.8	18660.5	9909.76	15739	13728.3	21404.9	36585.2	48190	50523	61563.2	36000	25742.5	26618.7	20303.8	28267.8
M802T778			0.397538	0.776473	0.00711084	802.278	777.671	5767.41	6279.48	6852.59	4995.59	4973.35	5366.42	4846.09	4371.72	4734.29	5035.85	3961.02	3633.48	5839.17	4772.15	5055.69
M785T316_1			4.5874	1.46668	0.00714636	784.582	316.319	545100	605441	596137	313197	685608	515582	968971	679721	736744	645284	935444	816779	717329	707966	694969
M564T882			0.830608	1.24606	0.00716083	564.047	881.654	44441.9	36432.1	39796.8	38154	38722.3	40285.2	45467.1	49277.4	39456.1	50703.6	52651.2	58796.8	47788	39388.2	36435.3
M519T389			0.946205	3.73744	0.00716443	519.324	388.983	2179.47	3570.83	3074.82	4300.6	2941.32	2711.02	18180.2	18596.8	7467.27	8649.47	3345.05	13943.1	3127.85	5772.78	8757.18
M293T771			0.293961	1.41225	0.00717871	293.083	771.001	3019.09	2794.53	2470.58	2385.01	2306.32	1631.64	2880.44	3808.41	3041.65	4062.69	2900.22	3935.52	3598.33	3464.04	3091.19
M502T1002			2.68006	0.788168	0.007213	502	1002.39	307820	241778	255384	258178	209871	220335	187088	197093	220814	210765	180764	180499	311740	244322	193474
M268T1002			0.897531	0.511557	0.00722261	268.103	1002.42	10885.4	14210.6	9822.69	16178	12208.1	16468.5	1709	9828.44	3808.03	6732.32	12236.5	6494.28	8894.35	7717.31	7800.57
M708T790			0.370391	0.651466	0.00723364	708.104	790.386	3928.26	2978.28	3333.55	1901.21	3627.2	3028.89	2024.56	1602.18	1797.12	2215.09	1930.9	2676.01	2849.68	2519.61	3043.19
M393T1010_1			0.58754	0.663792	0.007241	392.617	1009.75	8389.72	10727.1	8626.62	9424.51	8020.74	5849.36	4170.31	7468.5	6623.26	6206.75	4922.44	4487.44	7196.52	5192.79	5122.5
M250T193			0.944834	4.00795	0.0072797	250.2	192.639	3237.51	3379.35	4538.96	4271.49	3166.55	1318.18	5473.91	15743.4	17940.5	8855.06	7624.86	24168.8	8567.01	10131.5	10919.3
M389T378_2			0.366184	1.95756	0.00728325	389.336	377.907	1580.74	1940.31	1837.91	1062.62	1026.72	1245.61	3164.72	2714.1	4247.48	3087.17	1440.96	2364.37	3618.99	972.664	2987.22
M622T390			0.430569	1.46659	0.00729715	621.889	390.496	5707.55	5053.48	6276.41	5166.46	3885.53	4099.48	5773.1	7941.45	6241.55	8454.2	9435.53	6428.89	5297.9	7829.7	7167.89
M391T837			0.581279	0.850347	0.00731015	391.192	836.907	15545.2	14248.4	14182.2	13285.8	13517.9	13011.3	12235.4	10322.1	13838	12352.6	11094	11409.3	14733.2	13966.1	15237
M781T313			1.5157	1.63793	0.0073699	780.55	313.17	33937.6	41982.2	37375.2	62545.2	40545.5	29663.9	92170.4	61970.5	76034.9	60582.3	64932.2	47322.4	44885.3	58162.3	46580
M927T791			0.525196	0.688725	0.00746819	927.162	791.26	6603.3	6891.97	9056.77	6970.55	7125.18	6253.96	5187.53	3470.43	6296.46	6571.66	3906.33	4115.09	2034.96	4060.04	4650.71
M182T628			0.891461	2.18478	0.00748625	182.081	627.815	5426.72	6160.37	3966.95	7087.94	12404.4	9419.75	14726.1	24050.9	9212.27	22031	13166.2	13961.9	6485.33	6679.29	6310.76
M349T869			2.47426	0.728536	0.00755097	349.117	868.934	137515	203285	159171	176836	139811	158635	126849	101349	156668	110415	114463	100764	115848	115121	116428
M575T923			0.215311	1.62871	0.00763214	575.224	922.955	1299.79	722.408	838.566	1158	998.822	733.86	1210.1	2023.69	1195.74	1639.33	1975.19	1323.37	2197.05	1610.91	806.385
M390T579			0.435267	1.47419	0.00786402	389.95	579.058	6154.73	5378.23	4255.19	4470.69	7094.13	6022.36	6194.9	7780.81	8622.72	11028.7	8275.64	7298.7	7083.75	7368.63	8125.51
M285T69			0.540701	1.29936	0.0078718	285.133	68.58	14598.2	17168.5	18676.4	20339.7	18094.4	16551	19774.4	19981	27098.7	26594.9	20280.1	23260.2	21861.2	19074.1	18607.7
M468T717			0.32788	1.7127	0.00789271	467.979	716.751	1297.47	2894.29	1582.18	665.945	1040.26	2092.13	2650.47	2599.27	2571.52	3052.1	2449.75	3071.31	2621.2	1509.59	2849.13
M346T894			0.650886	1.36068	0.00791189	346.041	893.944	17364.1	18911.9	19305.9	18886	21634.9	17472.8	22749.6	24084	35403	25045.7	22811	24446.8	22483.1	21458.3	18978
M493T391			0.56454	2.36559	0.00792401	492.746	391.005	2524.42	3426.1	826.124	2839.75	2676.41	2887.59	3838.78	7311.99	3062.15	6074.14	5913.2	9710.32	2955.24	4672.26	3916.04
M158T702			0.420196	1.575	0.00802214	158.028	701.92	2533.71	2472.91	4913.83	4108.05	6760.49	6346.25	7254.8	7287.88	6599.16	6404.02	8114.37	7077.77	8056.44	6489.59	6646.96
M282T428			0.34781	1.88977	0.00804736	282.278	427.882	2907.55	1561.11	1465.28	1350.51	872.895	790.98	3072.95	2964.8	3476.37	3205.54	1749.21	2441.41	2701.99	3601.19	1985.57
M524T309			1.84399	2.03528	0.00807112	524.333	308.544	36688.4	44530.8	25140.8	48426.2	36420.6	12953.3	84717.5	42208.5	96623.5	81947.8	67000.6	43024.8	51195.3	88625.8	87842.9
M682T74			0.397649	1.4239	0.00809287	682.384	73.724	6124.3	4850.38	4440.66	4029.71	4053.99	3454.6	8141.36	5490.42	6008.29	6496.97	7006.95	5235.17	7880.37	7867.35	5228.33
M825T83_1			0.380733	1.22722	0.00811486	824.568	83.069	10347	10980.8	11732.9	10891.2	8096	9359.85	13831.4	12314.8	13081.6	13102.8	12503.9	10526.4	8972.11	11907	13747.6
M319T753			0.393439	0.627838	0.00816363	318.938	753.269	4113.56	3767.97	3923.31	3910.03	2598.05	2670.43	2654.86	1968	3324.73	1575.75	2145.3	1505.5	3932	3621.69	4297.02
M338T647			1.31593	0.540396	0.00819864	338.019	646.99	27219	46250.4	17613.3	40763.2	28893.3	28617.1	18353	18405.5	20764.8	17166.8	16690.6	10946.5	37767.4	12840.5	19938.6
M193T354			0.606351	2.08466	0.00835673	193.059	353.818	3960.9	2622.07	1847.76	5841.23	6495.14	2872.93	8074.36	5571.82	12227.3	9446.61	8714.62	5246.82	2448.47	9078.64	10130.3
M709T60			0.301494	1.50951	0.00836466	709.418	60.1545	1637.38	1682.68	2480.35	3329.79	3648.18	3110.55	4734.48	3980.35	3198.53	3677.54	4010.84	4382.8	6039.8	8087.41	5257.61
M705T325			1.91752	1.58179	0.0084656	704.52	324.998	77252.9	73363.8	76603.2	44311.3	93733	65209.5	155660	108824	129274	115095	85441.6	86624.7	78529.6	85737.6	85410.8
M542T55			0.301503	1.46027	0.00847725	542.314	54.709	2800.76	2603.04	2253.14	3653.24	1767.49	1915.79	3799.1	3694.61	4295.76	4036.66	3037.26	3031.12	3630.88	4084.16	2014.74
M150T759			0.887886	2.19717	0.0084997	150.013	758.944	7348.5	8262.1	9443.68	8944.53	4953.65	3575.68	15302.5	23571.1	18865	18218.7	8541.23	8942.94	11219.7	11590.7	11402.2
M986T1002_1			0.637129	0.740016	0.00856101	985.966	1002.38	15699.3	13962	13653.6	12313.8	9332.91	10713.3	9241.6	8835.6	10111.8	9975.46	9874.62	7961.53	19079.1	13249.5	8824.17
M245T63			0.683306	1.69566	0.00857193	245.23	63.006	8027.12	8458.98	10361	10007.8	1953.84	8265	13862.5	15317.9	13344.3	14272	7903.02	15121.4	9124.49	10293.5	10399.3
M325T1055			0.441933	1.3028	0.00858658	325.16	1054.78	9444.62	9954.67	10890.8	10743.8	10494	7563.73	12717.4	12889.8	12120.7	16046.3	12937.9	10272.3	10037.9	10655	9713.07
M293T797			0.210464	1.17892	0.00859606	293.083	796.859	6047.44	5248.77	6189.82	6396.33	4591.28	5773.55	6539.58	6724.76	6179.58	6790.38	6859.19	7281.21	5485.92	5508.43	5965.71
M763T901			0.318539	0.609252	0.00862844	763.013	900.779	3103.95	2900.68	2146.9	2240.92	1780.8	1558.49	1169.63	1372.63	1830.63	1632.86	1080.15	1280.2	3135.81	2282.21	2634.07
M772T74			0.962815	1.63673	0.00875578	771.512	73.67	16265	17107.1	13531.9	17155.6	11701.2	13269.1	31825.4	25687.8	27959	23126	25197.4	11922	11362	15550.2	19779.8
M329T700			0.461371	1.27597	0.00876658	329.091	699.888	12898.7	13944.6	8408.82	14490.5	14995.3	14235.4	16357.8	16280.3	16247.2	17145.8	19165.3	15571.4	17913.1	18331.5	13415.3
M298T130			18.1195	0.640964	0.00879077	298.096	130.163	7159411	9222295	8039650	8340549	6675644	7928586	5115379	5726764	6056097	7798022	2895111	2.76862e+06	5.6402e+06	5.77471e+06	5.90072e+06
M375T826			0.82875	2.27534	0.00888021	375.222	826.18	1215.43	7774.03	5972.8	4075.84	4664.31	9475.1	14463.8	15594	8348.03	14331.5	5745.91	17006.9	7223.19	3856.9	4218.47
M325T892			0.36712	1.42073	0.00894492	325.101	891.799	4170.43	3862.01	4454.47	4529.69	4082.87	4969.6	6660.85	8328.39	5362.85	4371.82	6043.08	6270.19	4639.7	4959.19	4791.22
M928T791_2			0.383738	0.623442	0.00895879	928.166	791.284	2851.95	3462.12	3702.7	2586.54	2951.22	2887.74	1723.31	867.15	3236.24	1809.26	2114.99	1746.74	1056.82	1939.69	2224.05
M474T603			0.58341	0.754281	0.00896709	473.935	602.61	10130.7	7930.22	10233.1	9741.55	10680.7	10021.6	6982.29	6607.23	8137.77	8059.32	9513.26	5005.06	5004.35	4976.71	7548.14
M498T72			0.158119	1.37208	0.00906372	497.677	72.461	850.454	973.455	1375.37	1302.91	1075.31	774.968	1218.05	1556.38	1599.18	1657.15	1308.1	1377.21	951.664	918.663	1235.57
M782T316			0.524374	1.36809	0.00910674	782.071	316.212	12510.4	10326.8	9106.76	7843.51	12592.3	9553.88	15672.9	16791.6	13068.3	11055.3	15384.7	12757.8	11364.4	19182.7	9300.44
M257T766			0.644651	0.514701	0.00912603	257.088	765.962	4252.39	11164.9	9271.69	9068.19	7451.17	6396.37	3132.13	5039.53	5040.24	6355.76	2577.66	2356.87	3711.92	3480.71	3716.35
M232T880			0.564366	1.22861	0.00919456	232.082	879.865	27531.9	22966	19070.3	28049.9	26669.2	23925.8	31365.6	28071.5	33620.3	31065.4	31513.2	26459.2	29996	31698	26524.8
M378T923_1			0.241402	1.2451	0.0092064	377.551	923.337	5119.83	4547.92	4561.58	5648.35	5494.23	5608.12	5810.04	5066.97	7039.2	6769.88	7165.12	6722.08	6487.2	5523.6	5840.76
M626T602			0.697367	0.526273	0.00921037	626.079	601.592	7178.57	11493.7	10222.4	11169	6523.71	8412.81	6240.24	5059.32	6737.29	6678.28	4207.37	22.6203	9848.16	9298.23	8273.31
M370T350			7.09136	2.22814	0.0092361	370.295	349.646	614545	592880	509216	264256	206230	253503	1032340	1110851	1178806	1150065	453276	512718	754537	595187	749098
M380T874			1.87615	0.613178	0.00935836	380.122	873.825	78408.5	84810.9	108160	56431.1	68259.6	89781.3	58034.9	43586.7	75840.1	38711.5	50635.2	31105	66799.1	61506.5	57859.7
M789T602_2			0.517457	0.581113	0.00936221	789.047	601.549	4593.1	6321.8	6668.74	6434.2	4993.4	5389.61	3888.75	3845.75	3948.93	4792.12	3353.14	162.112	5963.87	5535.65	4707.89
M826T956			0.641041	0.63671	0.00941655	826.033	956.201	12492.8	10265.4	7780.7	10534.2	6662.96	8317.43	5107.14	5742.86	6160.83	4882.35	5021.47	8775.21	1326.72	8308.42	8140.56
M251T55_2			0.657334	2.2998	0.00945621	251.2	54.785	3260.75	3136.44	4472.01	3087.86	6222.25	5722.49	11619.7	3436.65	13140.1	6362.43	11745.8	13264.5	10751	10086.8	4980.91
M543T379			0.572741	2.12334	0.00946704	543.32	379.146	1723.73	6267.08	3306.34	3519.76	961.897	2587.42	6869.61	9672.4	4888.81	4356.98	6942.49	6267.54	4440.5	4154.42	5120.33
M730T381			1.04824	1.51258	0.00950296	729.586	381.1	26039.3	25220.7	32260.6	20376.8	23792.7	20942.7	45891.1	45631.6	39321.7	40453.1	26246.5	27275.7	30528.2	40713.6	29749.6
M360T974			0.974407	1.32938	0.00964032	360.031	974.182	28797	52709.2	33435.2	52615.8	50811.6	44782.1	59205	59193.7	60414.1	62293.5	57685.6	51035.4	32522.4	31923.2	40607.1
M624T922			0.496067	0.694606	0.00964575	624.171	922.346	5380.82	6222.6	3969.61	5765.63	5397.13	5986.5	3865.01	2984.73	4732.96	3889.88	4929.49	2327.04	3777.74	4264.2	3015.8
M298T1123			0.563087	2.06206	0.00964985	298.187	1122.59	1874.92	6639.92	2155.09	1636.66	3182.04	3937.16	4655.74	6643.21	4229.4	8090.28	7795.23	8643.25	4579.13	18942.7	2596.18
M752T811			0.466125	0.778148	0.0097895	752.313	811.155	6798.42	6337.13	5800.35	6566.53	7509.98	6424.17	4573.79	5513.77	4144.62	4246.71	6648.52	5560.1	7042.81	6625.9	6617.92
M245T495			0.462532	1.64693	0.0097952	245.094	495.082	4855.09	4459.42	2438.32	5540.36	5315.49	2668.45	5901.7	9397.31	4818.71	8000.97	7087.64	6423.42	7296.02	6681.4	5930.9
M318T615			0.297445	1.52237	0.00987806	317.922	614.84	3671.1	2065.36	1743.06	2960.63	2625.9	2010.14	3194.04	4937.28	3970.4	3494.29	4274.73	3080.79	4653.45	4877.78	4616.36
M633T924			0.139886	1.20249	0.0099042	633.028	923.529	2144.65	1566.25	1735.71	1717.37	1763.62	1701.29	2200.8	2208.84	1884.76	1881.98	2297.43	2307.29	2125.39	1947.69	1838.7
M407T568			0.569803	2.25261	0.00995563	406.966	568.333	2342.23	1930.72	3068.17	5549.7	3432.43	1081.25	7740	6919.4	3003.97	9931.86	6439.41	5170.94	6467.8	5709.86	5629.01
M675T72			0.328853	0.533469	0.00995973	675.252	72.098	2060.5	3217.42	1537.91	2105.95	1660.6	1800.83	1422.69	955.296	1650.31	1316.81	694.279	566.666	1868.53	1804.22	1641.93
M653T877			0.412725	0.693284	0.00996803	653.142	877.453	3868.56	5191.1	3561.23	4625.31	5586.23	3893.05	2925.44	3630.25	4139.81	2443.75	2462.57	2926.52	3285.85	3579.15	3639.15
M156T553			2.835	0.896752	0.00999919	156.042	553.297	402581	470788	427783	454402	447298	446773	403957	413323	397253	419650	395835	346038	392010	402972	400977
M734T785			0.440216	1.45907	0.0100503	734.267	785.491	6973.03	6641.65	6238.8	6416.63	7783.8	5681.23	7426.34	7067.01	12721.7	10457.5	11356.8	8947.03	5122.83	7004.6	6307.45
M395T56_2			0.715482	0.620219	0.0100588	395.242	55.952	10802	10606.6	12447.9	11457.6	11979	10628.7	3972.07	12249.4	6814.74	6013.85	9201.85	3874.5	9980.85	9219.93	9827.07
M653T976_1			0.286989	1.35807	0.0101052	652.757	976.065	2372.11	3743.96	2747.45	2631.36	2253.4	2730.52	3887.11	3797.84	3891.47	4542.84	2940.12	3319.98	1788.53	1140.76	2614.56
M198T792_1			5.86666	0.0705316	0.0101404	198.053	791.511	536467	524167	25277.2	521440	29367.2	441407	24865.7	16295.6	27534.4	21124.5	30115.2	26638.1	12401.2	18145.6	5093.45
M264T581			0.139181	1.24609	0.0101466	263.978	581.238	1579.33	1481.44	1305.59	1641.03	1800.89	1828.97	1780.33	2358.19	1890.3	2195.38	2001.51	1783.15	721.093	1672.62	1644.28
M362T831			0.667657	0.594567	0.0101968	362.111	831.249	10451.8	10626.6	14045.5	10965	7663.22	7769.32	7424.35	6149.86	9048.17	6749.54	4199.61	3007.09	7889.14	5343.08	6781.02
M175T396			0.340946	1.93536	0.0102143	175.104	396.465	1648.48	1235.76	1590.26	971.969	1800.05	837.327	1712.85	3783.76	2284.72	3525.48	1670.3	2668.04	1633.81	1235.29	2103.45
M538T74_1			1.03107	0.580006	0.0103297	537.523	74.338	17635	20918.7	32491.5	15323.9	27953	17613.1	16953.2	11277.2	11720.7	13567.5	10157.3	12847.3	14776.1	14745.4	13718.9
M831T82			0.489821	1.33144	0.0103896	830.564	82.0325	8857.78	10335.5	11484.1	13810	9067.09	11134.2	17195.6	15900.5	15503.5	12718	12375.3	12436.1	13926.6	13787.5	12584.8
M156T999			0.951691	1.40998	0.0105621	156.076	998.827	20674.8	22699.1	29575.6	23999	27028.3	25070.5	33723.9	39726.8	27503.4	32145.9	29777.7	47275.3	91661.8	28665.6	103727
M500T895			0.34941	0.664574	0.0106975	500.137	895.075	2064.89	3580.67	2588.97	3170.33	2722.93	2627.34	1687.52	1842.25	2616.39	1514.59	2270.46	1203.82	1460.95	1326.94	1947.84
M176T725			1.77869	0.693867	0.010726	176.029	725.497	77449.1	88552.8	60334.2	65690.2	97497.9	69726.9	32583	51419	57039.3	54811.3	54614.5	68192.1	78016.6	40323	70270.6
M600T72			0.86577	1.74372	0.0107723	599.502	72.344	12177.3	10066.8	15035.3	9311.53	9365	9267.08	23116.1	20789.4	18749.5	26714	11453.9	12908	13233.6	18516	11144.3
M1026T1064_2			0.105642	1.30877	0.0108293	1026.29	1064.08	712.699	506.168	556.416	524.878	428.332	504.202	689.924	834.56	681.398	788.76	606.594	629.624	706.361	819.791	727.611
M319T387			0.60085	1.69454	0.0108622	319.302	387.288	7857	6193.24	3169.91	4731.38	4179.32	6989.02	9340.33	11872.8	11650.3	10312.7	6731.7	6215.22	9730.4	9444.61	10227.9
M542T380			1.09215	2.52533	0.0109563	542.32	380.348	9548.71	5844.57	7951	5583.28	9776.07	5329.52	15792.5	29715.2	7910.89	16076.8	13620.6	28082.4	9833.66	9160.36	16036.2
M653T944			0.449163	0.582153	0.0109784	653.141	944.428	4077.38	6086.06	4136.02	3939.18	3034.22	5721.66	3487.54	3166.2	2407.2	2909.69	2833.95	910.35	3143.21	2835.43	2283.15
M1011T1012			0.362608	0.696651	0.0110729	1010.91	1011.79	3992.84	4355.22	3315.66	3215.96	4516.56	2573.25	3132.06	2389.63	2340.61	2564.33	1905.08	2973.36	2794.97	2167.73	2201.36
M616T52			0.418999	2.103	0.0110834	616.492	52.1365	1662.79	1741.56	1854.09	1190.55	3411.87	966.158	3576.81	3195.98	2899.67	6339.73	2841.58	3915.43	1953.62	1945.24	1868.67
M628T785			0.481955	0.59504	0.0110949	628.195	784.525	4293.17	5054.05	3457.95	5846.53	4754.6	3320.58	2322.06	2330.46	4576.23	2884.26	2281.55	1508.99	1080.02	2295.01	3219.47
M832T309			0.415761	1.59802	0.0111239	831.565	308.741	3513.91	3714.66	6311.58	5161.31	2706.18	3265.11	5996.33	5756.67	7397.45	4510.84	8260.65	7505.6	7049.63	5745.69	6873.51
M785T82_1			2.97192	1.2537	0.0111264	784.583	81.983	610689	644544	654901	671706	744259	573448	980864	701768	804534	692165	921874	787653	713064	744709	718630
M341T555			0.44412	0.535618	0.0111403	340.936	554.645	2329.7	4730.74	4429.68	3279.83	4530.27	4372.68	1842.88	2660.02	3062.55	3259.97	1479.01	375.196	2372.55	1589.95	2291.82
M304T974			1.09636	1.15255	0.0112379	304.066	974.1	243694	239412	239882	259773	212010	214509	256374	270940	283954	304715	243210	265075	243311	260049	234634
M405T900			2.91829	0.784773	0.0113146	405.008	899.663	222679	224326	225868	279615	246923	310162	172871	164362	202752	220931	211717	212039	210080	203590	225577
M304T896			0.598467	1.56423	0.0113204	304.161	896.232	5383.98	5890.79	8468.11	7848.12	13627.9	12018.9	15225.2	13012	11927.3	17499.4	13769.5	11842.5	8078.74	7965.28	8609.27
M522T362			5.12731	2.08205	0.0114061	522.354	361.7	310784	285740	300176	231143	313426	255526	496982	383736	464590	465574	688985	1.03294e+06	483159	431820	370130
M701T791			0.246736	0.660838	0.0114363	701.12	790.99	1655.15	1695.62	1390.29	1233.81	1494.22	1715.99	971.825	712.627	1023.25	1561.59	552.289	1248.28	1435.41	1049.45	707.492
M466T416			0.49084	1.52065	0.0114367	466.346	415.901	5623	6936.38	6067.85	4498.56	5278.5	4563.95	7507.28	8939.07	9147.55	11779.2	6669.01	6091.18	8537.92	8899.56	5960.35
M246T735			0.301034	0.59666	0.0114564	246.078	734.761	1811.8	1568.52	1512.58	1451.09	2886.28	2324.08	1439.96	782.874	1376.39	1105.77	1083.85	1105.16	1032.9	837.335	2947.57
M637T894			0.210211	1.14406	0.0116279	637.132	894.052	13278.4	13018	13463.1	15139.9	14253.2	11770.7	14968.1	14149.2	16594.3	16801	15069.1	14999.5	12497.1	15034.2	13345.7
M326T1056			0.266571	1.70223	0.0117131	326.163	1055.67	1247.37	1073.83	1469.97	1067.33	1308.45	1453.08	1718.03	1873.12	2009.05	3211.99	2767.22	1391.64	1288.48	1000.63	861.949
M800T63			0.505888	1.78755	0.0118743	799.54	63.0035	2962.5	4307.41	4516.41	2598.68	3325.31	4773.16	7916.61	5716.22	6684.83	6407.12	3481.27	9984.39	4615.7	3800.4	10842.5
M728T790			0.197132	0.64705	0.0120118	728.162	789.662	969.086	1052.28	1340.08	715.222	935.201	841.474	820.898	406.413	850.552	500.992	615.158	593.389	593.983	798.556	652.748
M460T815			0.333728	1.5996	0.0120591	460.235	815.392	2883.61	2129.06	2437.46	3127.9	2278.01	1224	2723.32	5059	3619.92	3735.52	2875.15	4509.49	2884.34	1676.95	2653.39
M1181T385			0.503882	1.36362	0.0120863	1180.72	384.568	12612.6	11272	13235	12242.5	10935.4	9242.32	15622.5	10788.8	16610.2	15363	20347.9	16093.5	9813	15475.3	16614.8
M332T762			1.10197	1.45614	0.0121471	332.094	762.442	47442.8	43135.1	30841.4	58679.8	29775.5	28757.6	48693.7	69099.3	59019.8	64978.4	49963.1	55728.2	46277.5	37374.1	51836.3
M665T403			0.533206	1.82313	0.0121485	665.414	402.858	5252.9	4991.93	4845.84	4026.05	1926.78	3471.86	6870.69	9644.62	6556.61	3642.77	10287.9	7692.18	7514.13	7137.57	5379.07
M645T786			0.272504	2.03728	0.0121713	645.216	785.501	484.006	836.691	717.727	664.371	1148.32	561.577	1200.88	1860.99	675.255	2123.43	1180.26	1949.06	1192.19	843.6	1464.42
M246T1054			1.76019	1.40382	0.0122895	246.181	1054.35	101598	99372.9	133011	119884	89782.8	80849.3	158790	171087	145844	174947	117297	108717	122563	136524	126964
M309T816_2			0.620808	3.09504	0.0123499	309.235	815.984	2478.29	2768.39	655.944	1110.71	1859.97	2444.03	8294.8	7172.77	8168.88	2018.51	7555.83	1816.81	8039.69	7006.13	7693.27
M751T602			0.361068	0.540398	0.0124538	751.091	602.315	1652.04	2751.14	2770.92	3380.99	2068.16	2263.88	1451.35	1477.98	1876.6	1881.27	1335.39	22.3867	2846.84	2803.56	2155.74
M135T399			0.594465	2.35354	0.0124919	135.091	398.617	3873.62	889.228	5515.97	3576.67	2354	1766.96	5160.96	10213.4	5860.35	10886.9	6153.23	4033.57	7150.53	2865.28	5998.57
M703T324			0.594348	1.43569	0.012596	702.501	324.095	14382.5	10451.4	8578.02	10341.2	7341.25	12824.2	16701.3	15329.2	16379.5	15601.2	10075.3	17680.7	10442.9	19284	12905.1
M693T134			1.15532	0.332011	0.012866	693.151	133.54	20304.6	35051	10512	25675.8	16218.6	11472.4	8392.64	4939.48	8077.61	15520.9	1380.04	1276.37	10471.8	9378.04	12906.3
M1099T987_1			0.280106	0.779928	0.0128679	1098.53	986.769	2441.22	3182.24	2733.02	2190.51	2298.91	2823.09	1936.56	1949.41	2074.2	1848.01	1829.29	2583.21	1029.63	2188.89	1807.63
M681T52			0.662258	1.39087	0.0128872	681.478	51.587	14772.9	20583.6	17454.2	17769.2	15299.4	15670.5	19864	19180.4	25446.3	24933.7	31882.7	19935.1	20185.5	23253.5	21197.1
M348T86_2			1.3014	1.18063	0.0130758	348.31	86.372	262366	268265	259689	299073	253839	218350	279344	298730	343311	341311	296052	284909	283865	296971	286089
M342T365			1.01414	1.6765	0.013188	342.263	364.832	15878.4	17538.4	27405.5	21279.4	12921.8	18928.9	35369.5	19723.2	43579	38475.7	22820.2	31073.4	31269.5	21050.8	31038
M275T900			0.434895	0.791646	0.0131882	274.971	899.662	7597.86	6087.09	5645.18	7331.1	6059.92	5489.97	4803.82	4413.46	5156.82	5098.88	4605.2	6171.52	5903.62	4667.11	5147.39
M370T377			2.42696	1.98285	0.0132396	370.295	377.227	79610.4	77303.8	83306.7	77918.1	27499.2	40567.8	143343	152891	171205	157856	61600.9	78892.3	104686	98339.4	99407.1
M295T766			0.393728	0.394582	0.013268	295.045	766.124	1840.65	4940.46	3030.89	2407.49	1880.21	1618.79	955.237	1075.55	1666.37	1069.91	689.723	745.448	1210.88	1471.18	720.261
M831T307			0.685921	1.69699	0.0133845	830.56	306.975	9192.32	5564.57	7757.69	9838.67	9999.78	7105.14	22380	9727.19	14045.4	12399.5	13157.8	12220	12162.4	11210.6	8278.12
M483T78			0.513794	1.5152	0.0133857	483.372	77.7445	5717.63	4491.04	9439.69	4972.33	6456.28	4567.71	8824.19	8812	7280.84	12046.3	7807.1	9238.35	8008.63	7191.96	7534.87
M280T82			0.671019	1.55029	0.0133995	280.263	82.397	13308.2	10920.9	9948.58	11364.4	7373.22	9783.73	17463.8	20887.3	17476.3	13092.9	9257.85	19023.5	11719.4	10951.8	16196
M556T998			0.753456	1.38762	0.013593	556.134	997.629	18709.7	21557.8	19302.5	21234.2	24611.5	16474.1	20335.4	27306.4	25579.2	26299.6	32743.7	36872.5	24646	21483.3	21052.8
M328T717			0.996158	1.32621	0.0136042	328.035	716.722	46171	44680.1	42906.6	52283.9	51259.7	47073.9	47193.6	70609.1	51590.8	75398.9	58325.1	74024.3	50006.8	55109.3	53684.7
M791T602			0.356653	0.574761	0.0136802	791.043	601.852	2198.55	3213.63	3125.64	3047.9	2130.3	2621.17	2187.15	1612.01	2165.56	2059.95	1321.22	44.0972	2719.04	3299.49	2676.06
M386T782			0.609467	0.755288	0.0137228	386.097	781.854	10595.5	12276.5	9055.01	12785.3	13751.5	12871.1	8917.33	10747.9	10292.3	9671.25	6343.17	7906.38	7819.91	9666.05	8642.96
M84T806			0.418399	1.71674	0.013732	83.7835	805.615	3602.22	4253.99	2745.16	2996.58	4110.31	2051	5858.9	4594.89	6958.08	2887.16	5820.05	7802.49	5185.46	5537.02	1307.39
M757T905			0.763647	0.856803	0.0137561	757.085	905.103	23871.4	26370.7	25382.1	28172.8	23768.4	23139	20992.9	19546.4	24153.6	24188.6	18849.9	21392.7	23118.5	23855.9	24945.4
M703T701			0.760074	2.77836	0.0137856	702.553	700.832	1828.36	5240.22	3006.25	3239.91	3899.59	2683.54	12396.5	11341.9	3223.85	3121.85	12387.2	12812.1	4515.3	10317.1	1310.89
M405T891			0.239401	1.39713	0.0138227	405.066	891.456	1651.65	2579.11	2793.16	3336.5	2037.68	1998.57	2757.62	3067.05	3365.07	3185.76	3590.65	4147.82	3013.55	2971.61	2734.76
M195T791			0.501733	0.884662	0.0139312	195.002	791.439	11344.5	10944.1	12100.8	10934.1	11305.1	11528.4	9682.63	8571.94	9975.8	10238.8	10194.6	11632.1	11231.9	11396.6	10912
M188T785			0.354794	0.53421	0.0139848	188.491	785.267	1557.8	3586.7	3263.97	2386.18	2561.75	2410.98	1129.54	1371.21	1545.16	2722.01	898.807	756.359	704.942	1070.54	1135.12
M855T931			1.77793	0.685449	0.0139945	855.062	930.694	113280	99691.4	100367	81012.4	57906.3	81692.6	59640.9	68745.9	57262.1	57853.3	43104.9	79387.9	144616	107813	83557.1
M491T409_1			2.05585	1.48303	0.0140119	491.359	408.688	114621	124657	142830	91131.9	93741.8	80986.8	167692	189134	183156	190234	124074	106662	175906	145389	143596
M406T849			0.467246	0.692762	0.0140294	406.136	848.545	5736.41	7712.34	8206.49	7426.78	5440.95	5182.16	6621.93	4422.19	4658.72	3916.81	3911.97	3974.62	5613.04	4467.62	2193
M321T56_2			0.864953	2.79227	0.0140451	321.167	56.055	6540.37	5360.29	3435.32	5174.94	2489.3	6165.63	14365.4	6078.64	4617.6	15147.9	18748.4	22481.1	3915.82	2387.91	4743.76
M274T72			0.425343	1.49308	0.0141045	274.237	71.8025	1933.51	5576.65	6748.66	6286.69	5452.46	4077.39	9194.35	6894.08	7010.34	8185.52	6358.35	7262.3	6408.1	7456.3	7009.65
M246T896			0.31744	1.56717	0.0141432	246.18	896.013	1789.99	2141.11	2469.97	2469.02	5171.74	3860.41	4476.91	3820.51	4871.58	4393.04	5198.18	5295.63	4950.9	2386.29	3355.86
M260T1056			0.871838	2.10668	0.0142598	260.196	1055.59	7285.22	8769.21	10043.5	10166.5	3975.2	4454.36	17712.6	22589.2	17899.9	19993	8883.8	7077.56	10715.4	11984.8	10490.8
M912T970_2			0.298637	0.76155	0.0144367	912.42	969.85	2732.26	3367.56	3346.26	2778.6	2775.14	2165.16	2247.13	1829.12	2733.31	1957.66	2384.93	1919.82	2711.9	2721.36	2590.05
M166T602			0.504391	0.711648	0.0144533	165.974	602.315	6208.29	5351.6	6222.19	6388.82	8149.46	6377.36	3943.35	2962.91	5890.45	4847.32	3806.52	6088.61	6067.23	5473.38	5777.05
M786T82_1			1.74445	1.21556	0.0144843	785.587	82.0565	292526	311339	304337	323657	353111	295312	451104	330781	377004	324377	430376	371959	343687	354033	347556
M387T59_1			0.903603	1.91087	0.0146451	387.288	59.202	12626.4	10887	10658.4	3187.53	5180	10370	24593.3	15986.2	18016.3	20785.9	12319.4	9401.73	15739.7	17724.2	15667.6
M327T444			0.966751	2.72786	0.0146834	327.14	444.005	6007.35	6521.76	5877.84	7868.37	5132.74	3275.38	10319.5	14322.1	5661.5	24112.7	13294.1	26901.6	10951.1	11386.8	10731.5
M780T712			0.411578	0.773178	0.0147098	779.92	712.355	5841.74	5482.1	5139.14	5351.96	5614.89	5475.15	5460.12	3159.18	5483.57	3718.64	3468.66	4151.24	2796.05	4780.15	2917.01
M797T1016_1			0.227799	0.800702	0.0147185	796.972	1016.33	1810.77	1862.63	2575.89	2059.49	1705.02	2154.34	1691.41	1637.33	1544.13	1742.1	1701.43	1426.67	1412.98	1447.7	1113.52
M472T365			0.21896	1.73127	0.0147373	472.218	364.617	732.048	1028.14	521.779	201.299	1039.36	1188.56	1395.98	1630.93	927.18	1098.83	1692.44	1410.97	1015.38	1142.76	1090.46
M676T82_2			0.578459	1.66591	0.0147425	676.486	82.155	7828.29	4334.1	3817.01	5628.33	4897.73	9382.02	9696.47	13198.1	9716.32	12486.9	6779.41	7908.24	12273.6	5080.09	10251.6
M594T791			0.22946	0.587586	0.0147739	593.59	790.931	1432.1	1328.96	1373.9	682.222	1242.08	1088.85	1071.84	319.28	896.075	381.294	658.116	873.52	896.284	536.551	960.261
M819T307			0.979479	1.51671	0.0147972	818.601	306.935	14925.8	22296.4	25182.2	20667.9	30262.6	18621.9	35714.8	38269.2	21631.4	27040.3	43300.2	34183.9	28281.9	39035.4	28035.5
M701T970			0.244049	0.69209	0.0147972	700.98	969.742	2168.36	2256.65	2182.24	1825.2	1656.45	1816.99	1957.82	1696.29	1178.34	1572.81	1073.01	761.671	150.384	1511.47	1393.53
M483T779			0.380719	0.793494	0.0148179	483.183	778.652	4609.91	4129.2	5523.73	5354.09	4453.03	4891.25	3526.21	3682.95	4729.39	3768.2	4347.16	2926.65	3917.76	4416.88	4829.29
M430T53			0.631673	1.50983	0.0148566	430.375	52.932	7883.07	9957.12	9408.64	8765.42	8543.69	8192.79	18315.8	13867.4	12056.5	16493.1	9221.55	9690.48	9518.26	8533.53	8581.68
M280T59			0.519256	1.37653	0.0149404	280.263	58.5195	12425.7	7957.05	16817.9	17529.3	16992.1	13676.4	19117	17907.8	23164.8	19351.3	16231.1	21781.8	49673.8	40949.3	34653.5
M768T316			0.626179	2.00201	0.0150503	767.576	315.867	3759.08	5787.31	5814.14	4167.74	7392.63	6140.89	10936.6	6227.16	15962.2	6708.51	9840.37	16515.1	6599.58	2929.07	5969.68
M414T396			0.846155	1.92039	0.0150798	414.32	396.465	10395	9236.85	11500.9	10192.4	2545.83	6028.65	19900.9	15950.8	19095.8	21807.8	7878.45	11192.8	8806.85	9856.05	11196.8
M317T342			0.765966	1.82042	0.0150931	317.316	342.458	9611.92	10186.1	11859.6	2157.41	6730.44	6467.87	17358.9	13619.7	18778.6	16956.8	9170.35	9699.74	15701.5	15620.8	12349.8
M914T603			0.355728	0.573278	0.0151633	914.06	603.236	2210.09	3361.04	2527.84	3092.69	2104.55	2400.22	1997.48	1596.83	2105.18	1979.45	1308.16	11.3101	2814.42	2854.19	2107.16
M458T59_2			1.20562	1.64596	0.0151649	458.346	59.202	32687.9	25466	38680.5	26010.6	21406.5	10314.2	25679	43840.3	37192.3	44298.7	54236.9	49161.4	36462.3	38170.9	40195.3
M989T1012			0.507961	0.696007	0.0153071	988.94	1012	8498.48	6867.48	7619.7	9054.91	6617.43	6357.16	6003.18	5426.06	5920.6	6839.32	2309.35	4832.36	4315.48	6848.64	5885.8
M446T809_1			0.417084	0.685366	0.0153092	446.134	809.336	4896.35	3954.61	5128.92	5141.71	4031.59	3341.03	3729.2	1472.74	3599.69	2416.6	3538.21	3401.79	6661.17	5495.85	2917.77
M658T74_2			0.430293	1.78692	0.0153736	658.388	74.338	2391.78	4080.92	3044.95	1102.52	2177.1	3063.57	4596.45	4373.07	5642.78	6445.6	2244.47	5039.72	3646.16	2973.69	5690.11
M463T419			0.450176	1.44173	0.015408	463.328	418.892	6527.01	6480.35	5724.96	6744.03	4016.54	4756.53	8367.27	8601.78	11212.5	8306.04	7116.14	5774.85	9341.79	6576.98	6861.18
M490T66			0.409751	0.482067	0.01543	490.13	66.324	4303.94	2981.47	3149.57	4606.22	1420.62	2091.57	1173.77	1747.48	1744.76	1560.22	579.947	2137.8	4127.66	6170.96	3429.28
M438T619			0.468657	0.680271	0.015434	438.031	618.557	6057.17	6588.18	6199.08	6460.73	4421.88	5212.55	4891.47	3618	4636.15	4523.34	4677.42	1422	5426.93	5755.26	6063.41
M145T60			0.531096	0.499707	0.0154851	145.1	60.1695	6358.33	6861.46	3291.04	5471.99	6875.79	2040.63	2906.8	1700.36	2357.91	2127.06	2455.75	3892.67	5991.61	1647.4	6860.14
M397T828			0.437691	1.9115	0.0155619	397.107	827.65	4028.04	3110.02	1616.65	2311.31	1460.58	1795.8	5310.88	6840.18	4063.22	2806.16	3089.65	5267.16	3712.36	3177.36	4236.2
M382T273			1.6859	1.95703	0.0155806	382.44	272.64	49209.2	40881.1	51033.9	842.088	42695	37018.5	84253	46149.9	107472	56427.5	55593.8	83937.5	88277.4	91573.9	57901.2
M548T375			1.85645	2.09285	0.0156877	548.368	374.887	35705.9	33474.8	42786.4	48177.9	17185.7	43818.5	62332.2	139245	60827.2	65821.5	51637.5	82970.2	76501.3	41568.1	74546.3
M987T791_1			0.57868	0.780034	0.0157223	987.11	791.429	11706.1	14401.8	11631.6	10990.4	10234.6	10094.9	9185.5	7552.61	10931.7	10271.4	8620.81	7306.57	12031	10173.3	10087
M244T57_2			2.01687	0.561432	0.0157278	244.191	57.295	54840.1	117929	99119.2	92019.3	105485	64878	72192.6	51603.1	65812.7	40173.1	10898.4	59276.9	123121	123750	128141
M740T309			1.11282	1.94404	0.015732	740.461	308.776	13508.9	9273.1	23663	16709.4	21617.5	13445.5	20200.6	26304.2	28068.4	23127.4	44540.9	48697.5	21593.6	24574.9	15365.8
M595T1000			0.54596	1.21951	0.0157421	595.145	1000.02	26070.5	22948.2	28407.2	23260.8	25419.5	20692.1	29881.6	30870.8	28864.7	36312.3	26688.5	26404.8	28496.8	31881.4	22184
M363T909			0.430759	0.721157	0.0157706	363.095	908.648	6840.62	6033.15	6645.12	7268.53	4927.81	5296.46	4755.14	6279.33	4647.58	4496.18	3272.55	3240.47	4480.1	4458.85	7310.9
M563T76			0.712285	0.348902	0.015841	563.464	76.316	11982.3	2630.66	3338.08	10620	8513.33	6249.89	4023.03	2825.52	2948.4	2837.54	1167.15	1317.78	2748.52	11246.2	10347.2
M393T786			0.746479	0.698701	0.015866	393.08	786.088	10922.6	16482.1	14065.8	14935.5	13860.8	17421.4	12347.5	8431.28	14340.4	9690.22	5954.87	10503.6	7222.64	7388.69	11084
M341T60			0.745731	1.59801	0.0160369	341.303	59.7855	14087.1	10314.1	11542.6	13102.1	8564.91	12449.6	19122.5	29274.3	13405.5	17809.1	16962.2	15383.3	62799.7	63507.2	60150.2
M819T1064_4			0.105173	1.35123	0.0160585	819.238	1064.06	545.278	438.728	515.755	486.707	337.896	385.933	657.94	733.473	641.918	676.45	478.255	474.203	555.817	525.03	513.792
M745T880			0.30738	1.48364	0.0160616	745.143	879.872	2114.78	2673.94	2241.78	2190.68	2755.15	3805.72	3654.88	2365.59	4663.06	4774.7	3870.94	4085.66	4185.04	3460.99	3316.61
M911T1029			0.146425	1.23366	0.0160703	911.255	1029.31	1468.77	1760.62	1491.21	1898.71	1496.58	1532.31	1985.79	2028.61	1913.83	2467.11	1729.33	1777.92	1383.07	1432.25	1695.18
M790T612			0.581055	0.79851	0.0161112	789.792	612.275	10450	9525.24	10432.5	11542.6	9860.07	10098.6	5945.27	6779.35	8995.64	8210.95	10284.8	9218.88	8306.88	8170.35	8795.61
M520T385			4.22813	2.56673	0.0161368	520.338	384.652	76232.8	93185.6	166435	106469	128846	99441.6	323819	345075	136927	162464	224218	528775	169409	162433	172193
M524T880			0.680997	1.12487	0.0161639	524.056	879.872	170806	168301	191420	197682	163486	156642	189398	186409	199514	211587	198092	194243	183653	186632	179037
M331T907			0.923978	0.721201	0.0162034	331.124	907.167	23895.8	25449.3	26880.2	30363.4	22560.1	24952.1	22180.7	21944	22674.2	20148.4	15269.2	8921.18	16613.1	16017.8	20904.2
M478T922			2.62788	0.572254	0.0162699	478.158	922.4	99693.3	151194	163032	180263	120172	103707	71600.5	76835.8	139091	25630.7	87923.9	67056.7	102495	94502.9	72328.1
M385T84			1.12683	0.589218	0.016276	385.308	83.565	22323	29343.5	25800	26214.3	14596.1	33714.8	7609.4	16038.6	25183.2	10643	14512.8	15569.4	22420.6	21287.1	18070.1
M246T863			0.50847	0.714205	0.0162803	246.108	862.827	4967.4	8078.45	7485.73	8183.86	7449.29	8252.87	5364.98	5969.05	6549.73	6415.42	3955.58	3468.5	4692.61	5134.12	4318.06
M401T859			0.296756	1.38251	0.0162846	401.059	858.907	3586.77	3278.5	4160.86	4094.35	3528.93	4103.38	4027.66	4398.88	5144.31	7348.04	5629.1	4908.06	4222.27	3987.46	3761.36
M615T814			2.19831	0.622944	0.0163725	615.172	814.318	83646.8	129615	93642.6	139373	75313	87985	62811.4	43809.6	99659.2	61498.8	59111.4	52840.6	56223	75320.9	84014
M310T58			1.31566	0.137553	0.0163794	310.271	58.304	1606.32	24663.5	31851	1727.43	35027.8	30069.4	1723.22	3993.98	4154.39	3697.76	874.2	2743.02	3556.98	152051	156292
M577T365			0.700875	1.58419	0.0163871	577.403	364.68	14877.3	12467.2	12782.4	8955.44	5093.72	7577.74	15044.1	17104.2	18738.4	21188.5	10988.7	14765.9	8026.19	3690.56	16032.9
M428T1145			0.258256	0.65102	0.0165	428.248	1145.2	2578.32	2042.59	2047.09	1955.99	1358.88	1299.43	1656.69	1251.54	1289.72	1158.56	766.915	1221.57	1639.56	1612.53	1207.35
M385T59			1.54413	1.84876	0.016558	385.273	59.246	31719.3	30246.3	33393.2	32075.3	23616.6	22372.6	79729.7	54832	52810.9	70759.3	38192.9	24292.5	42672.9	40649.2	44900.1
M289T984			0.463832	1.62041	0.0166415	289.046	984.265	2516.59	5246.89	1617.07	3629.71	3144.65	5217.62	7186.47	4622.32	6908.73	6078.09	4219.81	5616.85	2314.25	5028.06	4737.86
M243T1014			0.43934	0.653184	0.0166724	243.025	1013.6	4983.99	5147.97	3252.99	6502.91	3468.35	4079.03	2503.63	2504.24	3027.62	3427.2	2539.4	3918.17	3334.86	3551.18	1389.97
M405T962			0.181756	1.3468	0.0166876	405.197	961.931	1930.02	1025.13	1871.5	1778.33	1889.23	1853.29	2014.68	2427.89	2344.4	2975.45	1913.57	2260	1689.95	1995.8	1209.84
M519T386			0.652418	3.21217	0.0166912	518.677	386.039	2842.97	955.597	2597.15	1991.06	1275.43	2101.96	10687.5	9263.91	4339.88	5502.88	624.18	7370.06	4682.78	2634.11	4822.02
M707T327			2.37482	1.69888	0.016876	706.535	327.083	109825	87302.7	97165.2	50482.3	133798	104613	202717	118830	125558	141543	152086	250029	232664	218504	229487
M131T631			0.631036	0.570896	0.0169482	131.081	631.034	7591.9	7409.97	11285.6	9587.07	8215.01	9697.52	3989.55	8785.92	6191.08	7202.41	4089.25	448.622	5862.94	5535.05	4961.44
M570T373			1.52589	2.21427	0.0169643	570.352	372.788	16327.1	25010.1	23179.5	18878.4	23097.4	12181	24470.3	72364.3	34684.8	33306.6	32253	65696.5	55519.3	54269	21618.8
M1173T1064_1			0.100455	1.24086	0.017008	1172.62	1064.12	804.452	710.64	675.315	733.895	556.125	590.422	989.168	890.488	777.027	914.933	718.138	761.597	827.592	783.815	647.41
M280T809			0.372297	1.14548	0.017089	280.091	809.348	48414.4	47582.6	45530.9	53175.9	50550.5	53413.3	51186.3	53665.1	60390.6	51909.3	62030.3	62937.1	49602.1	53654.4	44100.9
M376T603			0.305245	1.45281	0.017219	376.099	602.525	3065.89	2449.91	3343.03	2606.94	2239.93	2264.88	3675.02	5096.24	3688.54	4716.78	2469.88	3555.76	3953.59	3261.58	2799.68
M380T59			1.26265	0.339297	0.017236	380.262	58.5915	8422.26	35360.9	31694.2	41455.7	8359.22	23348.9	7928.12	10979.1	6606.89	8090.8	7443.41	9385.21	8232.17	9710.95	8277.82
M425T753			0.240926	0.671539	0.0172518	424.901	752.849	2009.47	1611.53	1608.86	1081.86	1368.37	1568.17	1260.13	748.309	1437.8	791.846	1228.46	744.014	952.025	1835.18	1169.66
M725T54_2			0.41019	0.777323	0.0172712	725.463	53.549	5452.8	6654.16	7855.54	5343.47	5270.11	7204.1	5303.61	5536.32	4179.74	4551.37	4875.01	4921.34	7029.9	3868.55	5792.63
M340T58_2			0.657141	0.684731	0.0173439	340.32	57.928	7604.88	14151.2	12134.3	14614.5	11572	12017.6	8534.65	11219	9037.13	5485.94	6131.59	8957.03	84035.6	8261.35	14798.2
M454T81			0.84416	0.7766	0.0173553	454.388	80.7825	21896.6	21308.9	15162.2	24187.9	21846.2	23441.6	16112.3	12378.6	16750.6	15643.1	18926.8	19471.8	18432	18643.6	14386.2
M306T69			2.1329	12.2337	0.0174168	306.278	69.2825	2497.95	4059.48	6888.96	3565.86	3337.47	3496.36	70563.8	95695.5	49569	70387.3	2524.53	2984.45	6327.48	6301.89	7651.62
M729T320			0.710286	1.53641	0.0174372	728.519	319.702	14595.7	10975.4	14471.1	5911.2	10539	12911.2	24080.3	14035.4	21990.1	16738.2	14247.7	15540.8	17209.1	14807.8	14346.8
M352T584			0.233682	1.51126	0.0174614	352.023	583.588	2460.09	1205.26	1407.81	1135.08	1830.19	900	2137.88	2150.61	1908.93	2525.79	2766.12	2018.95	489.007	947.469	1561.17
M273T893			0.302138	1.78336	0.0175397	273.171	893.419	1826.23	475.348	2753.83	990.08	1360.42	1464.67	3032.5	2827.58	3151.51	3103.69	1659.6	2044.56	2011.65	2729.32	1936.25
M537T556			0.364768	0.573343	0.0175764	536.886	556.021	2401.55	2604.95	3066.99	4107.98	1633.69	3630.66	1383.39	2399.31	1354.26	2456.84	1235.07	1173.57	1084.58	1217.24	1350.22
M593T623			0.179523	0.708685	0.0176092	592.912	623.424	934.549	770.806	879.009	916.25	889.29	563.934	460.174	519.825	794.085	454.686	763.894	518.047	418.471	872.592	824.126
M410T74			0.67078	2.11619	0.0176192	410.267	73.758	1818.8	2365.34	9684.43	4119.36	6807.51	2422.29	9551.5	13556.1	10957.8	6244.61	5768.92	11519	13314	4391	12133.8
M748T975			0.271812	1.39611	0.0176315	748.048	974.725	2308.33	4001.8	2250.47	2431.8	3317.01	3666.6	3435.55	4412.88	4863.18	3601.55	3744.41	5038.85	150.544	2623	3325.3
M582T615			0.510647	0.686035	0.0177218	581.871	615.444	6839.19	8676.6	10716.3	7720.67	6218.61	6314.96	5065.6	6373.77	5093.32	6622.36	5479.56	3256.66	8416.45	7574.62	7631.57
M596T648			0.470794	1.50201	0.0177437	596.008	647.755	7761.02	2780.16	8196.27	6681.41	10038.9	11219.1	9377.16	11554.4	10998	11252.7	14285.5	12641.5	9395.35	5930.06	7581.98
M376T618			0.330513	2.0512	0.0177699	375.933	618.049	1072.83	1408.83	823.21	1124.25	1779.88	1448.08	1667.47	4203.57	2142.92	3839.32	2108.97	1743.92	1811.76	706.18	1873.18
M318T113			1.86559	1.32518	0.0179744	318.3	113.453	172037	203169	174942	194103	153560	137932	202545	245452	289358	254933	173369	206888	344997	411899	347771
M731T321			4.32712	2.09875	0.0180349	730.536	321.056	235552	197289	194717	111799	146060	161308	683592	304243	365700	317908	274940	250432	235141	241933	265093
M513T404			0.6137	1.55123	0.0181329	513.342	403.798	7434.21	11656.1	8882.05	5732.43	5976.59	5563.47	13303	14513	8555.13	13301.9	12453.8	8058.43	12120.8	10212.1	12914.1
M493T700			0.431469	1.43557	0.0182742	493.093	699.925	8027.85	7226.25	6627.6	8368.31	8435.34	10063.5	6111.55	11865.8	13757.1	12174.9	13783.5	12289.7	9252.38	9119.66	9332.77
M1186T791			0.470989	0.678995	0.0184018	1186.18	791.412	6536.42	6434.04	8261.14	5072.63	6622.68	5441.46	5019.53	3224.66	4995.98	5968.62	4704.91	2138.24	1735.61	4038.87	4425.03
M423T891			0.98086	1.27443	0.0184326	423.077	891.402	70175.9	77602.1	75691.6	88663.4	77993	72452.6	79155.3	77665.3	102796	100651	106215	123042	90738.2	89592.3	86806.6
M315T80			1.48486	0.754882	0.0185221	315.108	80.4155	64912.9	65447.6	64746.4	77617.8	44831.4	64621.3	47770.1	41350.6	62311.9	50891.5	48799.8	37375	58049.5	48244.7	46135.6
M795T82			1.4866	1.34204	0.0185742	794.602	81.863	85257	110252	92197.5	100139	101329	91572	171499	110623	108686	105182	154692	128702	119832	117343	112529
M259T70			0.559965	1.63486	0.0186317	259.169	69.858	3883.48	9456.3	5468.59	5364.56	5269.74	3645.36	9908.16	12406.7	7875.04	8531.16	5738.12	9635.14	11631.6	10998.4	12027.1
M734T920			0.520897	0.824149	0.0186859	734.057	919.506	11512.3	12869.3	11344.4	13456.6	9635.24	9396.95	9288.08	9666.72	10008.8	9529.76	8275.29	9450.46	9224.85	10247.7	10529.5
M158T333			0.26185	1.51318	0.0187597	158.19	333.052	1552.36	2360.11	2229.89	1960.14	3272.43	1929.61	2562.06	3410.03	4767.35	3334.84	2589.25	3468.56	636.631	2162.44	2362.17
M225T60			0.501895	0.698128	0.0187786	225.194	60.1545	6999.41	5543.9	6737.15	7943.75	8625.02	5922.04	6526.92	3543.75	6329.48	5408.3	3323.88	4029.35	7793.99	7980.8	6059.35
M674T71_1			0.699417	2.65969	0.0188054	673.52	71.269	4610.39	2417.83	4339.66	4535.07	3270.09	1687.74	5640.63	8548.34	3716.47	8005.42	17330.1	12242.3	6651.18	8357.75	7959.87
M549T376			1.19403	1.93781	0.0188523	549.371	376.135	20235.2	10468	25003.6	5986.23	19019.3	9323.85	28826.2	46096.9	24120.1	21763.8	19646.8	34019.5	28971	13910.7	28549.5
M382T75_1			0.371059	1.87204	0.0188928	382.172	75.0855	1460.79	1117.74	3822.45	1251.76	1643.34	3341.02	2411.56	4364.85	3554.44	3296.19	5622.1	4408	3190.3	1440.04	1355.75
M548T930			0.746806	0.703286	0.0189181	547.979	929.529	16416.5	14719.9	15499.2	12373.6	19901.8	12269	9832.31	7822.32	8345.43	14952.7	12869.4	10303.4	1648.1	12579	11955.5
M420T830_2			0.356267	1.67502	0.0190772	420.193	829.832	2035.86	3633.78	1164.15	3300.03	3682.09	2039.06	4781.24	4885.6	5888.18	3403.77	2674.2	4924.36	3014.72	1761.2	3180.87
M734T791_1			1.2913	0.804902	0.0193015	734.099	791.412	61286.5	56712	55335.7	45355.4	65708.8	66151.9	43851.9	40678.5	47858.3	41026.6	55698.9	53044.4	63343.6	53100.3	52253.1
M993T900			0.346482	0.778066	0.0193257	993.04	899.645	2785.43	3758.17	4122.68	3946.65	4197.44	3787.7	2878.99	2067.51	2867.36	2849.08	3657.69	3262.17	4304.25	3080.73	3621.92
M495T839			0.502834	0.851516	0.0195231	495.179	838.756	11435.1	9892.88	11126.2	9665.46	11663.7	9371.31	8741.09	8233.03	8380.25	9909.48	8127.31	10386.1	10856.4	11404.7	10467.3
M83T983			0.407195	1.59869	0.0195271	82.9969	982.813	3006	3955.53	4480.18	6202.87	6709.05	3949.28	4872.11	7598.78	7723.56	5786.58	10552.2	8714.42	503.671	6200.74	3206.49
M350T100			0.531715	1.72034	0.0195502	350.289	100.273	7500.05	5593.87	4627.21	5303.75	8093.93	4236.48	4968.75	13352.8	13662.5	8371.18	8612.19	11855.7	17863.2	25714.6	17542
M784T807			0.295454	1.36835	0.0197049	784.315	806.99	3252.12	2501.07	4564.78	3894.41	4251.26	3199.52	4431.52	4185.68	4105.8	6164.66	4845.01	5910.19	3659.75	4750.39	4294.73
M414T539			0.362536	2.87526	0.0197129	413.903	538.611	804.429	782.007	859.125	523.443	513.694	988.226	1396.86	3580.86	1204.26	3241.62	628.265	2803.22	905.331	1053.68	725.745
M246T117_2			2.21289	1.36213	0.0197734	246.242	117.215	190894	237930	275604	304371	239136	161885	301754	336008	385160	367994	239497	289948	323762	330310	304151
M568T1017			0.158561	1.13537	0.0198171	567.947	1017.12	6454.55	5819.95	5435.78	5769.63	6697.17	5651.54	6792	6839.28	6225.37	6359.97	7704.78	6757.32	5875.13	5714.82	4434.83
M353T64			0.416955	0.736921	0.0198645	353.049	64.2265	7159.7	5244.23	6321.44	6759.9	4625.13	5668.09	4358.19	6058.49	4911.61	4128.78	3160.14	3748.72	5138.28	2951.82	5268.75
M705T83			2.11162	1.48578	0.0198773	704.52	82.565	115860	102003	108488	118310	79461.9	97672.4	204594	156208	191405	161664	111717	98261.8	108087	113019	109112
M154T701_2			0.726495	1.1488	0.0198987	154.058	700.513	87284.8	105455	99488.3	105591	93841.4	89366.1	117918	107368	114678	123274	109779	94465.8	107090	101610	98142.8
M444T880			0.276365	1.20406	0.0199871	444.088	880.232	8114.31	9521.81	8837.29	10258.4	8330.25	6790.2	11428.4	8633.35	10502.4	10505	10124.3	11239.9	9741.7	9356.38	5974.78
M663T773			0.234408	0.80787	0.0200589	663.23	772.868	2179.55	1796.45	2292.34	1908.55	1659.62	1797.4	1202.5	1794.67	1649.99	1431.92	1568.62	1751.01	1834.55	2043.43	2174.7
M185T620			0.342373	0.754735	0.0201109	185.003	620.369	3131.01	3734.8	3631.04	4184.73	2840.04	2972.15	1982.81	1910.22	2638.44	2800.07	2866.9	3268.93	2163.2	3477.87	2179.5
M442T383			0.828541	1.60726	0.0202331	442.351	383.435	20651.7	12731	17294.8	19188.2	10802.7	12516.5	21625.5	31203.7	33189.6	29353.2	14800.3	19600.5	23874.6	14534.8	20859.7
M1120T999			0.552949	1.91892	0.0203375	1120.15	998.819	3323.52	3800.07	1781.5	6164.5	7881.52	6490.08	4786.33	11845.1	6726.87	8490.26	11414.3	13232.3	7970.74	4742.7	6685.35
M883T791			0.292633	0.618254	0.0203542	883.194	791.429	1767.7	2770.07	3122.5	2241.45	1909.17	1777.65	1764.85	1049.59	1082.75	2278.85	1287.19	937.931	915.171	1516.46	1373.02
M313T924			0.266512	1.44537	0.0203584	313.028	924.2	1212.34	3655.76	1782.32	2022.6	2960.13	2182.82	3182.7	3754.82	3529.83	3274.01	3175.8	3052.01	1670.98	1667.11	2275.72
M695T652			1.99263	0.697276	0.0204414	694.984	651.654	111272	71166.9	75230.3	111495	109664	100774	77027.1	52059.6	91477.8	43981.3	79632.7	59964.2	68663.7	94234.3	50795.6
M782T82_2			0.340335	1.27921	0.0204933	782.073	82.397	9446.46	8176.29	7592.58	8636.81	12250.2	6540.31	12683.9	9859.86	11772.9	11034.7	11197.4	10792.3	8446.51	8720.89	13996.4
M629T777			0.829043	0.256786	0.0204999	629.182	777.069	16995.3	20306.4	7335.54	5100.37	2489.4	13821.6	2233.93	6249.97	2131.83	2604.25	1737.09	2003.33	8645.78	9792.59	11120.8
M493T896			0.596574	0.496454	0.0205269	493.168	896.031	4361.64	6177.78	4733.76	10358.6	5016.18	4898.8	3626.44	1286.29	5189.19	3149.79	1714.8	2680.83	4224.94	1887.03	3488.75
M659T71_1			0.525343	1.48811	0.0205333	658.507	71.291	6607.41	4957.86	10213.1	11701.8	6877.55	7964.38	11494.5	13457.4	7747	13648.3	11058.5	14502.9	16717.7	15244.3	17058
M471T926			0.21819	1.19684	0.020575	471.289	925.902	5909.48	6022.69	4527.32	5097.08	4045.79	5203.95	5722.2	5905.72	5954.23	5816.96	6607.46	6863.78	8186.34	7205.9	4996.51
M486T846_2			0.397545	0.836386	0.0205866	486.178	846.226	7377.62	7561.02	8106.73	6251.47	7525.85	5770.65	6814.42	5335.09	6254.79	5901.23	5700.78	5618.13	6172.46	7175.56	6793.62
M279T616			1.19108	0.613416	0.0205891	278.951	616.332	18178	31094.3	20980.9	35478.4	35450.1	38763.5	15588.7	12879.5	13899.5	16390.1	24566.3	27057.1	1303.64	9265.74	9062.26
M329T919			0.49182	2.10184	0.0207556	329.191	919.19	3049.4	1988.04	1566.08	1436.5	2911.06	4155.31	5994.58	8997.42	4545.92	5782.31	4105.59	2325.37	4873.62	3378.16	3583.69
M369T54_2			0.49073	1.87423	0.0208355	369.205	54.072	3050.62	4740.68	2376.39	1833.98	1389.42	3176.56	6980.14	2662.77	7090.78	6045.64	3954.28	4317.95	1838.01	2089.09	5175.16
M1142T693			2.73626	0.509776	0.020928	1142.01	692.678	76487.3	65050.8	158215	156058	125062	199371	41546.4	76790.6	107974	59428.4	64903.5	47107.4	86858.3	34831.5	101176
M467T892			0.190051	1.44065	0.0209842	467.039	891.652	1263	1277.15	1025.07	876.654	1502.9	1642.79	1498.1	1956.74	1394.21	1821.48	2542.96	1717.5	1724.9	1491.09	1129.76
M128T192			0.311321	0.611698	0.021041	128.027	192.236	2365.12	1949.61	1822.55	1771.94	2022.46	1399.01	442.197	1229.35	1351.69	882.682	892.317	2132.72	1295.14	1430.3	1264.06
M303T917			0.292463	0.793131	0.0210783	303.128	917.111	2930.92	3395.75	2921.41	3539.86	2744.43	2691	2001.99	2378.35	2863.05	2866.07	1797.93	2546.14	2029.83	2489.71	3158.09
M274T388			2.85603	1.67992	0.0211394	274.274	388.222	139574	143077	65166.9	155894	203406	186201	316072	221798	250006	329233	116142	267448	224697	122676	249418
M290T894			0.656646	1.92748	0.0211893	290.145	893.827	4756.95	4573.19	5083.61	7392.42	6296.31	5160.4	10199.6	12891.2	4213.5	17756.8	8882.55	10169.9	3771.21	6307.45	7987.84
M798T907			0.305899	1.50414	0.0212143	798.319	906.848	3225.68	3839.56	2382.26	2456.61	2836.94	1266.94	3372.14	3254.32	4913.39	4240.84	3254.87	5042.67	2838.11	3809.46	3648.75
M347T888			0.887413	0.678856	0.0212702	347.1	887.664	18295.5	24468.5	26647.9	25009.5	17862.9	19044.2	12703.5	18639.3	22753.9	14449.6	10267.3	10339.4	13806.2	23359.2	16451.6
M730T359			1.80726	1.9768	0.0213076	729.586	359.495	23037.5	46471.5	68566.8	16957.1	55773.5	50152.5	90144.7	67427.1	90614.3	32938.3	126301	108438	72274.6	31815.5	51249.9
M267T199			2.28025	0.448756	0.0213231	267.145	199.178	139902	158376	68113.6	95052.2	25452.9	120720	58500.8	50271.7	46252	41152.2	27238.7	49255.7	65271.4	30555.8	39114.8
M527T72			0.396998	1.52988	0.0214482	527.224	72.461	3108.68	3787.03	5592.16	4091.33	5512.91	880.74	6175.03	5909.43	6381.43	5761.29	4858.22	6060.23	5525.13	3553.62	6405.24
M562T719			0.20952	1.60369	0.0216124	561.939	719.433	748.2	386.848	1077.59	1479.41	1712.58	1610.38	1737.82	2221.37	1243.65	2176.94	1970.85	1899.3	921.221	1375.25	1383.11
M727T918_1			0.297808	0.660213	0.0217554	726.871	918.068	1800.25	2862.45	2412.28	3335.41	2190	1419.19	1405.05	1712.42	1609.42	1736.69	1431.25	1361.08	2643.89	2013.45	2094.89
M631T422			0.29713	1.31522	0.0217628	630.55	422.31	4050.7	4038.06	4725.86	3012.39	4206.18	3502.98	4688.64	4468.29	4683.79	4543.98	6844.48	5726.09	7411.37	5870.92	5374.43
M175T71			0.655601	2.1429	0.0217777	175.085	71.12	3115.7	3084.23	5796.88	4873.58	7757.92	3215.91	10989.8	7033.12	9654.48	17132.8	10796.6	4060.43	4817.61	10681.2	8372.09
M406T82			0.649362	1.34737	0.0218418	406.352	81.8615	27536.3	24751.1	22843.6	28227.7	25781.2	23258.6	21315.5	39101.8	43922	32208.3	32880.5	35909.3	113614	125202	126585
M687T607			0.333328	0.654999	0.0218786	687.208	606.618	2326.52	4034.7	2473	3668.64	2436.19	2235.19	2401.98	1643.34	2163.06	1774.6	2080.06	1186.06	3316.99	2390.86	1881.23
M664T779			0.486397	1.54295	0.0219233	664.216	779.469	7382.22	4983.03	7278.99	6628.86	5395.97	2020.59	9970.63	11606.3	8813.13	6974.52	6693.9	7923	9424.46	9469.24	9189.46
M495T1012_2			0.186219	0.703947	0.0220658	495.474	1012.05	1322.48	958.709	943.66	939.92	1160.22	908.947	770.066	607.954	838.08	1107.56	506.62	558.083	526.366	674.325	918.357
M286T974			0.636724	1.15271	0.0221162	286.055	974.1	90159.1	83535.3	89242.6	93242.2	76541.3	76576.6	95567.1	94323	101161	113915	85927.6	96175.2	86578.6	99406.4	85026
M1169T1064_1			0.160529	1.55747	0.0222748	1169.33	1064.21	643.573	535.885	712.886	454.315	482.006	520.498	1105.81	698.791	776.741	1281.75	604.202	748.942	737.608	706.01	650.701
M374T719			0.217864	1.28725	0.0222837	373.978	719.297	2059.01	3650.25	2425.55	3196.49	2837.32	2773.45	3219.78	3814.64	3141.61	4382.56	3369.59	3880.48	2580.48	2834.39	2937.34
M156T901			0.40702	0.701712	0.0223151	156.041	901.02	3899.14	4207.89	3300.66	4811.28	4032.39	4456.12	1436.54	3504.87	4054.22	3338.2	3018.89	1984.83	3717.06	3191.22	4204.06
M709T410_2			0.311881	1.8267	0.0224004	709.439	409.897	1662.93	1564.12	2139.11	2631.24	1095.33	1511.66	1691.88	4438.3	3220.87	2293.73	4822.84	2903.37	2706.62	2504.07	2316.04
M568T64			0.365917	1.27527	0.0224261	568.476	63.9065	10065.9	8498.94	11791.6	7834.03	7281.08	8102.3	11056.9	9084.51	12948.5	12976	10867	11388	10985.4	11649.2	10528.5
M472T826			0.456058	0.729018	0.0225808	472.24	825.569	7710.87	7002.85	6094.12	4701.36	5647.09	6156.61	3558.49	4967.96	5967.94	3029.23	4286.6	5391.56	4920.12	8116.32	4417.28
M226T57			2.17048	0.548392	0.0226052	226.18	57.305	69239.5	162322	117133	105532	122497	66136.3	82316.2	64436.2	83183.2	48979.3	15071	58553.5	116876	124568	114480
M600T570_2			2.53422	2.03591	0.0227142	599.918	569.62	99631	44496.7	110027	71304.9	82253.8	47069.2	173380	255728	147787	151626	149053	48320.3	127689	73646.8	130872
M496T389_2			7.49149	1.63285	0.0227168	496.338	388.679	1377108	935159	958490	1059086	969849	957320	2217723	2331271	1080093	2102028	1115364	1.37026e+06	1.86582e+06	1.0057e+06	1.7641e+06
M387T56			0.72211	0.472	0.0227691	387.325	56.3375	12494.4	12231.5	2335.32	7887.68	9715.65	10132	4027.6	3217.05	6001.42	8065.68	2176.05	2376.17	5810.26	16196.2	4222.28
M312T250			0.949277	2.09764	0.0228688	312.325	249.648	10149	5948.92	10943	1804.08	17009.3	10119.5	28436.9	29932.3	15948	18318.1	11563.7	13214.4	26935.2	21944.2	27190.7
M282T320			0.420392	1.3613	0.0230606	282.296	319.596	6192.77	6217.79	4606.99	5810.44	5423.98	7207.75	10715.9	8019.27	8240	8637.31	5375.37	7283.58	8422.2	10569.7	10074.2
M509T389			0.341501	0.591431	0.02314	508.761	388.652	2608.65	3331.26	2464.43	2198.77	2429.99	2686.32	1441.94	538.79	1669.02	3193.5	1431.24	1022.45	2024.36	2923.84	2574.79
M487T920			0.227469	1.95169	0.0231563	487.162	920.483	628.538	735.943	586.362	678.951	643.615	799.179	925.894	2214.46	1307.25	1842.54	781.134	877.147	719.753	1183.84	998.696
M690T791			0.486133	0.776169	0.0231726	690.131	791.131	8363.75	9669.3	9575.99	8163.17	7275.06	7122.36	6285.36	4677.56	7572.64	8418.54	6003.68	5982.3	6319.6	6602.89	5655.18
M901T563			1.0808	0.472917	0.0232057	900.699	562.864	30441.1	19633.4	19373.7	5986.26	29616.6	27733	5883.97	7621.05	6584.21	18007.6	16250.9	8448.19	16657.1	16110.3	19993.3
M408T76			0.671137	1.55938	0.0233111	408.256	76.201	7301.84	6877.8	19646.5	16734.2	21279.2	10226.8	22007	18080.5	24616.8	18164.8	20414.5	24688.8	33575.4	34233.4	37165.1
M429T60			1.37304	0.447543	0.0233217	429.298	59.8585	55033.3	47021.2	17799.9	44672.7	33377.3	12920	15916.7	19434.1	21902.3	18373.5	12147.3	6578.99	9616.95	20172.9	12765.7
M487T704			0.726079	0.611897	0.0234552	486.988	704.28	9636.68	11653.2	13172.2	10823.5	12579.2	9636.55	6875.92	11646.8	6286.2	2471.43	3363.96	10659.6	11243.1	4855.2	9479.92
M189T76			0.514673	0.378982	0.0234582	189.076	76.201	1374.31	4557.92	6988.77	5896.01	1727.38	4382.95	809.734	1123.2	1414.01	1020.68	2305.7	2773.68	2003.28	5960.86	6113.09
M314T136			1.4919	0.406667	0.0235336	314.09	135.519	24063.5	61578.4	75264.4	39854.5	16520.3	35523.4	25166.7	19927.2	18051.4	11343	13690.1	14628.9	18105.3	36972.5	41184.8
M418T56			0.78569	0.606532	0.0237524	418.298	56.374	15698.8	23974.4	17204.7	8930.41	13408.6	16965.8	13657.9	5076.32	11500.8	8221.31	11142.2	8739.25	12476.2	13666.3	9780.56
M1054T1042			0.339203	1.18278	0.0238201	1054.34	1042.21	16571.6	16908	15546.1	17425.3	14622.4	12180.2	20616.6	18267.5	19282.5	17004.3	19365.1	15762.1	15754.5	15043.7	19352.2
M399T601_1			0.300293	0.62946	0.0238458	399.022	600.783	2332.18	2402.88	2518.42	2620.66	1762.11	2071.5	2254.32	1221.64	1741.73	2024.59	1063.19	323.004	881.197	1308.76	1669.33
M273T937			0.728023	1.57625	0.0238462	273.036	936.715	10009.7	12136.9	14875	13351.2	15309	11542.8	21113.9	12277.1	15524.5	28436.3	17128.4	27244.9	12581	23423.3	13911.8
M586T68			0.603382	2.22646	0.0238766	586.466	68.049	2573.86	3229.52	5288.34	3878.18	2299.99	3146.84	8799.21	4605.56	14292.6	7605.29	5316.43	4837.89	5864.46	6181.08	4342.19
M949T791			0.813404	0.707402	0.0239509	949.144	791.385	25179.9	20462.4	26235.3	16839.6	19652.5	18940	17348	11232	17860.7	20742.7	13568.3	9307.3	5865.97	11683.6	14345.2
M495T76			0.832664	2.06438	0.0239844	495.439	75.604	9447.32	8225.51	8346.88	4629.07	4526.89	5290.11	19429.3	15187.9	17120.5	19524.6	5639.73	6634.73	8783.7	7431.94	7978.79
M838T82			0.455613	1.23771	0.0240903	837.614	81.8995	13264.1	15838.3	17050.4	14236.6	10645.2	12551.5	17813.5	17005	16410.3	13862.5	19060.5	19303.8	14099.6	16284.5	13315.7
M477T897			0.468802	0.657945	0.0241987	476.634	896.781	6277.96	8166.22	6305.81	6083.52	4213.56	4304.77	3686.54	4287.05	5565.76	2084.89	4113.79	3521.54	4398.32	4007.11	4732.16
M213T886			0.675906	0.587271	0.0242148	213.014	886.486	11748.9	13885.9	9134.33	9566.31	8336.93	6546.23	1296.25	5693.05	7247.17	8315.91	4092.83	8132.2	4882.09	7309	5059.94
M354T570			0.36064	0.639951	0.0243969	354.068	570.29	2736.99	3488.64	2882.17	2186.45	3473.66	4986.14	1586.05	2644.61	1490.67	1855.55	2589.98	2474.76	3050.24	2904.87	2111.25
M510T709			0.605813	1.49131	0.0243991	509.949	709.31	18553.8	10204.1	8365.23	7660.55	18111.5	12145.2	20431.5	15816.9	19447.5	14119.4	22396.8	19696.2	15662.4	12712	12973
M913T970_1			0.264754	0.664852	0.0244875	912.754	969.84	2523.23	2366.16	3010.64	2024.4	1607.11	2073.72	2386.7	1602.04	1306.35	1371.74	1557.82	820.829	2663.96	2118.49	2448.38
M403T563			0.56142	0.59417	0.0246692	402.909	563.464	5170.16	6724.17	5237.56	6169.58	4346.02	9715.92	5289.07	1740.59	4587.77	4726.47	2975.76	2880.58	4185.56	3492.97	4150.11
M397T68_2			0.750049	2.87253	0.0247785	397.347	67.97	2337.58	4234.94	4207.44	2032	2197.51	2890.54	17569	8506.01	4927.12	10861.8	4021.17	5533.17	7528.84	6215.67	16346.6
M230T325			2.00094	1.65709	0.024791	230.247	324.949	86797.7	97334	102622	16839.1	106677	88579.4	123328	129497	205607	155179	97839.4	115189	133856	130907	121214
M137T361			2.59741	2.66493	0.024892	137.045	360.969	41303.5	27325.9	87872.5	24454	37007.7	30679.6	127487	202171	48007.9	148235	58454.5	78262.4	58213	85299.1	79369.5
M689T321			0.494089	1.79253	0.0249843	688.522	321.032	3434.41	3893.78	5891.22	2212.57	4729.56	2600.89	11305	3998.92	7044.31	6464.28	5732.37	6257.43	5174.61	6512.49	5448.22
M741T877			0.416	0.612085	0.0250328	741.122	877.258	4288.04	4722.65	5096.76	5785.11	4453.26	2944.68	3475.48	3407.38	3261.22	4308.75	1271.32	979.959	4938.28	3914.7	5072.95
M359T887			0.328692	1.52941	0.0250978	359.121	887.138	711.402	2582.53	4804.31	2974.9	4638.41	4710.72	4970.91	5419.26	5224.48	5021.59	5852.97	4744.92	5984.54	5280.76	6533.91
M540T871			0.382612	0.731625	0.0251775	540.14	870.807	3608.13	4332.51	3564.39	4300.32	3647.14	4751.42	2797.29	2407.67	4299.9	2311.88	2135.88	3755.57	2881.18	2329.64	2703.11
M491T790			0.330166	0.670717	0.0251793	491.133	789.815	3140.46	3489.53	1814.8	2354.11	2307	2949.28	1562.1	1305.13	2746.77	1522.22	1533.99	2098.28	2200.75	2174.77	1813.44
M247T746			0.433117	2.43845	0.0252052	247.128	745.64	1002.06	1170.42	1461.93	1596.49	2297.92	898.542	4045.63	5692.4	1352.12	4853.42	1296.65	3309.51	1746.38	962.752	1373.61
M242T847			0.381664	0.660581	0.0252476	242.041	846.799	3546.92	3988.6	3908.35	5147.92	4124.56	3087.47	2801.09	2608.03	2549.36	4458.55	1983.19	1324.13	2573.24	470.932	3567.5
M282T888			0.252672	1.8237	0.0253449	282.075	888.188	975.963	367.842	1124.35	1035.06	2036.38	1623.06	2678.8	1203.55	1715.52	1858.22	2446.17	3160.26	2256.94	470.862	1583.68
M504T900			0.318267	0.4826	0.0254723	503.984	900.281	2687.29	2202.43	1155.62	2827.21	1166.93	1188.28	769.667	680.697	1250.76	581.685	530.203	1605.5	1663.47	1993.95	1751.16
M344T335			0.609072	1.70274	0.0254899	344.314	334.705	7437.09	9710.86	4729.14	5019.16	3560.16	5182.16	9091.37	10737.8	14752.5	12534.1	6822.87	6744.72	9864.1	10883.2	12215.3
M91T62			0.4842	0.590592	0.0255267	91.0533	61.75	4707.23	7070.23	6658.26	5696.09	2836.11	7345.95	3783.63	3022.8	2657.34	2893.07	2014.03	5894.63	7472.76	4878.91	3640.76
M734T613			0.342823	0.777606	0.0255541	733.747	612.644	4234.34	3735.27	3782.38	3895.38	3722.94	3617.69	2107.5	2734.66	3696.82	3481.62	2108.16	3746.83	2878.79	3294.62	4304.92
M614T69_2			0.580992	1.46181	0.0256804	614.481	69.214	10503.7	4543.88	13391.3	12327.6	9784.14	10224.4	15214.5	16380.3	10570.1	11814.6	15771.1	19090.7	22300.2	20641.9	25078.5
M351T434			0.218197	1.49793	0.0257173	351.183	433.661	1519.57	1456.87	1959.32	1981.39	760.032	1203.62	1938.35	2747.78	2751.78	2194.79	1408.93	2261.16	2188.37	2327.79	2028.27
M488T579			0.183426	1.50993	0.025734	487.964	579.46	634.681	797.446	663.054	558.752	1154.13	671.447	1206.38	1265.81	613.34	1137.04	1076.84	1464.33	1481.81	984.34	821.573
M479T411			0.312314	1.52939	0.0257388	479.358	410.532	2526.91	2955.13	3169.52	2086.95	1596.24	1716.55	3984.27	4554.13	4384.33	3768.56	2547.09	2251.54	2579.09	1679.38	3627.13
M263T929			0.412408	1.28167	0.0257757	263.086	929.035	13724.3	12701.9	8128.38	10310.6	16104	15320.5	15881	17998	15504.8	14083	17309.5	17001.7	14023.7	9163.82	18723.1
M466T394			0.682822	1.73099	0.0257782	466.327	393.632	9310.06	8037.73	9752.18	6464.25	6435.23	5724.78	13133.9	12609.1	10220	22643.4	8459.11	12082.4	14531.3	8218.27	15460.3
M349T846			2.24235	0.699145	0.0258606	349.116	846.126	119297	172507	154240	150410	92239.3	131570	100110	60140.8	137708	89316.4	104071	82136.4	105712	99605	102817
M227T891			0.141032	1.31922	0.0258617	227.123	891.289	963.513	734.47	993.84	1239.62	1090.37	722.937	1178.9	1386.15	1038.55	1194.12	1170.28	1610.57	697.738	969.911	1417.04
M246T727			0.426532	1.79426	0.025863	246.109	726.704	5007.67	4907.38	2569.36	1599.57	410.24	2451.1	6047.1	4299.6	5681.94	3323.51	5346.01	5706.17	7096.13	4068.11	5869.86
M116T805			0.683843	1.646	0.0260302	116.07	804.542	11369.3	10760	10946.2	10818.9	7747.01	6073.78	17644.6	8964.17	9240.85	21154.8	20432	17563.1	11087.5	5658.55	13647
M245T82			0.421105	1.42582	0.0260433	245.463	81.8445	6023.14	8761.57	2385.55	7664.4	7347.59	7454.22	7167.84	9331.63	11027.3	10495.7	8621.08	9871.12	8553.08	6919.9	7378.68
M517T906			0.251186	1.43749	0.026183	517.222	905.702	2840.25	1678.44	3071.77	3254.17	2268.83	1652.31	3366.97	3308.64	4506.6	4272.83	3243.18	2527.48	2460.1	2876.9	2520.61
M425T869			0.201112	1.28329	0.026244	425.201	868.917	2546.81	3377.98	2483.29	3401.68	2301	2084.35	3096.05	4260.63	3676.92	3428.26	3266.9	3054.32	3480.85	2517.26	4111.08
M505T892			0.136114	1.32683	0.026257	505.025	891.77	923.4	841.555	839.079	497.556	721.908	894.429	1400.61	1068.75	945.807	905.526	984.321	954.893	1442.81	978.93	1005.51
M337T60_1			1.2869	1.72553	0.0262902	337.272	60.4415	27577.3	25175.6	32504.3	18547.5	24181.6	26685.9	67262.3	48668.7	55765.5	45309.9	22240.9	27644.6	47758.1	53215.8	47377
M677T72_3			2.47653	0.559598	0.0264423	677.417	72.38	167461	182592	183207	179603	104732	95855.1	115234	108095	118704	122670	24496.3	21965.2	126209	119738	117108
M123T7			0.701064	3.69206	0.0264727	123.049	7.037	2142.16	2249.98	1137.57	2262.33	2451.51	2551.3	4653.43	7545.7	2232.11	17731.8	5925.87	9150.53	1858.2	2052.09	4787.67
M523T1003			0.355	0.805306	0.0267898	522.926	1003.03	4904.72	4502.66	6309.44	5224.25	4675.86	4307.97	3992.83	3893.64	4697.56	4317.04	3014.67	4182.97	5003	4866.89	3361.27
M443T77			0.651997	2.05183	0.0269037	443.326	77.378	7946.77	3647.36	4893.28	1623.4	6112.26	5722.31	8554.15	9349.7	10231	18906.9	6142.9	8257.99	9009.58	5098.9	6168.97
M328T326			0.575417	1.81926	0.0270266	328.319	326.09	6027.95	5440.46	8148.52	969.202	3483.49	4796.88	9673.91	9400.92	11789.3	11078.4	5057.99	5515.32	6319.94	7530.63	9796.65
M487T1061			0.521738	1.29996	0.0270492	487.211	1060.87	11305.5	12777.5	11732.6	13891.7	10035.4	13313.4	16417	14665.2	16080.5	18978.7	18533	10295.3	12361.8	13241.8	11766.7
M268T719			0.407111	1.33362	0.0273375	268.014	718.594	8096.32	10865.7	8226.31	10492.6	9780.32	5261.28	8751.3	14087.1	12063.8	12869.9	11970.5	10569.3	10201.3	9779.87	10684.8
M515T404			0.388302	1.62961	0.0273818	515.357	403.964	4715.53	2498.47	3729.24	3705.95	4403.59	3348.97	4562.52	3827.59	7203.25	8859.31	7675.41	4378.15	7313.43	6737.7	6715.23
M186T321			0.999918	1.45781	0.0273894	186.221	320.93	32712.3	28877.3	35412.9	15051	33555.1	36357.1	43848.5	49584.2	50036	57477.3	28600.7	35724.4	38766.9	36470.5	38681.2
M298T1194			0.482591	1.65646	0.0275743	298.186	1194.08	5964.57	5016.31	5796.13	2351.66	1988.56	4833.84	7302.28	6535.02	6777.54	5958.87	5265.93	11147.3	5496.72	3337.42	6968.7
M231T445			0.401015	3.51322	0.0276639	231.169	445.49	246.266	718.94	328.827	1572.43	105.388	1441.89	2416.81	4950.74	1746.39	3813.48	223.691	2355.33	186.911	167.909	242.627
M554T986			0.429123	1.44921	0.0276837	553.949	986.227	3835.97	5420.19	3034.75	3906.74	3705.44	6421.45	6772.05	5890.44	7232.17	8406.64	4714.85	5133.73	1612.48	5868.73	3528.3
M211T892			0.322877	1.33332	0.0277251	211.373	891.854	5841.41	5116.14	4726.19	2377.28	5535.07	5348.44	6053.44	5439.85	6101.06	6076.81	7050.92	7870.35	5931.03	5942.5	5516.9
M386T419			0.330201	1.58935	0.0277939	386.343	419.466	2053.35	3047.15	3463.72	2525.77	1966.08	1448.18	4477.69	4503.84	4596	1803.78	3179.47	4491.53	1849.29	1891.46	2106.4
M835T310			1.22582	1.56231	0.0278731	834.595	309.662	40027.4	36959.2	42201.7	25111.6	47724.1	30569.6	65131.1	46398.8	43696	45552.9	91059.4	55921.3	52832.9	44557	56658.3
M176T700			1.09019	1.17082	0.0279619	176.04	700.498	124978	168073	155178	162395	145080	146001	190624	163077	186525	197152	171809	146549	175095	167414	177763
M741T349			0.374358	1.35103	0.0279872	740.514	349.022	7783.96	8473.5	5222.52	9022.68	8041.48	5957.99	10801.1	8482.84	9955.09	8350.93	8942.92	13591	9968.65	6632.61	10384.1
M576T74_1			2.24496	1.92874	0.0280134	575.502	73.634	73489.3	60897.8	70750.7	54840.2	41140.3	45210	170749	127239	134945	133701	52952	48392	61228.6	64498.4	63582.2
M426T422			0.385838	2.33786	0.0280166	426.298	421.865	786.969	3022.54	961.663	981.644	696.022	940.77	2766.94	2222.79	1288.93	3143.58	2660.41	5193.2	1294.58	1000.58	2699.72
M625T877			1.26644	0.769234	0.0280217	625.112	876.891	51554.2	61466.1	56871.9	69156.2	48168.8	42441	38103.2	40754.1	53657.8	48802.1	37239.1	35028.2	44803.2	46634.5	46539.4
M827T83_1			0.421533	1.31491	0.0280319	826.592	83.084	6169.82	10308.8	9648.23	8285.38	6094.55	8767.6	12207.1	8912.32	9636.13	13336.6	11149.9	9549.04	8779.28	6468.46	9192.51
M162T516			0.990599	0.273276	0.0282027	162.021	516.219	13564.3	26954	9732.73	9156.62	3137.87	28134.7	1853.22	6893.57	2805.28	1278.42	6742.66	5207.58	17532	15061.3	13487.8
M284T164			1.02408	1.64355	0.0283083	284.294	164.199	32784.8	23916.2	21216.6	12036.4	9598.93	16144.2	47671.2	30634.2	31356.8	25247.7	29779.3	25464.4	23960.4	38157.8	21380.3
M246T818			0.424057	0.703626	0.0283506	246.078	817.812	6065.95	5309.28	6385.38	4855.91	3594.32	6753.12	2730.17	5639.92	3444.48	3220.65	3724.03	4435.07	4996.25	4044.85	4530.83
M648T554			0.518597	0.559923	0.0284009	647.921	553.612	4789.85	3792.8	3679.05	5527.9	7695.72	7584.63	2202.25	4614.82	3030.34	3386.18	4569.67	713.37	3221.65	4212.77	5651.34
M508T353			2.12691	1.91657	0.0285465	508.374	352.606	32676.2	48278	122764	40595.2	20455.8	88834.7	140162	128424	100885	156706	75289.8	76242.3	116819	123028	49727.9
M648T63			0.362982	1.80751	0.028611	648.335	62.999	1597.27	3796.6	1434.92	2674.53	2329.39	2019.8	4071.09	4301.24	3432.71	2409.7	7072.66	3751.11	1767.15	2207.59	1957.76
M906T1348			0.684923	0.658332	0.0287145	905.828	1348.48	11815.7	13859.7	6637.26	13482.9	16467.5	11302	11635.2	5910.82	7740.73	7031.8	10021.1	6090.63	10946.4	10615.8	5440.7
M454T384			0.810575	1.6837	0.028769	454.29	383.671	13445.9	14132.4	16822.6	7690.56	8884.95	8178.69	22840.5	20785.1	26695.8	23162.1	13469.3	9483.76	22255.6	21833.7	21141.8
M271T59			0.793921	3.24524	0.0288259	271.244	58.555	3320.74	1770.3	3359.82	5625.51	1535.81	2074.74	11670.2	3175.82	12594.1	16607.2	12576.2	774.74	3651.62	3781.97	1787.66
M227T649			1.89903	0.782695	0.028838	226.987	648.761	93532.2	145060	118657	112825	136344	134824	83303.3	90709.9	102042	97321.2	127852	78938.6	84320.4	122828	95725.5
M678T72_4			1.11002	1.85898	0.0288938	678.474	71.9185	17551.3	12941.5	22608.8	16966.5	14558.7	7311.01	13850.3	32570	14783.9	30634.5	38827.4	40244.3	20043.9	24952.2	24986.2
M348T107			1.72718	1.27076	0.0290354	348.31	106.854	217419	204581	206924	157057	166893	156813	217798	259439	259023	287804	191817	194266	194234	195528	197971
M344T886			0.569171	0.757828	0.0291433	344.236	886.087	9241.69	9730.57	9187.52	10121.7	9511.88	6515.08	4437.24	6520.96	7047.26	5873.73	9204.11	8073.17	8153.09	11195.9	9272.09
M508T830			0.359158	1.53911	0.0291751	508.217	829.665	3409.35	3550.36	2613.84	3435.07	3165	2518.65	4301.34	4325.68	6469.82	6941.88	3116.03	3614.67	4352.72	4023.2	4532.54
M465T868			0.378049	0.700563	0.0292301	465.108	868.365	5811.21	6128.19	3404.91	4944.27	3569.44	4443.87	3093.97	4680.26	3355.67	3454.64	2685.91	2556.79	3420.71	2823.56	4658.56
M106T759			0.889719	2.24856	0.029242	106.049	759.352	10561.7	8557.91	6165.28	10405	3994.6	3223.66	15985.9	19967.9	19218.2	27385.3	6514.25	7409.8	11074.3	12354.6	8998.42
M1198T696_1			0.514198	0.817387	0.0292704	1197.51	696.218	9868.41	8470.87	9225.45	8750.19	9304.15	12459.8	8705.07	6587.53	8865.7	7701.67	8403.17	7209.75	7988.02	10121.1	9420.45
M318T914			0.893996	0.604263	0.029292	318.128	913.853	11701.7	24137.1	16058.6	29939.9	17333.2	18064.9	9048.33	19163.3	10921.2	11100	9922.53	10685.7	10699	8945.19	12431.3
M1190T889			0.323893	0.737173	0.0293659	1189.57	888.508	3378.14	4040.62	3783.59	3704.31	3114.51	3036.56	3274.84	2112.62	2688.82	2350.76	1453.27	3642.89	2946.72	2262.43	3180.63
M787T74			0.520583	1.41916	0.0293811	787.489	74.05	11572.9	9179.19	5569.02	7202.46	7853.75	8325.93	10964.9	9054.25	14305.5	14844.8	12859.5	8507.92	7465.13	4737.09	5844.32
M130T265			3.04661	2.46661	0.0293817	130.064	264.567	111237	70527.1	97606.9	61720.3	34103.7	76924.4	91803.7	270728	112858	353284	137164	149365	95001.6	137695	117239
M351T42			0.686259	3.97674	0.0294374	351.017	41.644	932.741	541.19	3430.8	2285.58	1491.33	909.323	8476.98	12426.8	1511.79	7435.53	697.786	7591.8	9983.96	9231.42	10422.4
M466T905			0.238127	1.51722	0.0294792	466.146	905.284	1007.9	1048.57	2028.38	1276.41	1482.79	1405.81	2600.74	2871.48	1524.82	1411.82	2131.77	1976.22	2379.05	2318.58	2478.07
M395T801_2			0.276216	1.68717	0.0294831	395.112	800.749	1332.24	1084.63	1471.96	2183.16	1400.58	1488.19	2330.31	3058.2	2268.09	4083.59	1772.61	1605.54	3354.2	1650.67	1262.73
M933T894_2			0.163654	1.38964	0.0294851	933.437	894.386	1083.15	1016.69	1435.2	1449.36	1243.91	903.15	1820.4	1550.82	1462.49	1168.46	2310.7	1597.29	2105.75	1250.15	1376.28
M294T62_2			0.958087	0.227229	0.0294948	294.241	62.378	3913.99	15158.3	9453.62	1842.2	25842.7	21649.9	2632.54	2223.77	2069.19	2574.45	4524.32	3667.98	18181.1	11870.4	5853.96
M290T489			0.291978	0.606887	0.0295604	290.042	488.899	2154.22	1858.12	1669.61	2866.78	2594.42	1135.12	1544.18	1453.35	1815.6	1192.46	821.566	624.36	744.93	2004.01	779.845
M568T620			0.254218	0.677758	0.0297008	567.856	620.152	2023.32	2576.25	2550.32	2509.44	1319.33	1365.56	1596.42	1679.46	1124.44	1583.38	1177.3	1205.38	2919.93	2381.38	1177.73
M865T603			0.370028	0.584227	0.0297107	864.957	603.082	2096.43	3042.77	2807.09	2524.92	4245.31	3694.75	1653.86	1289.23	2848.11	2509.54	231.624	2224	3105.85	3321.2	2635.53
M305T865			0.14526	1.51708	0.0299395	304.998	864.677	766.248	247.2	608.121	862.227	475.45	713.663	961	810.604	1297.24	962.285	671.51	869.45	581.715	692.134	880.349
M487T493			1.36764	3.33446	0.0299451	487.176	493.243	7278.33	7007.78	8279.4	5287.79	11603.9	7424.41	18472.3	38066.1	4739.11	17963.7	22640.8	54442.8	20606.1	22473.7	19084.7
M383T791			0.588799	0.786766	0.029964	383.114	790.978	10119.7	11631	11969.2	10955.3	12504.5	11817.2	9015.78	8002.72	10425.1	5485.74	12034.3	9320.58	11126.2	10881.6	10116.3
M289T839			0.395367	0.67074	0.0300818	289.004	838.7	3800.43	4153.32	3564.13	2711.8	4540.13	3324.48	2292.22	2390.03	2056.78	1859.97	1795.7	4424.8	4331.87	5564.05	5233.68
M990T696			0.358987	0.680377	0.0301722	989.696	695.753	3753.6	3449.68	2667.82	4066.89	2059.89	4063.21	1388.31	2196.97	2651.21	2339.59	1837.34	3235.68	1879.71	2189.6	2399.47
M246T718			0.423982	1.31068	0.0301796	246.032	718.463	9974.87	11949.8	9225.96	11794.2	11225.8	11320.8	9926.77	16797.3	13150.6	18752.2	12956.3	14255.1	11315.4	10802.4	13430.3
M595T778			0.511104	1.5665	0.030367	595.149	777.77	7061.68	7279.04	5351.93	4380.22	4371.78	6589.74	7014.46	13774.3	5803.28	11227	9162.7	7899.48	12734.4	6795.33	4857.89
M1170T1064_1			0.119356	1.24507	0.0304228	1169.63	1064.15	981.351	1023.63	1061.15	962.5	742.581	612.14	1175.09	1276.22	1050.78	1178.13	940.789	1081.62	1278.03	995.822	1015.07
M259T382			0.288148	1.3553	0.030431	259.171	382.389	4312.44	3858.88	4196.29	3798.22	1962.59	3619.26	4298.76	6749.43	4546.95	4748.08	4423.42	4707.94	5285.29	6512.63	4370.92
M496T324			0.622919	1.69481	0.0305526	496.3	323.922	4046.3	9062.83	14997.3	9797.34	5580.69	4394.32	13819.6	9604.93	14223.1	9445.08	17608	16444.8	12113.9	16494.4	16746.8
M214T309			0.745478	1.41615	0.0305761	214.252	308.628	19852.5	21009.8	22914.7	9105.52	22217.2	22248.6	27664.8	29616.1	35503	31396.2	23104.7	18897.8	20577	27932	25538.9
M178T629			0.340776	1.77077	0.0306756	178.024	629.124	2863.89	1464.2	775.26	2521.75	2552.59	3209.11	2522.46	5571.27	2560.71	5592.31	4169.88	3288.34	2205.24	3140.5	3127.23
M137T567_2			6.19755	1.26412	0.0307241	136.94	567.419	2822569	2940847	2898856	3018109	1511517	2730320	3481492	3655796	3884504	2911918	3065304	3.12861e+06	2.76417e+06	2.96415e+06	2.98136e+06
M602T601_1			0.257432	0.486656	0.0309097	601.519	601.39	686.103	1719.94	1145.66	1718.56	1158.71	1308.68	482.79	1046.9	1057.74	1107.47	7.28071	63.3872	1743.02	1617.93	735.584
M217T871			0.163184	1.18127	0.0310085	216.983	870.693	2905.88	2131.2	2987.01	2276.12	2333.49	2655.91	3023.5	3384.27	2643.55	2738.72	3059.01	3212.04	3163.09	2700.88	1933.12
M443T383			0.53	1.6829	0.0310504	443.354	382.546	5646.14	3924.13	6514.39	5670.3	4294.32	4582.8	10342.1	7028.7	8526.06	14181.2	5636.07	5836.74	6840.57	8177.77	7152.42
M371T420			0.351481	1.51259	0.0315535	371.323	420.11	3263.15	3110.47	2250.72	2121.19	2114.92	3220.93	5360.08	3112.09	5861.38	3392.4	3342.07	3256.46	3473.82	3225.47	2911.19
M416T771			0.867293	0.16275	0.0315806	416.046	771.048	18653	22405.4	5217.74	2890.4	1438.76	17174.2	842.255	5111.95	1728.13	1280.33	1190.95	877.5	8907.02	13301.8	8530.25
M666T402			0.248748	1.4705	0.0316086	665.915	402.458	2205.04	2213.21	2743.86	4147.43	1765.58	2758.14	3564.12	3845.84	4388.32	2278.65	4515.66	4690.21	2133.45	4081.26	3532
M635T999			0.677296	1.2002	0.0316697	635.134	998.823	52602.7	60109.5	56428.6	58053.7	71209	75578.6	71528.9	75103.1	65041.7	69429.5	88527.8	79221.7	77662.3	57682.2	57102.9
M340T699			1.02566	1.16733	0.0316972	340.045	699.295	178904	212063	167743	172879	220095	196090	189930	207005	221011	227445	252667	241772	210933	182249	222988
M309T821_2			0.437224	0.49375	0.031703	309.206	821.389	5908.64	5933.95	1872.11	2191.94	4517.02	4874.07	2635.54	2215.24	1100.62	3052.22	3078.47	408.672	5473.26	4373.28	2015.86
M908T1032_3			0.182646	1.30447	0.0319764	907.906	1031.66	1450.3	1241.92	1292.6	863.697	1437.81	893.636	1411.66	1889.29	1244.44	1401.69	1654.69	1764.32	1139.49	1137.17	1468.91
M409T76_1			0.451407	2.06237	0.0322347	409.178	76.137	3909.88	1779.98	2262.02	1929.93	1921.92	2436.88	4664.13	3486.23	2978.11	4471.79	4244.99	9524.17	2972.16	4438.22	3419.59
M335T47			0.718628	5.3463	0.0322537	335.022	46.635	671.36	471.511	2762.39	1498.66	1295.92	482.798	8708.11	13586.6	690.729	8444.38	579.462	6391.27	9088.57	11101.9	9813.03
M342T845			0.524324	2.50898	0.0322747	342.164	845.373	1394.63	1732.37	2832.9	3931.49	1219.43	2499.51	3641.7	10812.8	3327.13	8651.45	3601.23	4113.72	3989.48	4326.75	3308.02
M273T490			0.385648	0.697054	0.0323524	273.047	489.865	3449.7	4565.99	2169.76	4482.07	4276.15	4390.88	2236.78	1672.22	2634.79	3120.58	2969.65	3631.43	2647.68	3558.3	3536.42
M775T84_1			0.73485	1.33817	0.0323713	774.566	83.823	34741.4	30755.2	32562.5	32080.7	55914.8	30202.9	37338.2	43870	52477.9	50367.3	56954.3	48381.8	23812.1	34783.3	40534.9
M505T405			0.390389	1.58865	0.0324183	505.371	404.597	2537.35	3351.05	4232.06	3027.45	2766.84	2830.89	6877.21	5610.27	4203.82	6774.24	2873.42	3441.32	4445.91	5926.33	5682.96
M664T1205			0.114201	1.16939	0.0324971	664.453	1205.01	1369.74	1474.76	1323.75	1208.45	1313.58	1226.24	1786.03	1744.73	1323.4	1463.73	1345.72	1593.92	1747.34	1527.25	1772.18
M461T917			0.246925	1.37439	0.0325364	461.194	917.281	3552.27	1998.46	2945	3672.64	3486.62	1655.88	3375.86	4233.41	4033.69	3062.41	4376.64	4709.9	961.348	5056.16	5267.53
M1104T791			0.261962	0.680416	0.0325646	1104.19	791.412	2130.29	2168.61	2241.18	1489.15	2297.39	1660.42	1582.6	1287.46	2319.7	847.242	1087.18	1031.98	1112.3	1437.55	1174.55
M315T869			0.177857	1.2234	0.0326799	314.951	869.463	2923.88	3074.01	3059.98	3074.3	2175.13	2418.92	2658.35	4135.65	3337.24	3578.85	3377.42	3375.43	3104.37	3515.69	2537.94
M936T1291			0.398345	0.591592	0.0326886	935.875	1291.21	4751.53	7204.88	3508.55	2671.3	2975.93	5210.24	3235.3	3017.2	2828.75	2187.03	2024.81	2279.06	3194.98	6220.46	6526.06
M328T879			0.331194	1.27814	0.0327018	328.102	879.284	6779.97	7384.96	10155.5	8362.78	7189.76	7005	11668.1	7375.92	11504.7	10416.5	10559.9	8391.44	10801.7	10487.4	6762.4
M561T604			0.266316	0.782504	0.0327324	560.993	604.196	2911.17	2865.76	2849.01	3416.62	2766.68	2774.16	2726.07	2867.68	2324.88	2557.73	1994.99	1287.74	2080.47	2575.06	2913.84
M547T646			0.497909	0.652986	0.0327447	546.953	646.284	5989.64	7845.18	7970.13	8856.9	6374.89	4252.73	4593.06	4692.82	5493.82	5968.84	4956.27	1256.64	6515.78	5769.06	2712.39
M833T308			0.931412	1.40799	0.0327886	832.58	307.939	33134.5	26687.1	34986.9	25712.7	37698	24871.5	53846.5	32876.9	39180.2	31255.5	42221	58410.2	35819.3	37690.1	41391.1
M584T1032			0.139682	1.29187	0.0328148	584.262	1031.78	1225.53	1519.05	1332.17	1567.31	1038.54	1116.63	1339.89	1561.75	2081.73	1780.68	1951.14	1360.39	1166.55	1145.75	1391.56
M651T778			0.740718	0.2272	0.0328934	651.167	777.673	15877.2	17531.2	5703.86	2235.37	2409.8	11777	879.777	6470.98	998.465	1220.92	1271.73	1775.54	9814.76	8406.06	9987.93
M818T698			0.229626	1.1809	0.0329568	818.034	697.813	5992.74	6719.49	6924.94	8593.36	7308.86	5669.91	7547.07	8803.5	7412.49	7930.78	7947.09	9023.29	9824.87	8409.77	6129.19
M389T730			0.250871	1.86296	0.0330147	388.988	730.41	846.414	1275.03	954.953	1085.88	1421.91	491.044	979.123	2916.44	2101.64	2667.73	1190.87	1462.1	924.089	968.384	781.958
M877T930			0.916893	0.740079	0.0330555	877.039	929.514	34602.2	29120.3	26844.6	21894.1	21029	26419.4	16501.4	17816.4	18727.4	19179.7	16953.7	29167.1	39337.5	30474.6	22533
M691T83_1			0.483034	1.22695	0.0331307	690.541	82.64	17232.7	20737.8	23188.4	22607.4	22377.8	21121.2	34186.7	22995.8	26983.5	24224.1	24759.1	22999	22127.5	19890.9	23086.3
M478T897_1			0.309032	0.459564	0.0331411	477.635	896.754	1573.82	3210.48	2101.17	2846.76	1068.92	1293.68	539.85	2184.31	604	937.028	879.115	414.048	1554.59	722.141	1024.56
M299T57			0.46792	1.97986	0.0333796	299.224	57.295	2048.12	2775.74	3412.95	2802.28	4958.32	2472.25	7425.35	6920.81	8430.92	3373.37	1833.35	8583.54	3805.25	3752.08	3391.44
M445T7			0.0796471	1.20238	0.0334972	445.098	6.897	530.201	685.1	554.975	467.05	728.106	577.22	688.713	823.86	694.957	714.168	617.105	720.814	746.377	604.545	581.935
M286T269			1.28316	1.64037	0.033557	286.31	269.07	36555.3	37989.4	45331.3	9520.62	29017.2	27792.9	66755.1	64923.9	59088.9	49578.9	31187.7	33913.4	111295	117521	169456
M352T554			0.591183	0.845494	0.0336556	351.994	554.319	13605.1	13906.2	13669.9	14577.7	18967.1	15834.6	10954.6	13401.7	12543.5	12986.3	12621.6	14060.8	13916	14471.3	14731.6
M166T720			0.360955	0.837516	0.0336863	166.083	719.702	4627.94	5063.99	4971.09	4886	5382.76	6420.99	4251.16	3869.97	4220.69	4199.31	5476.82	4240.48	4754.28	5071.46	4960.55
M191T57			0.70867	0.684395	0.0337885	191.142	57.252	10762.8	19431.4	16157.3	14441	16952.9	11043.8	11590.2	12464.5	11206.2	8356.16	4505.78	12644.2	16190.3	12560.3	17057.1
M502T61			1.26094	1.59091	0.0338178	502.373	61.1155	41270.8	29055.7	45776.6	30492.7	21567.2	14160.4	27640.7	58616.7	35689	58654.9	51473.1	57985.4	48360.3	49796.8	44757.2
M546T64			1.35045	1.60819	0.0339236	546.398	64.214	42934.7	31646.6	53589.1	39999	28307.3	16078	29333.8	63387.9	42971	71387.2	63043.1	71704.7	48546.7	57444.7	58528.4
M327T57_1			0.574871	2.28286	0.0339496	327.216	57.305	5062.63	2075.69	3520.9	3037.37	5603.41	3562.39	1883.99	11747.4	9427.36	13919.7	11104.2	4109.08	16495.8	15107.8	16102.3
M404T782			0.188231	1.34924	0.0339908	404.129	782.448	1558.72	1672.14	1250.2	1292.11	2020.93	2320.52	2483.1	2832.11	1805.08	1899.69	2057.31	2569.76	1657.72	2006.4	2350.66
M323T55_2			0.421954	0.814914	0.034132	323.294	54.7585	6019.36	6084	4606.03	6416.31	5706.18	6323.7	4931.15	3303.64	5916.3	4497.74	4973.04	5026.92	6597.84	4736.83	3690.53
M1122T1020			0.862351	0.527367	0.0343361	1121.7	1020.49	12490.2	11045.2	11221.4	17174.6	11243.3	27275.8	11062.3	6256.29	3617.85	7746.86	7053.43	11963.8	10941.8	10743.1	11452.7
M484T616			0.332755	0.677389	0.0343413	483.893	615.781	4254.78	4888.8	4891.63	3371.74	2211.59	3343.3	3137.58	3121.68	3191.22	2446.89	1891.18	1765.55	3956.91	1766.05	4813.44
M540T56_1			0.495113	0.533267	0.0344233	540.355	56.0765	4810.24	3058.8	6306.73	8456.66	4040.91	5392.69	2899.97	5800.04	1228.83	2319.42	1597.97	3253.54	3456.3	7805.96	7808.68
M216T892			0.478262	1.1959	0.0345782	216.014	891.776	26771.7	25424.5	24677.4	26661.4	32458.5	29093	27670.8	32103.1	30249.5	30699.8	36630.4	40073.4	32117.7	27510	27103
M529T567_2			7.61599	1.3211	0.0346313	528.846	566.95	3326990	3276719	3252382	1598325	2336255	1788076	3468935	3415431	3899504	3100956	3393166	3.30306e+06	3.37494e+06	2.99387e+06	3.07438e+06
M316T348			0.766761	2.01436	0.0346585	316.283	347.839	9313.03	9099.35	9098.45	4610.84	3547.11	6877.18	12783.3	15218.4	26642.5	14351.4	7339.24	9367.99	22654	12490.9	19860.7
M410T717			0.399135	1.26421	0.0347558	410.037	716.722	10532.2	10837.7	8722.68	10873	11930.6	10600.1	10459.3	14788.7	11002.4	15109	11962.6	16950.7	11142.4	11676.5	11883.2
M552T644			0.206673	1.52289	0.0347621	552	643.84	1593.65	894.98	873.491	1325.85	566.291	1816.96	2127.66	1826.26	1488.46	1345.4	2362.8	1618.12	1899.69	2019.47	2409.88
M694T612			1.04704	0.811691	0.0348684	693.814	611.655	37006.6	33820	32978	37560	41414.8	39895	21634	26855.2	28109.3	29481.7	37901.2	36761.2	31268.2	31419.7	31165.2
M333T848			0.336848	0.810878	0.0348919	333.139	848.466	5216.64	4751.71	6845.63	4906.39	4704.76	4879.74	4608.17	4786.21	4400.77	4492.02	3337.86	3759.41	4428.3	5095.99	4417.63
M223T916			0.418424	0.551512	0.0350043	223.074	916.111	4939.27	4437.79	3261.8	4505.94	1887.34	4401.38	843.653	3403.58	2956.26	3719.58	920.515	1080.29	1959.38	3912.31	3269.95
M207T562			0.394554	0.509335	0.0350585	206.956	561.875	2074.01	2387.86	2722.76	2036.74	5822.41	4405.59	2380.26	1135.46	1659.98	1507.03	1352.83	1870.67	2905.62	2702.89	869.004
M292T338			0.476166	1.62544	0.0350874	292.263	338.211	6604.47	5181.64	7789.98	160.355	3700.18	5159.31	7774.85	6106.89	7828.42	10211.8	7784.38	6774.55	7830.87	6433.65	5594.51
M473T839			0.37741	0.785924	0.0351066	473.196	838.782	5721.98	6786.28	6183.24	6208.91	4085.73	4685.78	4527.6	3553.19	4419.08	5334.87	4770.48	3858.36	5638.77	4767.63	5104.11
M783T1010			0.895041	0.716427	0.0351562	783.225	1009.73	18752.8	36123.3	24656.6	30769.1	25648.2	20616	16102.6	23084.5	22532.6	19726.8	16852.2	13869.4	15693	15725.6	18641.9
M509T1061			0.203775	1.51993	0.0352611	509.192	1061.35	914.103	1368.7	1267.98	951.188	984.853	1290.87	1294.04	1746.33	1581	2666.43	1930.3	1083.52	877.147	1138.03	1866.59
M571T67			0.40936	1.53467	0.0353124	571.46	66.764	4820.15	1864.34	7106.25	7051.56	3780.63	4002.5	8358.74	6814.29	5777.72	6932.37	6091.69	9955.74	9966.43	10714.2	9565.61
M542T622			0.222976	0.708607	0.0354324	541.952	622.457	1442.01	2081.52	1381.68	1734.57	1353.08	916.764	945.907	879.12	921.685	1200.05	1002.33	1364.33	1774.03	1306.77	1263.44
M465T978			1.07199	0.41134	0.0354326	465.126	977.691	39742.1	39006	22144.8	18333.5	7399.2	17662.2	7027.98	21035.6	9657.64	6824.39	2967.53	11838.2	13523.2	15569.1	13156
M1023T864_1			0.23738	0.74488	0.0355985	1022.57	863.927	2432.51	1883.02	2485.97	1915.63	1624.65	2311.07	1847.58	1667.37	1961.95	1461.49	797.494	1688.97	1799.93	2492.45	1836.88
M152T406			0.29758	1.25203	0.0356117	152.056	406.384	6686.92	9088.06	6361.39	8414.76	9093.09	7930.75	7501.45	10006.2	8564.8	10588.3	11983.2	10921.3	10922.4	9395.29	10636.7
M197T904			0.439679	0.460954	0.0356686	196.96	903.528	6370.25	5161.5	2109.53	5116.7	1629.18	3070.26	1404.6	1348.85	1358.82	2866.77	757.79	3075.96	2467.01	1778.61	2068.88
M277T78			0.962885	2.69927	0.0356749	277.215	78.144	3674.96	7222.23	9734.92	4403.97	5920.67	3784.71	23096.8	25753.7	7184.84	24192.3	5103.65	8445.42	16150.9	10700.4	11844.1
M197T801			0.18476	0.663985	0.0357014	197.412	801.354	955.87	938.077	966.087	1220.52	399.223	1217.03	459.132	728.038	517.44	626.82	705.069	746.097	624.138	422.544	751.9
M666T35_2			0.7477	1.73638	0.0357283	666.057	34.67	3898.16	2073.55	13912	20822.4	25418.1	19052	22348.1	21226.1	23216	30175.7	30936.1	19996.3	23559.4	19235.6	21180.2
M481T417			0.457537	1.38746	0.0358496	481.31	416.728	8252.06	9857.54	9366.41	6466.53	6345.16	6642.12	10124.8	12409.7	12785.3	13463.4	6316.03	10014	10312.1	9509.45	9736.91
M455T709			0.190061	1.15918	0.0358581	455.025	708.605	9086.61	8903.41	8225.72	9507.41	6986.93	7833.8	7840.87	9951.32	10379.9	10043.5	9773.58	10600.4	8815.33	8585.71	9566.15
M624T1041_3			0.197165	0.723077	0.0359927	624.311	1040.7	994.01	1822.59	1378.67	1214.51	1309.07	1081.3	1085.03	701.82	735.264	1081.25	1222.39	814.357	876.727	755.655	932.746
M244T862			0.167844	1.38999	0.0360206	244.091	862.149	1731.62	887.776	1271.89	1487.4	1876.6	1567.26	1711.4	2531.25	2614.08	2129.62	1476.31	1800.62	2058.87	1652.82	1460.24
M209T57_1			0.874267	0.686054	0.0360209	209.153	57.3015	20123.3	37686.2	23327.9	22650	23198.2	20750.3	20933.3	16007.7	20732.5	14900.2	9694.78	19086.3	26818.8	25378.5	27960.6
M412T54_2			0.202511	1.30499	0.0361525	412.376	53.514	2049.32	2481.2	2484.34	3951.67	2511.95	2684.09	4325.31	3951.81	3121.02	3163.9	3051.44	3478.57	1762.47	2874.51	3327.92
M606T449			0.902454	0.622008	0.0363407	606.058	448.573	30240.1	9674.26	19442.6	17234.9	19896.8	25908.2	8778.77	15277.5	12340.5	16609.5	14042.4	9083.1	34818	35175.9	11317.3
M414T492			0.38168	0.63676	0.0363445	414.327	492.405	2798.38	4682.34	4100.39	6314.89	3510.22	3600.81	3269.32	3578.92	2408.49	2978.84	959.486	2728.42	4876.78	2958.57	4583.69
M678T891			0.128514	1.27466	0.0365179	678.073	891.379	1048.19	1331.99	1134.73	1039.84	1214.41	1502.87	1392.6	1532.24	1335.74	1310.95	2075.84	1621.99	1493.86	1271.4	1079.58
M242T59			0.866164	0.38326	0.0366277	242.21	58.944	14768.2	8104.18	4976.93	18453.3	3415.96	19556.4	4844.71	3382.84	2823.1	4382.97	3113.43	8003.27	9632.85	5993.9	8736.47
M314T887			0.862116	1.8333	0.036657	314.12	887.138	13924.2	10057	11582.9	13786.4	5935.26	6825.41	30704.5	16652.5	11573.6	27430	14838.1	12669.7	11688.1	11070.3	10809.2
M756T82_2			0.379175	1.23063	0.0367166	756.141	82.48	15452	12780.4	14707.4	17543.7	14196.9	15546.9	22958.2	18295	19925.4	14494.8	15422.8	19940.6	15697.8	15211.7	16713.1
M630T702			0.233078	1.42319	0.0367606	630.003	702.25	3971.7	2339.82	2162.95	3338.55	2605.7	2751.12	2130.97	3923.7	4581.88	4084.05	4839.11	4876.23	3539.98	3849.46	4435.15
M425T1042			0.177768	1.19126	0.0369528	425.042	1041.96	3970.43	3981.86	3331.19	3113.31	2761.59	3130.41	4094.49	4605.15	4264.18	4166.96	3585.17	3453.25	4378.25	3527.93	4187.11
M453T604			0.332438	0.760789	0.0372118	452.962	604.165	3231.53	2880.54	2509.84	3264.18	3614.8	3856.55	1903.43	1860.38	2866.39	1922.11	3136.05	3038.57	2885.53	2753.82	3409.79
M876T602			0.271088	0.441874	0.0372173	876.105	601.852	1019.37	1954.53	2096.83	2377.15	903.787	809.014	908.424	1119.69	1123	880.88	7.25962	8.61574	729.503	1977.41	1556.7
M394T771			0.998384	0.151695	0.0373974	394.064	771.049	25174.8	31744.4	6078.78	4019.59	1231.08	23339.7	1124.26	7337.79	2164.2	1473.76	679.138	1114.37	13239.6	12010.6	11807.6
M512T65_1			0.281987	1.51173	0.0375328	512.274	65.474	1305.12	1720.1	4376.38	3428.05	1936.91	3394.76	4104.94	3321.49	3424.92	5177.15	4634.25	3768.8	3975.03	3828.96	3697.7
M488T7			0.0905073	0.886329	0.037535	488.371	6.796	425.291	417.26	444.752	377.16	395.956	388.195	297.214	356.5	422.379	369.914	368.514	355.759	419.953	405.71	382.166
M357T1063			0.998401	1.6055	0.0375601	357.248	1063.47	22566.7	20054.9	22228.3	22700.4	17626.1	19770.5	40591.2	48059	25633.5	45479.6	19951.6	20887	23581.1	23793.6	25696.1
M521T75			1.22845	1.91089	0.0376179	521.455	74.948	22666.2	19112.9	21991.4	14336.2	12671.7	16415.3	51212.2	38066	43926	43590.2	13812.9	14228.3	18404.9	19637.6	20073.6
M1173T1064_4			0.112071	1.30443	0.0376493	1173.05	1064.13	748.852	703.71	781.055	581.071	504.881	466.088	776.201	922.102	777.599	1067.84	700.799	693.576	752.817	796.445	745.095
M536T618			0.356528	0.66155	0.0376649	536.007	618.241	4016.26	4995.34	4257.79	4190.53	2612.5	3029.32	3442.73	2765.41	3302.38	2464.7	2662.7	645.042	3838.12	4431.28	4025.43
M342T451			0.558649	0.648846	0.0376748	342.042	450.962	9198.27	5481.04	12065.4	5289.99	9152.65	10449.8	6195.44	6054.06	5134.59	4498.01	7924.73	3697.78	4607.69	14174.1	8628.82
M735T325			3.59733	1.7272	0.0379297	734.563	324.962	156297	167927	286110	99633.6	253027	255092	339166	296665	210156	277850	386888	593157	319974	317906	302774
M408T383			0.358461	1.27202	0.0379636	408.322	382.897	8457.02	8150.73	8325.87	7125.47	8929.65	6889.35	12380.6	11187.6	10589.7	11413.1	8490.32	6840.41	12733.4	10296.7	8706.31
M586T578_2			0.414166	2.68837	0.0380471	585.944	578.362	1245.62	627.3	737.45	1565.65	2634.71	1476.84	2238.14	1734.33	4423.88	7124.43	5319.34	1439.95	5345.96	4192.24	2150.2
M435T57			0.548072	0.681421	0.0382035	435.32	56.735	8541.34	9012.73	6097.85	9113.67	8265.24	8186.83	2882.4	8860.31	7200.25	2697.45	6541.31	5356.23	6120.01	8598.69	6062.36
M610T817			0.404353	1.72473	0.0382055	610.215	816.884	5005.26	1668.74	1982.15	3616.29	1820.11	2300.84	5808.6	5473.95	5573.26	5152.41	4598.14	1667.87	6815.15	1907.33	1819.9
M917T328			0.877797	1.75949	0.0382294	916.564	328.228	11134.5	26914.6	12068.9	16979.9	14410.6	14031.2	10379.8	36339.4	38808.1	29085.6	33957.5	19530.8	13518.7	26950.7	60789.5
M351T804_2			0.346924	1.76685	0.0382302	351.191	804.378	792.219	1617.34	3548.72	2372.7	3436	1910.59	4342.5	6448.46	4357.86	3506.76	3381.63	2128.99	4372.72	1947.73	3789.78
M126T603			0.489759	0.726231	0.0383504	125.627	603.177	8844.18	9602.4	9614.01	5326.12	7610.04	8866.19	7551.83	2765.79	6745.71	6622.7	6159.24	6366.74	8912.05	9436.74	8923.57
M637T52_1			0.616233	2.15205	0.0384072	636.55	52.155	2753.33	3189.11	3029.67	3852.38	8226.05	2996.39	9149.11	12003	1676.53	13847.4	8231.5	6842.69	5140.66	6204.75	4418.95
M396T795			0.258075	2.0248	0.0384094	396.161	795.439	1622.23	616.525	1451.19	823.418	551.46	810.586	1566.55	1568.68	1701.18	1339	3844.66	1876.48	1264.85	1423.29	1539.02
M918T1022			0.912538	0.551755	0.0384473	918.027	1021.75	12441.6	12775.3	13456.1	14697.3	14252.3	30115.9	13380.4	7338.77	12543.2	6150.62	7100.86	7413.9	9885.73	13572.8	11311.1
M501T65			0.996119	0.800901	0.0385004	501.282	64.503	50749.4	56974.9	40684.5	40965.8	43844.4	45789.5	35378.7	50995.9	31608.1	38431.2	33325.8	33718.5	36164.3	37477.4	29738.6
M158T801			0.78187	0.78625	0.0385445	158.045	801.178	25626.1	28716.7	27371	30652	18609.3	19404.3	19220.9	19931.6	21189.6	23305.7	17961.1	16627	19507.2	20026.3	23422.2
M279T78			1.32131	2.6796	0.038697	279.231	77.675	8457.91	8467.39	18532.8	14716.9	13781.8	6603.3	41834.1	52940.5	15975.1	52553.7	9912.04	15857.5	22723.5	26410.2	22220.1
M502T863			0.382161	0.824803	0.038776	502.173	862.681	6880.88	4721.23	6060.75	5812.01	5316.22	5830.6	4556.04	3776.81	5425.84	4344.83	4619.91	5832.64	6368.96	6458.96	5162.61
M378T918			0.490554	1.49993	0.0388233	378.055	917.726	8613.98	7547.93	5777.49	5011.95	7731.63	5909.43	8639.33	11613.6	8036.07	16056.4	8550.23	7990.14	4570.92	9267.88	6259.2
M299T77			0.470976	1.23037	0.0388568	299.257	76.951	12485.7	12362.8	13663.8	11108.1	13521.6	13138.3	15229.9	17669.1	10742.2	17898.4	14262.7	18050.9	14078.4	13587.8	15155.5
M171T760			0.357043	0.643146	0.0388869	171.006	759.96	2591.13	3112.87	3923.69	3082.63	2906.89	1141.18	1375.76	2015.89	2041.41	1338.91	1527.06	2479.05	1639.94	2379.78	2713.1
M950T40			0.778041	0.757667	0.0388928	949.585	39.5365	12738.9	18110.4	13639.1	17776.5	18429.5	22591.7	11624.6	10479.6	16854.2	14839.8	12734.7	11723.6	15529.6	14155.5	17750.1
M388T159			1.39651	1.57045	0.0389149	388.254	158.611	39602.2	42528.3	41255.2	61548.6	59363.7	64150.8	69421.2	126946	62387.3	53347.4	70125	102177	63400.8	69288.9	75739.2
M282T493			0.596841	1.52769	0.0389506	282.048	492.98	9312.5	8450.85	6615.95	7595.34	7188.48	6544.74	11018.5	16296.6	5930.68	11287.1	9239.29	16055.4	16390.7	15124.7	13065.3
M88T74			0.54548	0.649895	0.0389634	88.0752	74.482	9927.06	10450.5	6811.44	6499.15	6391.42	7235.76	2317.9	6003.72	6833.48	4790.5	2928.62	7875.8	8129.62	5714.79	4526.31
M348T620			0.255534	1.78205	0.0389942	347.939	619.734	989.669	1089.65	1208.74	1136.2	1197.39	1190.66	1468.84	1898.12	2004.65	3744.86	1929.78	1093.6	1070.04	980.113	2003.19
M792T82_2			0.259455	1.40265	0.0390165	792.055	82.0325	2369.78	1871.86	3577.05	3793.36	3911.59	2787.64	4608.19	5833.61	3620.39	3962.32	4566.16	3093.71	4699.72	5439	5001.78
M440T482			0.200308	0.690599	0.0390489	440.336	481.605	1309.46	1589.21	1267.31	1753.32	933.554	944.193	1115.29	1052.81	1129.51	886.941	539.589	660.487	1182.1	654.757	1163.3
M721T687			3.46591	0.658455	0.0392124	720.513	686.71	330678	182439	292592	278478	367823	370480	98375.1	217787	285003	268053	103036	227774	304849	219209	317681
M428T791			0.299728	0.770201	0.039223	428.161	790.978	3250.84	3746.23	4491.46	3023.63	2595.86	3182.21	2593.02	1786.72	2596.17	3185.92	2822.82	2642.91	3047.51	2758.85	2071.89
M509T493			0.624877	2.90385	0.0392255	509.158	493.168	2404.44	2450.52	2431.02	1898.31	1493.16	1199.35	5013.51	9838.24	1105.86	4371.48	3201.04	10958.3	6204	8235.75	5512.22
M243T812			0.458	0.717571	0.0392906	243.025	812.393	7096.45	7575.61	5919.49	9091.86	7682.25	3975.6	4709.6	5585.69	4658.49	6359.84	3443.65	4908.01	4779.06	6757.97	3735.44
M297T132_2			1.77411	0.55726	0.039324	297.151	132.135	76864.6	68433.4	91959.5	93736.9	32374.5	89890.4	59086	65332.6	63959.4	42426.8	11768.2	10010.4	64013.4	64200.8	68414.2
M867T791			0.341532	0.717899	0.0393499	867.146	791.208	3048.22	5434.39	3466.04	3628.65	3645.12	3242.07	2656.95	2176.21	3415.77	3586.91	2347.18	1944.21	1397.61	2482.87	2417.41
M1065T700			0.782215	0.836769	0.0394161	1065.07	700.357	24730	26935.3	25344.5	28550.2	20980.3	22538	18530.9	17704.5	24356.5	24349.2	21876	17927	23615.2	25123	21588.4
M84T1042			0.406106	2.09873	0.0394615	84.0799	1041.9	406.224	2721.44	1563.78	2140.38	3618.55	1316.68	4185.97	6942.24	3437.72	5456.4	3318.55	1354.96	2268.45	3856.35	1970.55
M754T83			0.754781	0.609747	0.0395871	753.559	83.0135	8147.42	7288.63	11123.2	14682	16816.4	12611.3	4694.7	3766.97	7644.16	6162.23	8822.32	11999.8	6913.14	12246.3	11291.2
M543T703			0.292751	0.672975	0.0398016	542.5	703.057	2240.4	2210.15	3544.96	2797.35	2512.39	2405.1	2267.62	2270.88	2605.8	1084.12	782.85	1561.38	2523.3	2284.54	1207.03
M304T761			0.272527	1.34968	0.0398128	304.048	761.469	4402.94	3947.37	3058.91	4095.16	2887.37	1731.33	4725.3	5564.02	4100.11	4930.24	3559.92	4280.07	3076.44	4180.35	3854.27
M277T647			0.558222	1.78252	0.0398351	277.088	646.921	2923.93	6069.48	4749.94	3532.07	6532.01	6684.98	10241.6	10931.2	3464.93	12636.5	11909.1	5169.96	6048.82	4391.1	4920.25
M941T605			0.29433	0.605013	0.0400586	940.865	604.924	1753.14	1233.46	1931.69	1758.54	2062.19	2183.29	712.431	983.59	983.073	1031.34	498.2	2399.51	1173.7	1503.04	1646.19
M920T616_2			0.229075	1.62212	0.0400675	919.764	615.502	958.764	565.44	1365.27	1870.77	1086.22	1823.25	2173.56	2369.33	1386.03	3082.29	1351.85	2078.16	852.159	1161.88	1364.54
M748T81			0.218478	1.46519	0.0401068	748.029	81.4725	1424.79	966.654	1729.8	1962.61	2795.16	2924.7	3633.16	2356.42	2562.73	2368.96	3482.12	2891.32	4216.16	2778.05	4246.31
M255T709			1.968	0.44508	0.0402421	254.982	708.767	133050	38230.6	32126.7	67534	70581.4	100726	11008.5	66692.8	22514.1	31860.6	35990.2	28769.7	58801.9	134901	124645
M111T57			0.477032	2.19615	0.040255	111.116	56.606	2259.7	5683	2312.4	2748.68	2376.97	3467.33	1941.18	3269.29	9137.42	7306.76	7999.9	11738.7	5195.62	1168.97	1951.24
M522T1012			0.249454	0.69683	0.0403021	521.942	1011.88	2571.01	1524.39	1274.98	1813.89	2162.28	1386.13	1262.47	1027.76	1717.49	1131.55	1324.74	1014.85	2616.38	1602.08	1186.19
M269T445			0.98772	2.30788	0.0404209	269.088	445.386	3774.2	8456.27	5416.32	24697.1	13448.5	3674.83	22348.1	26703.1	9098.63	24195.9	14564.2	40333.2	9255.91	9520.52	8286.69
M196T619			0.563454	2.41416	0.0404268	195.995	619.167	2456.11	1340.75	2275.79	5214.37	3629.92	2661.76	5555.38	9228.12	5491.55	14423.5	4021.43	3717.82	3093.25	4442.52	3860.84
M644T1017			0.403109	0.920482	0.0407506	643.94	1016.57	10126.5	11383.8	9143.38	10288.3	10003.7	9368.73	8878.49	9169.67	9357.91	9419.05	9079.75	9613.49	4250.31	6333.47	7926.42
M769T313			1.56643	1.65281	0.0408638	768.585	312.584	50260.8	49393.4	40655.4	30589.2	58591.8	58495.8	121343	115363	70731.3	56497.2	53162.7	58887.7	69170	48252.2	73684.7
M628T70			0.744279	1.26539	0.0408757	627.532	69.822	30044.3	36939.8	45910.8	30091.2	28535.4	26545.2	45485.9	42040.9	37025.8	49372.4	42802.4	33903.6	44560.2	35620	39633.9
M165T76			0.420161	1.98189	0.040881	165.049	75.604	4027.61	1589.36	2310.2	4361.6	2113.72	714.48	4693.27	6597.79	5486.2	7015.17	955.816	5211.91	1845.42	3208.63	2208.18
M449T421			0.872265	1.71158	0.040899	449.312	420.615	14206.4	17883.2	16538.5	13691.7	7054.07	8294.62	28114.4	30161.6	27640.3	24188	12436.7	10394.6	26983.6	17663.9	16612.1
M339T60			3.28302	1.78582	0.0409181	339.289	60.449	192091	155605	34051.6	225764	68869.6	139055	384656	211964	280076	252788	179038	147699	196596	199551	564.88
M482T701			0.24838	1.38987	0.0409392	482.138	700.761	1871.29	2380.36	2517.2	2444.37	1866.81	2066.1	3521.49	2722.61	3594.72	3199.04	3740.43	1493.09	3281.72	1562.1	3365.44
M320T328			0.961655	1.45352	0.0409539	320.294	328.092	37155	41847.4	33745.9	4594.69	34469.3	32472.9	36772.1	39394.5	52243.6	50592.7	43625.6	45234	42597	38385.9	36302.1
M606T853			0.43543	0.692718	0.0409691	606.161	853.192	4077.58	6036.01	4451.11	4909.96	6377.56	4854.11	4351.1	2372.27	5588.53	3635.92	3569.39	1753.61	3410.27	3212.26	2911.31
M372T772			1.99142	0.144744	0.0412509	372.082	771.693	99687.8	137192	22057.1	17113.7	4593.48	89225.6	5202.58	28734.9	7948.82	1514.68	4561.43	5574.12	40406.1	38986.4	42611.4
M590T896			0.145018	1.30685	0.0414179	590.116	895.981	1833.37	1866.2	1558.6	2477.09	2723.02	1954.99	2181.22	2362.66	3137.23	2227.37	3032.78	3281	1407.59	1394.55	1776.74
M620T880			0.200284	1.28669	0.0414362	620.073	880.455	3380.14	3167.32	3431.1	4077.61	2682.57	2992.33	3132.51	4495.63	5338.68	4860.58	3306.86	4253.53	5410.35	5065.07	3712.54
M433T407			0.390439	1.60857	0.0415977	433.338	407.077	3439.8	5090.55	2882.59	3933.77	1283.94	2408.25	5136.42	5846.43	3369.56	7739.83	4365.08	4168.03	4361.71	4374.52	4143.77
M416T719			0.250955	1.63953	0.0416015	416.097	719.092	1774.58	1019.91	1464.82	1374.04	708.24	1495.44	2185.09	3137.83	1581.07	3054.07	1430.8	1460.19	2948.75	2071.72	1700.71
M296T132			0.665585	0.512898	0.0416308	296.081	132.264	15193.6	9807.4	13917.9	2008.3	11919.6	12683.5	5155.96	7373.79	5779.32	10229	2628	2444.3	1889.52	2644.62	2641.1
M151T1375			1.22935	1.86236	0.0416686	151.123	1374.59	40099.6	8188.67	13066.4	11318.7	12272.8	59830.4	50562.7	38881.9	46849.9	38751	42311.1	52269	17315.6	13086.1	38777.2
M235T734			0.413461	0.689178	0.0418176	235.059	734.196	3201.7	6989.91	5874.7	6228.9	5473.88	5262.06	3902.43	4485.96	4275.11	5349.72	2982.95	1768.2	3381.78	3801.36	3056.91
M482T62			0.478337	1.30588	0.0418372	482.403	61.722	11006.9	8696.72	17920.6	15836.9	11940.1	13644.1	18646	20770.1	14642.1	16817.2	13964.1	18384.2	29914.8	24101.4	27684.8
M884T1041_2			0.292902	0.692291	0.0419364	883.879	1040.72	2157.9	2964.16	1742	2857.24	2091.55	1828.8	2024.8	800.586	2100.73	1819.58	1590.27	1108.03	2101.39	1764.83	2189.68
M323T56			0.332004	1.34252	0.0419895	323.142	56	5018	6640.45	6356.97	3960.43	6563.05	3804.57	7724.71	5421.83	8137	9353.2	6331.48	6453.56	5356.46	4561.02	6806.86
M590T73			0.592116	1.67645	0.0420738	589.516	72.611	7447.59	5452.71	7418.66	4887.24	4904.35	6082.73	16959.2	11079	9818.05	11103.6	6095.2	5621.26	7172.49	8083.08	7140.03
M291T909			0.281389	1.26374	0.0420766	291.081	909.295	7364.75	5894.54	6775.04	8415.09	6500.78	6026.86	6831.9	9364.88	7853.56	11404.4	7458.69	8870.73	5960.92	7229.76	8178.59
M86T301			0.658402	0.586603	0.042109	86.0593	300.94	14193.8	9731.27	7958.41	13146.9	9318.71	7656.27	4358.32	10560.8	10231.2	4592.45	5065.97	1563.82	13864.1	12912	5752.13
M215T309			0.394184	1.70598	0.0423539	215.256	309.385	3947.87	3990.07	4257.74	944.44	1680.69	1972.95	4508.1	6586.17	6187.78	5183.31	2747.06	3437.32	5388.05	5323.11	2310.49
M303T55			0.246258	1.21773	0.0423662	303.231	55.235	7433.9	6574.33	9560.71	5914.8	6982.86	8682.45	8868.17	7995.59	10399.4	8686.67	10552.7	8476.93	10997.1	6598.72	9989.55
M500T703			0.509451	0.775602	0.0423895	500.497	702.898	10040.2	9229.07	8413.34	10133.3	8829.27	7614.97	8733.33	3335.51	7896.24	6882.83	7879.49	7356.94	6826.25	8540.8	7049.12
M361T379_2			0.42073	1.91208	0.0425027	361.271	379.066	3822.26	4072.77	4683.61	3161.93	1600.61	1467.21	3093.41	3579.78	6531.3	6768.84	10582.6	5407.21	5982.63	8403.47	14816.8
M776T871			0.255481	0.688937	0.0425251	776.433	870.697	1987.6	2175.77	2168.97	2649.51	1991.98	1481.77	1806.37	1812.54	1643.43	1246.51	1715.98	356.286	2043.87	2004.86	2628.78
M600T869			0.184854	1.33041	0.0425884	600.284	868.976	1870.35	1820.13	1691.22	1611.91	1145	1627.65	2320.18	3017.25	2176.8	2171.15	1619.84	1687.9	2896.11	2340.32	1746.98
M412T343			1.53219	1.6323	0.0426683	412.341	343.017	65697.6	55505.2	54352.3	45652.5	26385.2	30516.6	91785.1	91337.5	99150.3	88907.1	37680.2	45096.5	64629.9	67166.7	53136
M344T108			1.47065	1.45639	0.0426754	344.227	108.061	115364	104507	41408.6	141836	122242	122861	87694.8	175246	178897	143996	160356	197871	160638	154202	186885
M635T568			0.753582	0.592443	0.0426866	634.816	567.831	12434.2	16031.4	11248.9	13143.1	15202.7	7055.1	2510.63	2691.02	8003.59	12465.1	11997.2	6834.07	9438.6	11843.1	13637.9
M195T618			0.311978	2.03875	0.0426885	195	617.962	666.829	861	1276.23	2131.89	1740.36	1143.1	2299.03	4379.54	2141.72	4175.06	1813.51	1132.95	761.985	1622.55	1500.76
M602T381			0.504648	1.90034	0.0427848	602.34	381.456	5293.13	3850.01	3534.58	2923.05	3211.93	1400.79	9054.63	9399.92	6261.64	7205.84	1427.68	5062.73	1535.11	4254.89	6079.99
M114T892			0.208921	1.13548	0.0427992	114.066	891.61	13717.6	15059.2	14341	15391.8	15334.9	14164.4	15358.5	14016	17512.2	15797.4	17685.6	19562.7	15094	14154.6	14671.4
M357T717			0.437964	1.24625	0.042933	357.061	717.334	14595.6	16626.6	15845.5	17394.4	13930.7	14619.9	17222	22954.9	17101	25298.2	16776.1	16564.5	16947	17107.5	18030.9
M343T901_1			0.400191	1.26475	0.0431313	343.053	901.445	7730.25	9226.73	8330.2	9675.16	10401.1	9115.58	13236.3	10123.5	13275.4	13581.7	11094.6	7590.88	10851.5	8081.35	8687.99
M439T770			0.225294	1.38561	0.0431411	439.14	769.84	2340.88	2844.73	2504.96	1926.99	1164.1	1162.6	2696.53	2534.8	3184.55	3200.38	2144.04	2789.82	2357.24	2753.04	2606.33
M285T646			2.0931	0.797852	0.0431548	284.972	646.405	121517	169367	139285	173860	134977	163223	107866	88936.3	118928	115578	161478	127059	142286	132541	135342
M492T621			0.17707	0.615078	0.0431596	492.124	621.379	1118.97	821.86	420.982	822.177	1047.03	843.163	491.053	852.657	509.116	615.821	550.56	101.814	435.976	1046.65	945.356
M549T79_2			0.330925	1.68938	0.043167	549.415	79.322	3772.25	1952.2	1061.96	4716.94	3506.47	2453.74	2362.55	6944.83	4140.77	6259.01	5444.48	4350.91	4341.88	5243.34	6210.66
M770T82_2			0.172947	1.31091	0.0432309	770.042	81.5255	1861.02	2100.63	1916.97	2771.73	3377.55	1917.6	3622.56	3074.62	3132.08	2241.76	3220.23	2990.11	3578.22	4606.09	4107.52
M179T1063			0.311236	1.6114	0.0435868	179.128	1062.84	2253.71	2158.34	2531.47	2168.35	1552.05	1725.68	3728.64	4920.48	2993.83	4512.66	2068.78	1740.17	2521.41	2613	2143.04
M692T612			1.32497	0.813932	0.0436375	691.816	611.655	60335.6	54060.5	55566.9	61139.8	70279.8	65608.1	36901.4	40854.2	46912.5	50767	63655	59615.5	51105.2	50204.6	51972.6
M387T719			0.375809	1.49459	0.0436423	387.071	719.354	4270.86	4071.85	3942.41	4715.41	4823.26	4530.16	5367.61	8579.47	5549.86	10203.6	4483.78	5204.04	4170.55	5824.58	4330.42
M355T57			0.7155	0.429586	0.0437649	355.23	56.722	4150.62	15891.5	6224.06	3605.81	14578.9	15646.5	2226.43	4251.87	4042.4	4881.55	5841.36	4573.42	16174.1	5660.8	6112.14
M419T450			0.373328	0.772143	0.0437849	418.552	450.396	4757.27	3946.33	4537.41	4758.84	5294.29	4650.91	3660.88	4348.03	3081.4	1800.76	4683.95	4002.56	2576.17	5750.23	5366.5
M258T317			0.919882	1.33125	0.0439878	258.279	316.582	46806.2	50552.6	40329.8	28442.4	35262.5	42846.4	51156	44551	58765.9	60341.1	71692	38639	44436.1	46790.3	48114
M252T892			0.168301	1.44548	0.0440537	252.083	891.534	1287.91	843.37	1472.39	846.68	808.012	1118.27	1962.71	1350.93	1664.66	978.619	2033.69	1226.69	2274.92	877.23	1334.55
M332T738			0.788962	0.705504	0.0440604	331.931	738.331	16223	14532.8	15848.7	13889.1	17183.5	17356	5510.43	8816.65	14098	7596.41	18403.8	12620.9	9308.73	15057.7	15703.9
M563T833			0.484153	0.770701	0.0441548	563.282	833.294	8541.04	7368.91	9665.05	7812.5	10682.2	7427.98	7654.27	5817.75	9292.71	5085.42	5300.4	6538.75	9976.02	9218.34	8311.5
M293T900			0.450552	0.791749	0.0443185	292.981	899.663	6802.45	6015.74	9630.63	10162.1	6840.42	8795.59	6039.3	7319.45	6513.71	6086.22	6066.45	6174.29	6282.42	7047.33	6990.94
M1024T1064_1			0.107501	1.23481	0.0443241	1023.55	1064.17	1109.52	918.834	1025.64	892.231	647.14	688.065	1112.93	1243.15	1040.52	1188.24	896.819	1039.88	1110.18	1135.77	943.158
M164T841			0.424804	0.507303	0.0443664	164.055	840.813	5164.59	5869.49	736.695	5385.45	3583.26	3644.18	1996.67	3337.2	1828.31	1438.57	673.48	3095.67	1072.89	3697.77	4216.76
M666T490			0.390855	0.724402	0.0443817	666.43	490.216	4024.31	4687.04	5198.39	5568.83	6953.88	2991.05	3826.77	3114.28	3686.36	4298.49	3014.54	3373.99	9614.85	6726.44	5019.77
M824T1126_2			0.23038	0.614297	0.0444716	824.167	1126.47	1918.85	1800.36	1141.01	1562.03	992.75	732.403	990.432	384.332	1184	781.903	1036.97	627.288	1953.71	952.59	1560.4
M317T864			0.192162	1.19981	0.0445467	317.192	863.509	4661.71	6058.45	4807.58	5591.07	7568.59	6719.9	6821.81	7417.56	7658.49	7329.09	6070.47	7184.54	7481.93	8170.81	7415.95
M449T54_2			0.366348	1.61593	0.0446737	449.397	54.039	3980.88	2862.61	1560.6	3772.37	1734.8	1884.34	4071.06	2978.95	5995.45	5245.05	4802.83	2431.21	3022.79	2219.84	1200
M350T772			3.06362	0.147165	0.044696	350.101	771.718	235968	341916	55829.7	39696.4	7967.21	212216	9514.25	67540.8	21116.5	18166.9	7170.81	7996.69	105580	104874	101168
M717T82			0.980694	1.48816	0.0447084	716.555	82.1865	23944.9	31842	32388.1	33949.7	37134.6	31929	50005.8	33945.4	43517.4	35265	44010.6	77774.4	36171.7	42649.6	40649
M244T121			1.24218	1.47337	0.0447102	244.263	121.29	42811.9	49981.3	84010	24211.4	56540.6	40482.8	65042.8	71371.8	94338.9	88074.7	54355.5	65936.3	76320.6	70648.6	107657
M604T975			0.274576	1.34413	0.0447237	604.233	975.24	2634.39	4513.53	3498.59	4312.64	4764.62	5296.43	4815.36	5336.68	4296.02	7241.07	5016.93	6924.39	3001.44	2366.77	5195.15
M353T606			0.301	0.806748	0.0447403	352.935	606.173	3173.41	2733.59	3611.82	3135.89	3845.59	4381.51	2711.22	2578.94	2962.78	2453.39	2571.22	3568.8	3600.8	3435.68	3081.05
M565T76			0.516503	1.73606	0.0447644	565.48	76.195	4647.75	5877.24	4436.85	4454.32	2085.3	3088.8	9985.52	8551.29	9625.17	7551.22	3357.51	3619.41	5523.86	5894.56	5014.42
M650T467			0.237472	1.68024	0.0447797	650.393	467.09	810.04	1365.9	1490.72	1801.29	802.95	878.048	3059.74	2383.05	2194.82	823.147	1959.92	1591.23	2320.68	1737.43	1642.42
M252T232			0.599413	0.627322	0.0448367	252.099	232.125	9210.71	12174.3	8213.95	10122.6	7392.73	7359.52	5268.61	2967.16	5412.47	9555.3	9050.4	1918.62	5084.2	5830.85	5482.29
M750T785			0.234794	1.66128	0.0448679	750.243	785.256	953.678	1008.33	1275.82	1279.07	1149.08	316.664	1427.46	1692.88	844.48	1336.05	2587.44	2050.54	897.298	824.895	728.175
M195T718			0.414894	0.592024	0.0448861	195.073	717.743	2702.03	7566.97	5826.74	4991.16	3964.64	4678.56	2454.8	4923.25	3317.48	3942.52	1649.68	1313.22	2200.86	1697.06	1462.45
M377T84			0.442714	0.804942	0.0449068	377.344	83.674	7459.96	10294.1	10723.6	6937.48	10031.9	8015.36	7851.65	7374.77	6831.29	8464.79	6385.08	6126.61	6882.43	7833.76	9958.77
M691T358			1.18418	1.5369	0.0449593	690.559	358.485	16181.8	43050.6	28113.2	41749.8	51464.6	38387.9	77173	31402.1	71366.2	59470.4	49167.1	47922.3	46980.8	50992.1	23230.2
M352T410			0.54783	3.29131	0.045164	352.17	409.911	825.66	967.964	2909.04	2769.47	481.544	780.273	8184.89	8189.92	1381.82	7251.37	2026.52	1711.63	4187.52	4050.96	3507.15
M290T63			0.595588	1.25363	0.0452608	290.284	63.006	22340.1	24005.9	22771.5	17953.2	25323.5	21514.2	24924.3	22740.3	22438.3	28876.3	34674.3	34218.1	32404.8	29624.3	32438.5
M439T554			0.378605	0.600018	0.045361	438.912	554.376	1194.12	4041.4	4640.41	4047.01	3914.78	3780.81	1784.68	1388	1692.11	4040.45	1971.2	2095.08	2009.89	1877.13	1494.72
M185T865			0.168727	1.42473	0.0453668	185.041	865.312	1315.15	1262.16	913.079	750.36	899.931	594.593	1310.06	1654.96	1515.33	1552.44	732.786	1405.65	1006.09	894.65	1189.47
M738T84_2			0.321866	1.31725	0.0454105	737.573	83.785	4560.11	5959.14	6053.67	6878.12	4847.73	4302.97	9082.11	7678.25	6620.35	6351.01	4814.42	8398.53	6143.71	6454.85	5225.59
M361T818			1.56962	0.855369	0.0454929	361.182	818.396	99305.1	102711	104880	89896.9	113431	117296	81023.5	76601.9	82759.9	88000.1	96714.2	111662	102686	93898.5	106627
M181T791			0.440029	1.32349	0.0456194	181.058	791.284	11845.2	10192.7	11864.2	10233.8	12229.2	9257.77	11902	12628.2	13054.4	21562.3	12896	14808.7	12623.6	11945.5	10774.3
M254T62			1.92049	1.44785	0.0456979	254.247	61.727	112481	139884	94807.3	74975.7	69714.7	104148	162192	160721	185138	168496	90544.1	95847.2	123710	123213	115548
M333T567_2			11.1395	1.40653	0.0458693	332.893	567.04	5460911	5952165	5683512	2876735	2902240	2820962	6433349	6504806	7315741	5775550	4234219	5.8792e+06	7.29984e+06	5.55355e+06	5.43939e+06
M282T846			0.533497	0.688485	0.0459466	282.033	846.406	7399.8	7161.73	8077.48	8359	7588.03	7781.17	2098.02	5351.89	3498.72	9361.67	4799.74	6813.09	6011.02	6910.64	6128.94
M292T617			1.05878	2.42059	0.0461107	291.975	616.739	8613.08	10472.7	9222.75	11526.9	9982.46	8428.1	20049.8	36689.2	15134.1	46585.2	13052.2	9479.25	13643.6	13304.1	11971.3
M664T84			0.368335	1.59583	0.0461783	663.512	83.5425	2567.32	3721.91	2961.64	3908.26	2155.57	1709.83	5324.75	4334.48	5340.58	6731.42	2915.97	2521.09	2618.73	4734.77	5274.47
M306T472			0.442537	2.98633	0.0462605	306.059	472.496	985.781	1110.69	947.089	1858.51	902.14	895.567	6025.46	6508.05	1353.67	2886.36	1109.66	2124.53	4328.9	5274.72	3470.13
M244T64			0.966626	1.33707	0.046305	244.227	63.61	45205.1	58854.1	45761.7	31794.8	36829.3	39070.1	54752.4	55767.1	74099.7	68539.6	39262	51893.9	49532.9	53508.6	47848
M290T923			0.531059	0.792635	0.0463137	290.097	923.096	7728.67	13276.5	11561.4	12285.5	10920.6	12492.1	8438.01	10232.1	10835.3	10187.3	7370.3	7045.94	10812.6	8406.61	7467.84
M456T718			0.200716	1.28445	0.0464635	455.979	718.309	2004.26	2990.85	2060.91	2994.83	2713.07	2578.2	3339.34	3395.94	2338.02	3799.15	2742.78	4091.03	2763.7	2589.51	1550.28
M830T612			0.351936	0.848068	0.0466494	829.726	611.843	5164.83	4443.05	4957.31	6160.07	4860.09	5045.17	3868.01	3725.07	4338.36	4368.55	5457.82	4218.98	4882.33	4058.1	4750.67
M841T703			0.530898	0.67557	0.0468043	840.984	703.135	7547.99	5750.11	6026.41	6419.62	9516.56	7442.35	2474.76	7694.62	3623.22	4127.54	3879.67	7049.07	5099.44	2102.93	6227.46
M257T349			0.323046	1.32415	0.0469221	257.258	349.332	5633.17	5092.49	6012.54	3582.81	6002.76	4007.99	5635.27	8942.44	6598.1	7760.14	6172.5	5055.23	8791.89	7713.47	6781.27
M505T82			0.244853	0.665706	0.0469252	504.845	82.177	1258.35	1598.08	1402.98	1735.24	1697.57	2857.28	1420.44	1595.57	897.46	1124.55	1097.78	887.064	774.484	1080.03	1557.43
M760T880			0.147217	1.34148	0.0469285	760.129	880.441	1330.35	743.976	1696.53	1839.44	1825.34	1038.27	1479.22	2128.17	2045.74	1675.98	2061.92	1976.57	1215.84	1578.97	861.684
M663T358			0.677294	1.66662	0.0470097	662.526	357.506	7571.01	10123.6	10240.8	5311.4	7502.35	7226.68	21355.4	10005.6	17687.7	13466.9	11115.9	6325.68	11889.3	5117.5	7746.27
M146T756_1			0.355026	0.866588	0.0470307	145.659	756.449	6664.75	6994.75	6077.2	5745.76	6248.06	6540.92	5356.83	5310.86	4156.3	6516.39	5985.46	5839.73	6961.33	6555.92	6102.02
M874T342			0.534769	1.52675	0.0470967	873.543	341.846	9267.22	10571.7	9517.02	11065.8	12608.2	5861.24	9237.8	17389	21342	19650.7	10908.7	11383.9	6947.22	10846.5	15180.3
M612T7			0.0322873	1.10445	0.047103	612.152	6.811	1125.73	1039.74	967.44	1093.13	1250.62	1241.86	1195.73	1223.26	1249.51	1323.34	1274.18	1154.26	1542.31	1272.59	1078.88
M736T805			0.362483	0.780985	0.0471957	736.268	804.627	5042.32	5034.83	4718.09	6220.15	3863.16	4072.62	3603.23	3191.49	4735.05	4570.65	2734.63	3775.38	3354.45	3831.2	3652.8
M578T74_1			3.86053	1.73212	0.0473796	577.517	73.67	296658	270804	339745	203122	176892	169178	624144	508703	485695	508280	217968	177871	242195	249383	247667
M175T265			1.72072	1.62382	0.04738	175.086	264.774	110963	37542.6	57371.5	88984.6	71026.8	58273.9	138145	118818	89110.2	154576	47293	140819	61428	60002.7	68091.8
M154T72			0.519366	0.621349	0.047552	154.122	72.34	5971.33	9725.94	4876.26	10665.4	4824.62	5916.4	4299.44	5887.72	5845.95	4277.64	2692.77	3080.69	5957.96	4325.75	5348.84
M208T57			0.852955	0.618301	0.0475966	208.169	57.308	14484.9	31473.7	21671.4	21368	24247.9	12829.3	19702.4	10622.3	17822.3	11473.1	4519.39	13813.1	25585.2	23867.5	23065.1
M768T883			0.923244	0.813261	0.0476546	768.119	883.386	27814.4	32809.8	28725	36595.5	28054.8	28620.2	26111	19993.4	32935.1	20329.9	27483.2	21665	22606.4	23144.6	25977.2
M549T74			1.92608	1.91411	0.0477021	549.486	74.31	59744.3	49809.2	52152.3	36311.3	45842.3	31458.1	138734	102803	108829	110630	37211.7	28780.3	45665.5	43654.5	43591.5
M328T993_2			0.871197	0.779473	0.0477774	328.097	992.799	25471.6	34116.1	34466.3	35242.5	33582	32707.2	23821.1	32219.3	25077.2	34763.4	19372.3	17200.5	27668.9	24394.1	22815.3
M818T936_2			0.435338	0.832151	0.0477853	818.135	936.09	8178.19	12108.4	10079.2	7725.88	9560.75	9058	8346.04	8891.03	7994.22	6889.87	7820.56	7249.87	899.42	5157.78	7302.24
M212T974			0.208873	1.22741	0.047848	212.055	974.192	3836.01	3356.72	4049.26	3543.19	4129.41	3128.92	3300.69	5056.59	5173.81	4287.66	3891.76	5346	2710.54	3621.1	4602.78
M1002T1040_3			0.330733	0.81873	0.0479697	1001.7	1040.03	3665.67	4055.89	3318.72	4371.25	3391.47	4084.51	3712.5	2457.59	3523.26	3504.99	3314.92	2225.45	2681.47	3614.57	2829.5
M282T874			0.278461	1.77812	0.0479977	282.116	874.069	1125.88	2262.6	1070.67	2800.86	1819.8	2327.88	1013.21	4712.53	4713.55	2510.51	3193.87	4140.55	3892.31	3670.82	3288.58
M363T79			0.328802	1.63026	0.0481295	363.216	78.6725	3114.31	1821.08	2637.57	1825.24	2575.78	2061.36	2269.81	6529.92	3563.05	4115.77	2548.48	3854.17	3397.12	2623.22	2597.06
M110T602			0.248969	0.650334	0.048225	110.006	602.315	1978.04	2750.53	2406.45	1651.67	1121.12	1491.93	1023.92	1634.53	950.763	1649.57	697.008	1457.85	2539.3	873.52	1174.65
M618T1000			0.345582	1.4004	0.0482562	618.154	1000.29	5582.64	4959.12	1968.59	3965.55	3660.9	5326.76	5893.9	7215.6	4684.78	7585.59	5795.7	4483.6	6263.27	6140.97	6487.77
M539T378			0.594993	2.3368	0.0482827	539.384	378.334	2346.03	5564.87	3826.43	3652.26	2745.28	1277.17	11432.5	14094.5	7896.33	2384.15	4587.75	4966.85	7277.98	5958.34	6706.18
M208T548			2.09169	1.76149	0.048283	208.013	547.977	66379.2	85634.8	44218.7	110278	107649	86067.3	115813	201500	90617.4	251822	107614	113781	78023.8	87832.6	88363.9
M498T711			0.242579	0.764012	0.0483923	498.14	710.726	1747.12	2508.27	1516.16	2257.78	2388.09	2648.88	1830.59	1923.72	1610.21	2066.32	1312.3	1239.67	1085.41	2348.84	2502.39
M406T535			0.341319	0.687544	0.0484302	405.928	534.923	2191.75	1992.9	3385.32	3367.2	3885.77	3530.87	1433.63	1829.08	1628.65	2403.13	3358.04	1966.54	3029.93	2688.67	2578.41
M114T638			0.64551	0.301278	0.0484348	114.09	637.605	4849.38	3417.41	2069.75	12643.6	11511.9	2643.98	2856.47	1672.8	1134.79	1571.18	2458.55	1494.51	3031.68	3377.51	3964.42
M362T118			1.06729	1.53114	0.04844	362.325	117.969	24026.4	32219	16555.1	31580.5	20077.1	33707.8	41835.2	55353.2	43711.1	52714.5	23824.8	24735.5	65291.2	70120.1	69383.9
M526T64			0.559316	1.36819	0.0484527	526.43	64.266	11987.1	7318.34	16870.6	16978.7	13074.6	14835.6	18967.8	22694.9	13455.8	15834.5	16346	23613	28314	29981.7	30410.2
M363T874			0.503669	0.633321	0.0485103	363.095	874.458	6408.92	10486.3	11345.9	8375.86	5272.83	8477.23	7749.45	8221.86	6407.25	2877.57	3551.07	3091.25	6157.5	5139.32	6361.25
M762T923_2			0.228867	0.704671	0.0486573	761.89	923.042	1791.6	1240.07	1589.58	1917.5	1651.88	2159.07	1839.2	1508.34	1234.78	1343.3	675.174	692.344	3155.45	2257.02	1404.95
M816T934			1.08095	0.77124	0.0486783	816.14	933.664	34495.3	41696.9	38079.1	48039.8	37612.7	43019.4	44463.8	22907	39436.6	28572.2	22629.2	29358.8	17993.7	31660.7	36634.4
M200T522			0.569329	1.92247	0.0490606	200.175	522.236	3654.11	4612.46	854.576	6481.87	2294.38	4608.4	9430.31	9402.86	7811.89	10245.1	2682.25	3694.39	6503.77	9635.3	6530.18
M633T903			0.177296	0.697287	0.0492187	632.786	903.457	1347.52	1236.56	1132.44	1098.61	790.486	947.862	1264.9	648.348	969.138	696.486	509.396	481.381	920.944	720.698	886.676
M327T146			0.847165	1.5407	0.0492289	327.201	146.188	32670.9	27680.6	13234.9	29937.7	11916.5	29361	20235.7	51585.7	41965	30232.5	43352.7	35724.2	44363.7	33674.9	22764.5
M827T602			0.324949	0.728015	0.0492345	827.001	602.158	3111.28	3989.76	3980.86	4165.49	4200.93	1712.2	2435.36	2803.42	2893.84	2748.22	2691.05	1833.3	4015.75	3593.4	3530.49
M360T508			0.66942	6.26163	0.0493248	360.19	507.567	1168.69	930.162	1209.09	1190.02	1058.39	998.31	4662.99	16049.2	13098.6	5056.37	884.705	1290.95	565.435	972.828	1219.62
M399T622			0.170197	1.59044	0.049507	399.111	622.296	417.314	592.277	624.344	760.243	869.861	865.862	1442.38	1211.41	611.35	1571.28	604.676	1127.25	906.924	769.851	639.638
M465T417			0.689215	1.3407	0.0496246	465.343	416.589	26006.7	24954.2	23062.7	15880.2	16222.3	16758.7	30965.6	30610.2	31527.7	32055.3	21433.9	18159.4	33288.4	29282.6	28161
M373T841			0.601017	0.737238	0.0497576	373.208	841.075	10778.2	17162.4	13305.6	15342.6	11497.3	7832.34	9189.97	11474.5	9566.86	7672.39	7820.25	10246.1	11518.5	15305.7	10113.8
M167T535			0.600407	3.05598	0.0499611	167.089	535.22	1995.19	3567.07	1603.53	2241.47	1105.92	1528.61	6415.37	11159.3	3533.38	11546.7	528.9	3615.91	2363.94	1836.92	1809.96
M570T67			0.521186	1.37478	0.049981	570.455	66.715	9873.93	6994.24	16242.6	18592.8	12550	11147.8	17193.1	21205.3	12471.5	16310.4	17110.4	19369.2	26148.5	29728.4	26099
M281T77			0.649978	1.30568	0.0500529	281.246	76.872	18073.3	20966.4	20174.2	17055	21786.7	18579.4	28909.1	30110.2	15863.7	32379.2	20782.2	24243.3	25085	23813.2	22968.5
M330T81			1.58281	1.38405	0.0500674	330.336	80.79	100793	83872.5	102460	89406.3	78170.5	89114.3	140392	113200	188279	128140	101879	80780.5	489823	500766	492386
M333T847			0.717512	0.834823	0.0501139	333.175	846.535	26135.2	22991.5	28709.7	21475.7	21356.7	18479.9	22076.5	16341.2	17927	19165.6	19753	20901.3	24681.1	24898.8	22165.5
M218T869			1.24602	0.0655991	0.0501253	218.078	869.001	1576.27	39385.2	1248.03	1059.68	41539.4	39664.9	1192.76	1959.25	957.351	1724.32	1258.28	1073.38	1273.52	1619.15	1654.52
M504T538			0.325034	1.92408	0.0501288	503.864	537.511	1120.84	507.193	3538.48	1895.15	668.211	1187.39	1739.06	4443.41	2948.52	2230.09	2186.7	3609.77	1192.03	2191.29	2461.01
M364T928			0.368194	1.34062	0.0503179	364.063	928.282	6951.29	7620.71	6478.86	7724.64	5574.15	5933.14	9985.51	8452.01	8561.24	9781.67	5043.29	12180.2	12828.5	9171.08	6581.46
M184T597			0.337215	1.89717	0.0503391	184.045	597.211	1679.89	1793.48	1823.46	2676.86	780.583	1265.44	2810.65	2948.17	2869.03	6174.52	2233.57	1973.14	835.727	1802.87	2562.01
M148T805_3			6.72219	0.912164	0.0504415	148.06	804.543	3095277	3151569	3043776	3205516	2828046	2958084	2854623	2702534	2766335	3182460	2371897	2.79858e+06	2.82352e+06	2.73602e+06	2.78112e+06
M863T986_3			0.488623	0.758506	0.0504629	863.461	985.639	6336.88	5296.79	7741.12	6079.11	8056.47	5873.86	4081.62	3890.11	4870.89	3973.38	5674.06	7383.1	6370.3	5231.51	7321.58
M576T74_2			0.412795	1.78783	0.050469	575.675	73.664	2892.05	3133.44	4275.2	2476.84	1257.88	1710.18	6662.3	4503.38	6881.14	5391.96	2531.17	2180.48	2855.9	3212.28	3423.98
M180T734			0.29221	0.625844	0.050519	180.076	734.077	1488.91	3341.29	2014.08	2717.67	1903.87	2213.58	1382.95	1666.66	1958.8	2254.16	761.164	537.454	376.343	767.819	1081.24
M151T1317			0.981322	2.008	0.0505755	151.122	1317.14	23208.7	14264.3	18374.6	22218.8	11031.4	10153.6	18563.7	22723.7	60467.1	21801.6	49971.8	25769	19373.6	21212.4	23343.9
M831T958			0.737274	0.765086	0.0506589	830.982	957.504	20261.3	22003	18486.1	23372	13496.4	20744.7	12977.3	14771.1	14383.5	13980.6	11972.2	22473.5	3026.28	15915.3	19034.2
M1019T1046			0.135185	1.29469	0.0507563	1019.42	1046.23	1240.2	1687.15	1111.93	1415.79	1116.91	1263.35	1744.99	1026.13	1752.27	1747.24	1721.9	2151.77	1564.92	1368.17	1697.29
M339T730			0.258038	0.827223	0.0507856	339.012	729.848	2513.12	2359.25	2368.76	2191.79	2532.6	2141.06	1229.64	1949.66	1783.72	2023.21	2436.37	2246.68	2439.61	2600.98	1946.68
M239T58_2			0.442824	1.74831	0.0507988	239.127	57.912	3461.58	1892.87	2919.82	2366.28	5155.41	5471.78	7990.64	4080.68	10275.3	5815.61	3539.14	5481.13	10486.2	9959.4	3392.69
M1155T900			0.333637	0.741721	0.051027	1155.09	899.534	1917.56	3523.86	2772.41	3898.18	3511.16	3877.02	2068.39	1740.97	2770.05	2308.26	3208.75	2367.27	3265.08	2988.4	3253.06
M367T974			0.85691	1.2439	0.0510602	367.134	974.166	31926.4	66429.6	48809	65257.8	60451.9	70086.2	77474.1	65876	76821	73642.8	66836.3	65958.3	44510.2	47409.9	65543.4
M634T891			0.179438	1.23809	0.0512835	634.111	891.468	4468.85	4506.04	3624.16	5103.42	4945.02	4549.47	5101.33	3835.9	6327.88	5609.98	5832.02	6965.2	5331.07	4960.71	5153.09
M1170T1064_2			0.110413	1.26226	0.051299	1169.77	1064.18	1082.14	878.85	1041.19	928.966	683.002	468.503	1136.28	1100.61	1074.16	1155.27	956.51	992.8	1270.31	870.663	887.721
M448T893			0.249961	0.611693	0.0513516	448.29	893.493	1433.82	1222.65	1776.37	966.434	2248.62	1080.8	945.742	899.057	809.421	433.837	1605.62	645.604	2014.72	1539.01	1825.33
M136T701			0.686558	1.15255	0.0513612	136.047	700.513	88284.4	111800	111690	125847	93678.2	96948.8	129619	110079	125928	134378	114267	109820	123661	116775	114109
M336T332			0.796257	4.4188	0.0514508	336.122	332.208	2421.09	1410.8	2819.85	1197.33	3395.39	1979.52	8165.3	16115.5	9106.16	22379	1004.9	1663.27	6813.34	6002.81	5135.98
M308T595			0.339968	1.56254	0.0515225	308.157	594.645	4443.9	3209.89	3041.52	3482.6	1885.66	2266.89	4015.21	6628.94	6273.64	5821.96	2932.95	2969.3	4759.78	3052.15	4455.16
M402T55			0.391889	1.57025	0.0516552	402.229	55.455	3782.01	5490.59	5561.9	2440.62	1683.51	3119.17	5535.52	5422.53	6809.99	7686.09	2767	6446.52	6899.47	6650.05	2954.11
M258T83_3			1.00777	0.876102	0.0516785	258.278	83.331	41930.7	45831.7	45379.5	55563.2	42045.3	49235.4	36553.3	39570	47483.4	39904.6	42977.2	38807.7	41473.3	38792.2	40149.1
M729T899			0.249904	0.593206	0.0517138	729.04	899.183	1270.29	1252.8	1829.54	2086.26	919.876	2524.73	1634.46	706.345	541.761	995.596	643.119	1341.67	936.35	726.6	859.433
M404T74_1			0.785666	2.34169	0.0517194	404.314	74.308	5090.63	4867.32	8138.85	4795.6	6553.94	4522.48	12902.4	24444.7	9010.72	22235.7	5512.67	5438.11	9685.25	6712.35	13371
M320T109			0.664517	1.41429	0.0518172	320.279	109.149	18579.1	19560.4	24554.7	17874.4	14829.1	15154.9	19564.2	30687.6	34085.2	32361.2	14795.3	24859.8	19854.6	29491.5	16408.6
M648T709			0.24597	1.59779	0.0521867	648.056	708.554	1438.99	729.051	2663.28	3285.64	893.079	2855.74	1945.78	3407.3	4089.1	3456.7	3297.06	2763.14	4176.76	3060.7	2955.45
M422T957			2.28292	0.802178	0.0525186	422.035	957.433	222866	216377	222345	226888	147362	201540	152256	144653	160573	156584	144951	233581	206269	201497	210595
M359T354			0.501788	1.8941	0.0526582	359.297	354.398	5453.52	2246.41	9019.15	4436.59	3001.66	926.346	9142.11	6893.98	11883.5	10230.1	3844.96	5516.29	8741.92	6924.65	3790.32
M626T71_1			0.934364	1.35437	0.0526836	625.517	71.09	44467.7	36456.3	51370.3	45290.8	57052.9	28933.7	81484.4	59700	57056.7	64515.3	56431.5	37786.7	48859.9	44588.5	41806.7
M465T365			0.578691	1.57136	0.0526949	465.314	365.405	12335.3	5242.45	8060.19	12536.8	7827.34	8748.37	16147.4	12165.5	12872.7	22439.3	7109.49	15298.2	23511.1	22233.6	10375
M651T73			1.75159	0.659977	0.0527474	651.402	73.042	106909	117539	117842	109330	86281.6	75309	87951.2	80512.4	93095.5	96446.1	22973.9	23726.1	87943.8	83131.5	88022.8
M832T957_2			0.468709	0.669679	0.0527874	832.031	956.717	5706.02	9315.45	6035.15	9081.93	4196.6	7382.3	5801.4	4320.83	4764.4	4769.75	1845.1	6435.83	2421.03	5607.91	6885.22
M656T905			0.215638	1.49515	0.0528137	656.282	905.271	1608.84	921.12	1852.18	1733.88	1817.7	2263.67	1726.14	2504.02	2916.82	4002.03	1978.63	2119.01	1352.6	1735.2	947.913
M268T974			0.21957	1.26873	0.0528526	268.044	974.208	4749.2	4653.21	2755.54	5473.97	3626.55	2934.86	5038.26	4849.46	4927.92	5995.31	4503.07	5380.8	3903.63	5675.9	2078.16
M815T82			1.58898	0.674335	0.0533463	814.628	82.397	38409.6	55696.7	69710.3	54439.6	88845.2	77773.7	35118	33306.4	33054.2	34014.7	64879.4	59162.2	59018.3	61044.3	60940.1
M591T879			0.437556	0.730749	0.0533915	591.149	879.283	4027.22	7106.65	5852.04	5986.09	7121.86	7197.57	4541.76	5265.81	6398.11	2650.38	5243.43	3151.17	4762.25	4465.52	4814.23
M413T729_2			0.296512	0.636958	0.0534624	413.098	729.341	2675.57	2890.34	2599.99	2784.82	1213.64	1333.63	748.264	1829.86	1219.27	1265.05	1355.23	2179.97	2745.68	2882.98	2413
M324T811			0.597172	1.85235	0.0534844	324.115	811.205	5309.55	7896.88	2750.93	6512.11	5717.8	4854.95	6823.93	19423.8	5999.08	8078.66	8947.04	11933.2	11794.9	5607.43	3704.3
M659T894			0.105763	1.15382	0.0535208	659.113	894.223	3022.51	3399.42	3105.74	2986.72	4344.2	3351.58	3596.52	3755.01	4191.86	3651.01	4265.73	3858.86	4188.56	3525.64	3600.72
M377T717			0.433294	0.575367	0.0535428	376.94	716.804	7355.07	5963.87	6148.99	2665.46	2130.31	5374.62	1109.58	2047.86	3103.73	4201.37	3395.76	3194.63	3194.78	2136.42	1787.41
M259T282			1.93848	2.05195	0.0535583	259.282	281.923	47623.1	44502.5	63766.6	6932.86	61124.5	55917.3	91804.6	93439.4	164744	141005	30746.2	52532.4	88686.2	93800.1	117652
M590T67			1.1957	1.57632	0.0535837	590.424	66.786	37876.6	27706.5	43863.2	40807.9	22893.3	12829.6	28063.4	49435	31398.7	59735.7	56343.1	68184.4	43835.7	45751.3	50244.7
M754T923			0.155113	1.22476	0.0535945	754.092	923.079	3716.77	4133.35	3740.69	4998.6	3815.35	3644.99	3616	4232.35	5732.24	4976.74	5017.16	5880.67	5438.46	4840.11	4347.74
M431T916			0.298684	1.41395	0.0536258	431.174	916.485	2909.94	4546.57	1971.24	5620.49	6020.61	3805.74	6672.27	7354.37	4159.66	5234.16	5677.73	6073.32	4389.67	3874.81	5040.41
M342T501			0.292538	1.85918	0.0537033	342.152	500.731	867.678	1407.89	876.063	1820.53	1083.87	1571.42	3035.69	3833.81	1152.2	3276.23	1206.12	1676.77	2015.95	2278.24	3232.7
M767T1032_7			0.0877283	1.15045	0.0537447	766.997	1032.09	878.727	818.284	1102.6	814.045	839.259	873.6	829.371	1063.07	1020.09	1015.76	1067.73	1131.84	842.712	768.832	1035.07
M479T879			1.09946	0.222057	0.0538057	479.141	878.678	38133.4	47547.7	8155.48	7708.31	2334.28	28334.8	3294.35	14430.8	3528.32	3541.87	1909.7	2654.06	19960.5	20881.4	21300.8
M398T57_2			0.950492	0.427795	0.0538076	398.238	57.2055	28083.4	9721.91	6150.24	25091.5	26623.6	6393.98	11257	5889.64	4931.65	5733.34	9485.34	6365.74	5340.75	6118.36	31125.7
M205T59			0.346988	0.67491	0.053894	205.157	59.211	2575.86	4354.17	2233.59	2671.68	3074.89	4281.33	1221.11	1917.32	2703.82	3179.32	2372.28	1558.71	1559.25	1843.08	892.038
M200T321			0.448563	1.54501	0.0539885	200.236	320.937	3833.72	6212.1	7395.55	1650.4	6153.94	7718.4	8723.96	8325.41	11898.2	10171.3	5032.25	6778.93	8740.32	9377.44	9322.33
M458T369			1.08568	4.8554	0.0540828	458.216	368.739	1842.78	2908.45	6823.97	642.836	5994.13	1777.35	25814.1	28055.7	2303.11	32861.2	2058.44	5964.52	8937.79	9959.12	10954
M487T854			0.747651	0.81134	0.0541784	487.286	854.484	25682.9	24530.7	27566	16189.1	25784.7	19153	21620.3	18908	18676.9	15618.7	17711.4	20165	25712.1	20857.1	23455.3
M971T899			0.181718	0.59565	0.0542098	971.059	899.372	380.966	1004.09	863.012	1279.96	555.696	711.501	590.936	168.122	550.891	627.575	496.628	422.126	950.533	583.352	852.889
M415T491			0.263996	0.602303	0.0542429	415.331	491.14	1687.05	2070.41	708.687	2299.72	1134.5	1272.22	1199.8	508.042	1203.76	1214.46	783.398	615.219	1325.93	2066.46	1930.59
M180T720			0.198991	1.28402	0.0542557	180.002	719.865	3113.17	3395.09	2948.01	3643.03	3650.83	2013.48	4099.11	3042.16	4212.71	4933.25	3117.01	4688.71	2896.89	665.438	2045.57
M428T1061			0.17892	1.4594	0.0542679	428.285	1061.47	984.957	998.181	1117.66	873.6	908.941	810.197	1639.02	1894.42	1000.5	1901.83	947.571	925.796	1119.51	1516.01	927.727
M377T837			0.551687	0.865467	0.0542864	377.202	836.907	18284.7	18180.5	18618.5	18222.9	14938.2	13772.5	15549.9	13829.2	16748.7	15670.3	13682.4	12812.1	21309.8	16983.1	18246.3
M538T1061			0.0688787	1.25893	0.0543113	537.658	1061.05	349.126	563.451	473.73	664.044	572.996	402.096	671.92	497.967	628.478	649.838	763.895	596.719	490.98	556.888	367.474
M328T993_1			1.6375	0.762809	0.0544592	327.596	992.725	85946.1	122078	148922	114748	108706	102632	84824	103524	95578.9	112937	69718.4	54439.8	86188.2	70821	69964.3
M536T643			0.22939	1.6829	0.0544733	535.966	643.453	909.129	1667.27	1630.34	1788.85	822.494	491.483	1258.1	1633.25	2078.19	3169.42	1431.09	2731.22	1224.38	960.516	820.733
M202T888			0.292871	1.74898	0.0545408	202.153	888.027	932.076	2841.86	436.205	1473.73	2508.46	2221.26	3353.38	915	4080.51	2818.59	3639.87	3405.84	3302.58	3043.62	3083.82
M623T52_2			0.308276	1.28931	0.0547061	623.382	52.18	5261.83	4420.62	4467.8	5153.15	3938.38	4834.1	8153.17	5645.91	7226.54	5958.91	4266.9	4946.96	7510.63	4615.71	5952.55
M473T864_1			0.478569	0.85367	0.0547242	473.117	863.995	8692.24	9579.28	8015.79	10276.3	8360.12	9074.11	6311.67	6400.94	8868.31	7868.35	9265.12	7381.95	9053.85	8429.13	9045.01
M283T132			1.08408	1.50769	0.0547602	283.174	131.609	51805.2	32892.6	53299.9	88129.8	48558.5	39052.3	37473.4	96693.4	85339.2	67662.4	96565.7	89285	43414.6	87187.3	55334.5
M395T793			0.439536	1.69716	0.0547862	395.16	792.662	4256.8	3857.4	3694.2	9336.42	5455.53	4180.68	7041.13	7981.68	6543.01	4940.32	12074.6	13659.5	5957.08	5300.62	9217.29
M665T974			0.845368	1.28372	0.054796	665.124	974.192	34280.4	71088.5	41249.5	70737.1	73970.3	78945.8	77454.6	73330.3	81154.3	73363.2	82267.7	87753.5	26676.6	36195.9	64133.9
M1002T1040_4			0.322314	0.841304	0.0548697	1001.89	1040.23	3308.8	4811.99	4366.45	4711.16	4178.15	4774.66	3740.45	3146.51	4031.74	3737.29	4375.03	2970.08	3981.63	3527.94	3817.26
M821T449			0.475509	0.58678	0.0549116	821.067	448.923	6640.32	2384.51	7060.06	2718.24	6049.26	3260.61	2611.53	2543.13	2326.13	2621.11	2627.65	3766.59	3188.7	3072.71	3475.87
M728T321			0.404565	1.58191	0.0549484	728.195	321.33	6296.4	3799.19	4334.82	1407	4034.59	3455	8613.14	3826.35	7933.31	7197.26	4582.1	4749.02	5546.89	4631.12	4967
M259T922			0.645279	1.62027	0.0549515	259.091	922.311	8813.47	7652.33	9081.29	10019	11679.3	9679.05	15061.5	24281.1	10012.1	22016.7	8210.87	12650.5	8793.24	9184.16	10408.9
M369T1342			0.480374	0.720669	0.0552278	369.123	1341.53	10059	4172.38	6554.29	6825.58	6970.24	9604.72	4256.63	6227.34	6152.26	5506.24	5226.62	4474.57	2647.78	15169.3	6730.4
M223T52			0.338048	1.36483	0.0553093	223.063	51.941	5249.2	4995.76	5976.36	5078.7	4502.89	6597.84	7271.77	7968.05	5736.07	4346.35	10181.7	8717.7	5904.96	5538.49	6280.24
M303T862			0.547679	3.52878	0.0553171	303.176	862.255	352.692	1093.28	1514.12	1229.83	1738.33	2763.95	4008.6	9628.03	2080.27	10669.4	894.664	3391.82	3007.94	1972.76	2241.88
M260T846			0.708382	0.75818	0.0553465	260.052	845.993	17179.8	18233.8	18688	20270.5	20091.8	17322.2	12176.8	12189.7	12436.5	24058.2	10900.1	12992.7	15801.6	15215.5	15577.5
M875T77			0.344196	1.85972	0.0554779	874.565	76.892	2282.55	2707.95	2525.6	2093.48	3802.07	1418.52	2758.33	3261.36	5688.67	5204.52	8327.55	2339.53	4003.84	4481.84	3430.72
M341T424			0.304437	0.701751	0.0555393	341.261	423.616	3307.5	1480.88	3356.85	2570.65	3273.04	3725.34	2424.09	1400.99	2117.88	2740.78	1347.11	2400.14	4831.65	4162.52	3930.86
M994T900			0.216135	0.785444	0.0555717	994.046	899.654	1228	1468.34	1315.15	1779.32	1483.33	1686.67	1446.98	697.09	1482.27	1284.63	1040.05	1087.2	1394.86	1144.36	1342.8
M582T700			0.973669	0.796501	0.0555849	582.499	700.232	37261.8	41431.7	32293.9	37510.4	34763.3	37369.1	18893.1	33748.7	20649.6	36257.1	37040.2	29143.5	32538.9	34730.1	21078.2
M475T984			0.214439	1.23529	0.0556005	475.162	983.776	4709.52	4640.2	2689.86	3694.03	4795.91	3954.6	6219.85	4491.78	5539.08	4286.88	4846.05	4861.34	2614.28	4221.56	4453.68
M228T885			0.289371	0.765473	0.0556592	228.11	884.986	3781.11	4552.9	3214.35	3312.01	3344.93	3192.96	3722.29	3297.97	1981.8	1678.71	2647.93	3051.1	4414.22	3581.73	2706.4
M673T623			0.179093	1.39806	0.05568	672.957	623.454	2253.78	1521.53	901.519	2077.56	1986.66	1683.02	1675.95	3170.57	2039.17	1975.52	2978.88	2733.41	2632.73	2644.47	2675.01
M336T68			0.523805	1.46627	0.0557032	336.188	67.966	8320.64	9492.22	15092.6	17369.9	9185.32	5677.53	17271.1	13506.1	19016.1	20846.3	12296.9	12573.6	7237.9	6667.22	5147.81
M294T250			0.423231	3.15707	0.0559722	294.225	250.422	998.261	1321.08	818.469	584.418	1017.21	589.254	810.762	4060.58	489.721	4303.33	1481.01	5677.63	4144.58	2855.67	1960.73
M377T439			0.383635	2.09273	0.0559766	377.144	439.222	1803.34	2075.66	1618.13	1685.61	1486.69	1376.21	1971.02	2585.45	1531.76	3565.88	4168.72	7199.97	1885.28	2075.16	1636.45
M390T869			0.276069	1.37696	0.056162	390.196	869.079	1728.71	2575.26	3067.69	1619.88	3131.49	2119.15	3844.61	3731.73	1770.99	3729.47	3309.72	3224.34	3820.24	3328.92	3003.11
M562T53_2			0.569771	0.737144	0.0562621	562.262	52.775	7591.79	7405.76	10987	12690.1	9916.32	11165.5	6783.26	6572.81	7684.41	7197.79	11096.1	4714.79	10765.4	8339.1	10118.6
M364T816			1.4549	0.702909	0.0564608	364.127	816.06	62122.3	75726.2	100366	44196.7	92660.4	91416.6	57345.4	77788.3	61048.5	51151.1	48619.1	31946.2	66257	62207.2	59708.3
M197T791			0.261664	1.22295	0.0564839	197.46	790.829	6359.5	6023.22	7265.52	7583.24	4644.22	6965.49	8810.06	7907.13	5648.91	7519.82	8589.93	9025.01	7710.4	7886.81	7939.63
M230T71			0.969063	1.56517	0.0566665	230.211	70.576	26531.9	24142.3	23207.4	21267	21047.1	24587.4	27595.8	33705.3	56192.2	54639.5	22641.2	25575.2	33770.6	35416.7	35265.2
M398T334_2			10.2392	1.90526	0.0567272	398.325	334.028	1684214	1900447	1850296	1753549	454552	1264816	2692090	4377520	2657455	4514086	823873	1.9068e+06	2.04876e+06	3.09223e+06	3.01925e+06
M605T900			0.363219	0.770397	0.056787	605.013	899.663	3928.37	6664.59	4919.79	5240.18	4032.97	5208.84	3919.62	2824.61	3851.35	5340.08	3859.47	3312.73	3958.9	4050.28	3515.87
M173T792			0.281194	0.796973	0.0568071	173.021	791.531	3079	3718.27	3227.38	3242.8	3723.26	3166.09	3113.61	1969.44	1953.06	3366.83	3488.39	2173.09	3269.58	3416.84	2969.46
M481T700			0.229235	0.767756	0.0568223	480.505	699.907	2091.57	2020.36	1396.89	2388.05	2630.15	1536.79	1860.99	1346.47	1771.8	1466.92	1260.69	1555.18	1213.3	1686.35	672.944
M235T754			0.245697	0.745352	0.0568318	234.956	753.554	2535.31	2165.66	2262.76	2199.78	1337.89	1983.68	1684.16	1459.36	2335.01	1169.21	1564.24	1093.8	2055.58	2180.67	1998.55
M541T394			0.404997	1.70776	0.0568881	541.371	394.044	4602.82	3612.4	2931.61	1288.5	2523.27	2355.19	5955.31	6874.98	4785.08	6765.9	3440.59	1745.97	5211.66	2743.36	2536.99
M606T878			0.423344	0.82892	0.0569103	606.144	878.053	10210.5	7952.81	8861.36	11364.5	7608.6	8695.31	7980.23	8387.05	6508.53	9024.13	6481.59	6954.66	7808.6	7460.45	9743.69
M174T397			0.735516	1.7929	0.0569154	174.102	396.726	9158.8	8361.86	11385.7	6914.59	7869.73	9693.08	13934.2	20462	8675.31	29711.3	10159.5	12769.3	19955.2	13709.5	18907.6
M211T528			0.949032	0.310094	0.0569437	211.036	528.044	23117.4	461.822	9454.08	5319.46	20157.2	24949.2	648.051	3331.57	930.463	2848.61	10429.6	7691.92	20819.2	19891.6	21142.9
M819T1064_2			0.0939604	1.29217	0.0569544	819.037	1064.13	597.806	569.686	666.352	715.638	518.936	400.142	812.788	801.092	736.323	982.951	572.815	576.011	694.26	657.363	481.39
M569T999			0.280915	1.73889	0.0570443	569.16	999.404	754.864	1996.21	1199	2192.23	2640.88	2283.43	2397.5	2350.49	2089.62	4851.39	5097.28	2457.29	3718.05	2114.93	1599.51
M638T880			0.185477	1.18503	0.0571096	638.084	880.462	6628	4267.93	5083.94	5508.71	4946.69	5186.81	6542.53	5170.68	6598.24	6895.49	6941.59	5324.57	5999.01	5524.05	5746.41
M354T807			0.2539	1.2946	0.0571631	354.125	807.347	3956.26	2669.15	5616.87	5554.92	5474.82	4958.71	4539.73	7502.05	5510.55	6755.54	5679.65	6559.96	5236.16	5605.52	3795.94
M474T850			0.725938	3.36438	0.0572171	474.289	849.79	1824.95	2419.22	2261.32	2990.75	3721.89	2864.97	8572.96	16528.3	1937.07	19084	3591.5	4395.8	4517.44	3411.85	4884.4
M258T284_2			4.15235	1.93767	0.0572455	258.279	283.875	255934	224596	344060	34333.8	313470	292420	474826	491468	687036	767223	150574	267200	179245	183948	646977
M249T934			0.208414	1.15086	0.0572701	249.071	934.237	18472.7	19872.9	16848.5	23331.6	21826.1	23529.5	19703.1	24402.3	24414.3	22650.5	25268.8	26130.9	21675.2	18954.9	20860.6
M290T892			0.00413171	1.07308	0.0573498	290.019	891.776	5251.68	4650.64	5511.56	5429.58	5182.34	5228.87	5806.24	5441.95	5838.94	5605.42	5811.52	5034.75	5349.67	5913.68	5145.96
M267T840			0.278145	1.58911	0.0576108	267.093	839.757	2564.31	1777.08	2312.34	3157.24	1538.1	1187.62	2425.99	5452.19	3226.04	3649.95	1988.84	3179.16	3216.69	2754.73	2814.85
M296T571			0.642356	0.906131	0.0576331	296.029	571.486	20554.2	24087.2	21344.3	22474.1	20492.7	23929.4	19157.3	19062.6	20905	22203	21487	17593.4	21108.6	21690.1	21923.9
M311T1010			0.230812	0.647045	0.0577288	310.99	1010.38	1528.87	2328.35	1301.12	1908.46	843.63	1265.3	1171.74	1009.05	1295.62	1205.46	843.252	411.994	1154.6	1450.53	1528
M189T1085			0.870727	2.28696	0.0578646	189.159	1084.74	9612.36	808.568	6909.62	12058.7	2369.39	15090.1	18630.2	32858.7	8673	26618.8	11192.5	9168.15	19097.9	13750.6	7850.03
M375T347			0.512889	2.06463	0.0579037	375.317	346.651	3351.04	1539.04	4163.25	5063.62	2850.11	2751.65	9354.03	11512.8	7676.42	7450.2	1080.92	3637.44	1850.69	8127.28	9079.85
M1172T691			1.9187	1.42439	0.0579711	1171.53	690.673	157799	166812	122803	157634	193838	177152	165146	174718	182293	224426	290640	353030	150163	162965	121179
M704T825			0.252175	1.38045	0.0581029	704.292	824.977	1975.32	1786.19	3590.01	3003.56	2330.02	2959.46	2784.01	3910.09	2272.05	4542.64	3693.76	4393.92	3172.51	3381.12	3626.18
M478T742			0.169477	1.36971	0.0583392	477.888	742.415	1181.97	2195.23	1031.72	1679.52	1935.61	1661.95	2556.25	1560.33	2224.16	1580.7	2682.9	2662.71	1868.69	1278.53	1737.08
M1168T701			0.228783	1.29566	0.0584486	1168.5	700.745	4384.18	2078.14	4845.63	2783.56	5487.69	5151.17	5045.35	5748.44	5442.16	5247.94	5302.67	5255.51	4453.28	5560.91	5276.9
M663T1204			0.125985	1.12263	0.0584527	663.449	1204.44	2584.24	2619.55	2536.55	2126.46	2471.33	2289.3	2642.42	3280.1	2502.82	2767.89	2531.76	2696.2	3120.09	2694.55	3032.79
M528T796			0.261254	0.558793	0.0584635	528.133	796.224	1803.42	428.404	1536.62	839.439	1898.32	1621.65	495.795	667.234	438.415	663.362	867.141	1409.85	1150.56	1273.83	1349.54
M396T514			0.237286	0.573564	0.0586948	396.188	513.941	1714.11	721.913	1070.39	923.312	2320.32	2164.31	1019.75	1156.86	565.488	1106.36	643.411	621.086	1574.54	1697.92	1266.7
M401T823			0.364164	1.10306	0.0587124	401.212	822.586	40454.2	40146.9	39304.7	35182.1	38884.3	42086.1	38650	44499.2	42163.7	39494	48877.9	46701.9	43854.3	38989.3	52362.8
M547T52			0.329127	1.33909	0.0589503	547.468	52.245	4546.52	4369.25	7300.11	6392.9	8640.06	6746.87	8603.44	8882.94	6402.33	7083.69	11714.6	8192.69	9012.9	7165.5	5724.12
M675T819_2			0.54337	0.757266	0.0590545	675.105	819.274	12938.4	7612.48	7432.64	10789.9	8923.26	11154.8	7480.04	6943.69	7056.89	7220.77	10456.8	5408.09	9770.52	5249.81	5792.42
M678T778			0.231646	1.38181	0.0590557	678.23	777.755	3689.38	1969.66	2904.61	2849.47	3014.35	3574.83	5167.95	2292.35	4330.96	3262.05	5307.59	4514.81	5650.47	6192.05	4479.46
M319T754_2			0.211165	1.54632	0.0590593	318.985	754.248	1251.28	904.021	979.6	767.95	1389.57	1324.01	838.842	2343.48	974.933	2049.95	1808.91	2215.01	1364.08	1025.09	1266.66
M769T577			0.455033	1.83521	0.0590845	768.968	576.852	4319.1	2340.41	1958.94	3765.29	7674.82	1617.29	4628.38	7177.66	4082.19	10153.9	4465.81	9271.81	5792.03	6053.72	5273.8
M469T77_1			0.466401	1.48909	0.0592394	469.339	76.767	5963.05	6098	7549.45	5489.95	3691.84	7173.93	10975	11283.7	7448.61	12538.4	4882.28	6428.96	4976.27	7337.42	5015.44
M629T1007			0.370666	0.711419	0.0592457	629.148	1006.55	4965.39	2014	3483.39	3939.94	4295.74	4477.3	2520.8	1848.57	3794.22	3534.02	2571.92	2218.15	4775.24	4055.47	3389.6
M495T389			0.926663	1.96726	0.0592806	494.756	388.763	16064.2	8016.81	12968.7	11971.2	13401.6	11775.2	27791.8	49520	22243.3	11234.5	18138.6	17038.4	13424.7	19445.1	24781.2
M661T380			0.784571	1.92832	0.059362	661.488	379.581	7417.8	17886.4	7017.86	4375.13	8718.98	3845.38	13798.9	23937.5	13756.2	25324.3	8614.22	9561.11	6682.03	9543.97	13987.6
M600T383			0.763966	1.60538	0.0594812	600.326	383.144	10337.5	10852.8	14713.6	12393.8	15012.4	8806.77	27596.1	28406.8	12541.6	18975.2	8224.14	20031.1	16387.8	21717.4	18677.4
M940T696_1			0.869791	0.867518	0.0595237	939.532	695.598	33735.5	35110	28895.3	32639.9	35189.8	33038.4	22919.1	26831.3	27997.1	26888.2	31864.5	35796.6	27210.1	28518.7	27806.9
M953T1246			0.558992	0.574349	0.0595951	952.809	1245.51	10625.5	11975.5	6439.65	3162.16	8078.71	10318.5	2333.82	3791.16	4554.94	8574.28	2510.24	7297.63	9043.92	7064.01	9720.68
M246T627			0.256156	0.584679	0.0595972	246.019	627.337	1752.71	795.67	1513.39	745.645	2288.33	2136.71	604.782	799.02	571.41	983.286	1494.99	944.53	1080.21	1192.33	1659.7
M417T815			0.459411	1.31147	0.0596691	417.207	814.805	8875.78	8189.59	12213.2	5448.71	11013.9	12326.6	10091.5	15244.3	10489.6	11705.1	14058.1	14565.5	14402.7	12486.3	13141.6
M475T580			0.580064	1.87758	0.059673	475.039	579.712	4687.99	3267.5	3129.32	5038.43	9046.42	8115.36	5516.78	18752.4	5018.65	11334	9754.97	12118.6	7790.77	6915.91	6988.87
M328T55_2			0.344258	1.41331	0.0596807	328.177	54.72	4555.44	5091.91	6001.25	2612.05	5411.44	6520.47	7698.86	4794.83	5365.33	7414.96	10357.6	7039.92	4722.48	5015.7	6110.88
M635T498			0.18474	0.806212	0.0597267	635.351	497.557	1290.87	1117.93	1367.14	1498.15	1533.36	1684.79	1404.44	1007.23	890.3	902.401	1441.87	1200.32	1433.26	960.791	860.061
M346T305			0.333425	1.22121	0.0598025	346.309	304.985	10657.3	11713.3	10734.2	6864.63	11357.6	10327.4	14197.6	9986.84	12924.6	15249.5	11722.7	11211.8	12077.2	11450.5	12282.9
M403T908			0.496076	0.71668	0.059818	403.028	907.909	8830.35	13559.8	7820.17	8432.31	5108.24	9216.29	5546.98	6053.05	6797.31	5591.6	6033.79	7937.76	7530.06	7454.09	5988.59
M276T917			0.377889	1.52002	0.0598806	276.154	916.764	4083.02	3987.91	2826.63	7636.48	6566.88	4518.74	7017.38	8605.54	5668.91	11642.5	5172.21	6915.92	4734.97	4478.23	5325.58
M539T69			0.693003	2.09135	0.0599115	539.299	68.592	2273.08	12922.3	5521.25	5935.4	2951.48	2951.59	12011.1	17000.4	15083.4	14695.5	2671.89	6621.94	18327.9	9158.39	10127.1
M407T57			0.96993	0.641472	0.0599568	407.293	57.336	41279.2	24083.4	20251.9	19506.8	20213.6	25717.4	17576.6	5673.38	23581	12710.4	20917.9	16436.5	22206.9	17850.4	23878.6
M829T689			1.8012	1.44983	0.0600331	828.999	688.931	86374.8	112297	131219	110941	57053.9	34449.5	110350	148008	118310	119209	100914	175005	156702	134535	120394
M444T888			0.262166	1.47537	0.0601415	444.218	887.934	2296.23	2554.27	2959.74	2409.12	1822.67	3284.05	2446.23	6071.93	4358.66	3554.6	2803.75	3376.46	3363.54	3012.63	3910.55
M958T815			0.402518	1.37337	0.060252	958.451	814.798	12759.8	8351.63	8908.34	6798.18	8602.65	6725.77	11195.7	7803.35	14304.5	11879.3	10074.5	16358.8	9413.2	8315.43	12737.3
M680T51			0.533047	1.19321	0.0604123	680.477	51.425	26922.8	32914.9	30115.2	30035.6	27687.6	26755.1	39186.5	28251.7	43738.6	34300.8	34188.2	28467.3	23021.8	29613.1	19019.3
M482T392			1.6426	2.62651	0.0604318	482.322	392.008	27925.2	20084	23904.7	13957	13194.6	23804.3	74951.2	120835	46280.7	27859	19795.7	32996.8	40324.4	34167	36314.9
M728T700			0.23588	1.31714	0.060514	728.142	699.925	2742.47	3625.82	2958.15	2749.66	2822.24	2650.03	4235.51	2554.09	5094.36	4669.93	2817.43	3742.28	3982.28	3809.93	2085.26
M986T612			0.359777	0.750221	0.0606154	985.743	612.179	3700.96	3555.43	4716.32	4884.98	3833.08	3791.91	2728.28	1599.12	3982.03	4232.71	3562.04	2263.24	3784.27	3153.75	4122.82
M520T39			0.569562	7.48387	0.0606497	520.433	38.5995	1086.86	546.035	615.373	713.359	778.72	693.42	665.986	635.697	4224.61	11606.8	2767.61	13281	824.278	653.676	15236.6
M686T882			0.71139	1.20764	0.0606902	686.095	881.686	53084.3	50311.4	45059.9	52484.2	58239	55967.4	52405.9	65988.7	53767	54544.9	73190.3	80686.8	63469	55229.3	53303.8
M809T957			0.880595	0.747604	0.0607587	809.008	957.483	29597	29971.4	28759.3	32536.3	16692.1	26970.4	18474.7	19442.7	17593.6	18171.7	17118.2	32199.9	32793.3	29956.6	30389.8
M629T52			0.310303	0.808884	0.0608607	629.196	52.186	4452.53	3999.97	3458.25	4335.78	3819.67	3050.91	2747.72	3403.51	2084.43	3159.65	4084.53	3219.21	2738.09	2862.42	2997.84
M310T565			0.173036	1.46019	0.0608925	309.985	565.225	1498.94	1351.98	884.023	2413.46	1302.37	740.342	1775.63	1794.72	1816.38	2546.89	1519.69	2507.31	564.13	1661.75	1494.35
M780T313			0.423303	1.45288	0.0609065	779.537	312.752	4033.8	5730.54	4753.4	4005.64	5364.27	4874.85	9287.49	6121.83	9177.3	7615.27	6849.5	2737.14	7052.67	7739.94	5731.06
M496T76_3			0.471581	1.72988	0.0610264	496.442	75.548	4164.72	3601.91	3299.79	2729.17	2540.3	3472.97	9367.34	5851.89	6772.22	7238.14	2762.99	2274.26	2651.67	2970.38	2812.16
M488T876			0.574004	1.55785	0.0611009	488.234	875.692	9525.64	6900.57	10014.6	11930	11191.6	11755.5	8435.39	20257.6	10958.9	25849.7	14099.9	15922.8	10754.4	11637.8	10546.2
M668T618			0.330415	1.9242	0.0611511	667.903	617.88	1433.67	1832.81	1356.28	2623.65	1350.95	980.436	2984.9	4588.58	2217.33	5446.04	1688.16	1504.57	1882.31	2076.38	2186.25
M599T601			0.400647	0.655529	0.0611514	598.945	601.087	4494.27	4057.65	5631.56	3782.25	4978.15	4604.17	1736.83	3379.06	4161.08	4394.09	4238.4	149.076	1570.09	2578.03	3129.62
M764T76			0.402889	1.46783	0.0612359	763.505	75.649	6385.34	4334.36	8602.28	6227.06	6501.48	3963.57	9193.56	13007	10889.1	7708.98	6452.41	5611.56	8973.06	4164.25	4824.19
M636T84			0.335346	1.47535	0.0613263	636.492	83.824	5881.2	2061.31	3324.15	3526.96	3143.08	3858.35	4758.51	5520.58	7022.52	6742.22	5426.35	2685.14	5581.49	4308.34	3768.1
M791T697_1			0.472492	0.672365	0.0615799	790.538	696.818	5967.09	5303.97	7672.75	8068.87	6323.72	5535.33	1894.2	7183.98	4342.33	4509.84	6315.36	1890.29	7459.06	6300.11	3875.08
M591T73			0.372097	1.61785	0.0616176	590.518	73.043	4870.72	2378.19	4616.15	2600.96	1891.33	2509.67	6011.94	6344.95	6371.76	6213.58	3703.36	1878.34	4152.9	2319.48	3687.26
M577T7			0.0840788	1.13558	0.0616274	577.491	6.605	1047.21	1158.16	1105.56	877.526	1040.4	1138.32	1222.58	1412.98	999.685	1193.58	1237.33	1164.25	1167.57	1121.93	1128.51
M221T7			0.0345734	1.1586	0.0616321	221.178	6.854	374.407	306.9	277.488	362.074	315.329	318.68	360.903	463.76	375.733	346.245	392.249	326.041	484.99	429.594	459.473
M735T835			0.249383	0.784806	0.0616612	735.287	834.559	2369.68	2410.4	2996.23	2742.57	2489.51	2392.54	2558.78	1728.92	2472.91	2460.98	1812.16	1052.99	1992.38	2361.37	2474.11
M169T631			0.417292	0.678354	0.061726	169.037	630.628	5416.13	6153.35	8542.15	6958.93	4844.25	5387.04	3655.27	6221.63	4296.61	6548.48	2900.59	1681.28	4365.41	3917.67	3576.8
M126T984			0.505792	1.4027	0.0618872	126.021	984.052	7699.27	10718.6	8629.65	9555.77	18458.3	14842	21511.8	16045.2	10403	16248.4	17225.7	16619.5	384.928	7129.15	20932.7
M343T974			0.204475	1.28189	0.061893	342.965	974.179	2979.92	2850.28	2684.43	5047.6	3736.52	4983.9	4699.82	5671.09	5028.23	3889.51	4557.34	4717.86	1664.21	2844.38	3737.99
M209T58			0.94445	0.178273	0.0619188	209.189	57.912	1954.78	33654.3	2014.66	18190.2	21336.9	4390.22	975.144	2925.33	3144.52	2109.38	919.072	4463.16	2386.92	1006.02	21847.8
M147T453			0.235524	1.74804	0.0619227	147.116	453.392	1079.7	888.19	1292.07	3125.91	2717.44	1479.54	1263.4	3506.55	4963.73	2394.39	3183.21	3187.94	1365.55	1646.19	2530.91
M223T7_1			0.246307	0.378996	0.062011	223.052	6.99	329.177	346.58	359.729	1866.31	1444.88	1392.54	353.41	471.2	336.117	290.499	322.918	400.993	486.848	2148.3	443.627
M192T808			0.594841	1.2651	0.062095	192.024	807.658	21513.5	20153.3	17761.2	19414.7	25934.2	21578.5	22618.1	31093.1	21372.3	21252.1	28000.7	35516.1	22644.6	23592.4	21692.6
M588T957			0.75687	0.684494	0.0623098	588.072	956.893	25624.4	18409.9	26149.5	17717	9439.26	15316.6	13344.4	11469.2	13144.1	12162.5	9371.61	17621	41596.2	25827.1	18753.6
M383T59_1			1.02599	0.235458	0.0626265	383.279	58.5585	10547.5	35980.9	5098.26	5393.63	8354.57	36430.8	1163.02	3636.02	3003.26	4610.55	7208.89	4349.25	3778.74	4750.96	4458.87
M219T734			0.571112	0.696983	0.0626477	219.084	733.774	6917.36	13616.3	12420.9	12851.4	11986	12206.8	6272.83	12090.4	8038.98	12308.5	5751.91	4325.24	6412.82	6165.38	7685.29
M338T1372			0.74155	2.93985	0.0626584	338.34	1372.21	6533.91	4675.54	3543.02	805.2	6845.69	3861.18	5928.21	9103.34	6834.06	18837.2	30005.8	6505.09	6978.02	4036.03	8560.89
M494T391_2			2.98673	1.61466	0.0627395	494.322	391.403	263070	303900	247622	125785	230598	189967	208852	197932	363306	404427	419243	603694	213734	187530	335094
M959T1080_3			0.171513	0.782883	0.0628716	959.479	1079.82	1337.15	1353.98	1157.52	1198.5	860.039	859.937	798.372	553.425	1016.58	934.8	1042.67	952.02	1273.42	1154.84	1115.85
M257T887			0.338519	0.564493	0.0628777	257.04	887.318	1612.02	2850.1	3336.85	4911.5	1665.57	1950.17	2014.82	1257.11	2333.46	1069.47	1578.03	963.142	599.63	2403.66	1596.36
M1011T1033_2			0.134204	1.15831	0.0631064	1011.35	1032.59	2399.8	3028.84	3013.89	2510.3	2131.33	2241.85	2650.97	2903.73	2853.74	2946.53	3481.57	2915.76	2722.62	2640.88	2429.66
M177T54			0.279653	1.51359	0.0631325	177.163	54.233	2249.18	3054.29	1550.85	3535.26	1095.99	2227.42	4165.8	3316.39	4006.3	3575.6	1473.64	4218.1	3272.27	2062.07	4477.17
M271T70			0.885003	3.53547	0.0633516	271.06	70.48	1580.05	2371.27	4083.23	5453.04	6821.65	2844.88	13735.9	26156.6	8239.03	28139.7	833.198	4756.24	6132.59	7403.38	6888.1
M236T71			0.429354	1.60872	0.0635672	236.164	71.269	3140.72	4575.47	5555.62	5073.92	6152.13	4765.67	6448.68	8707.75	10674.3	12233	3223.95	5789.32	7059.19	9460.56	2795.46
M404T900			0.245481	0.810267	0.063586	403.719	899.663	3585.32	3045.77	3695.71	2733.9	2357.88	2969.17	2976.68	2124.15	2052.59	2873.29	2841.99	2030.29	2979.6	3510.35	2186.03
M483T394			0.698895	1.66597	0.0636367	483.326	393.613	9270.88	13935.1	15548.9	5838.5	6541.32	5829.19	21790.5	22938.6	18689.7	11686.4	8880.62	10914.1	5000.64	8659.64	14061.3
M833T77			0.3163	1.34023	0.0636595	832.631	77.218	6064.03	3334.32	5966.7	4295.72	6474.79	6046.6	6730.87	5846.88	5045.26	7115.25	9693.64	8699.54	9669.6	7433	8737.03
M519T75			0.419551	1.72759	0.0636986	519.437	74.92	3538.01	3338.29	4713.45	2224.65	2144.7	2410.92	8456.67	5766.15	7189.47	5244.42	2174.8	2904.4	3658.82	3167.37	3849.46
M410T635			0.174339	1.56751	0.0638492	410.2	634.878	1744.66	857.07	432.583	417.364	1202.39	640.762	1672.85	1590.74	1315.19	908.526	1567.93	1244.49	1463.24	1287.72	1069.77
M363T1012			0.226657	1.25082	0.0640012	362.983	1011.58	6579.2	6188.28	4628.65	8774.74	9404.92	6777.77	9228.04	9297.01	9857.5	6638.73	8974.91	8980.49	12659.8	6333.02	8262.25
M347T622			0.205672	0.636216	0.0640277	346.939	622.059	1205.14	1432.54	1389.42	2132.77	735.045	892.629	944.049	1056.4	864.375	1056	611.394	422.344	2808.83	835.874	875.229
M348T74			0.48716	1.64782	0.0641231	348.2	73.725	5163.48	3492.59	4467.31	4968.93	4689.31	6178.45	12453.2	11477	4994.75	9284.35	4422.65	5088.9	8441.27	5117.85	8588.29
M188T748			0.459099	1.5459	0.0641644	188.035	747.959	4963.89	5416.53	4780.97	3756.33	4903.12	5362.85	11212.2	8713.52	5551.36	10637.6	4197.02	4803.41	10621.1	11719.5	6992.72
M304T790			0.194061	1.22792	0.0642061	304.16	790.229	3571.54	4403.59	3299.89	4145.13	2644.84	4270.42	4142.07	5986.85	4270	4684.01	3977.46	4365.63	4388.47	4222.51	4406.02
M634T69_2			0.970727	1.53725	0.0642347	634.45	69.244	28615.8	18773.2	33676.4	31072.9	19478.8	10502.1	17400.1	37683	27445.6	45474.7	40351.8	50118.4	31076.3	34561.7	34739.6
M202T514			0.601538	5.06656	0.064271	202.084	513.854	1369.5	1640.43	766.218	2247.46	724.542	656.503	12077.5	936.239	1070.95	673.144	11396.6	11361.7	1032.61	1066.33	1174.04
M154T335			0.266964	1.58421	0.0642776	154.059	335.062	1631.4	1371.2	1589.34	929.604	4049.26	3810.51	3806.09	4354.49	3906.83	3140.24	2236.06	3755.17	1682.79	3667.26	3481.78
M642T52_1			0.330524	1.65151	0.0644475	641.51	51.9055	1917.85	1962.5	2189.98	2720.12	3247.46	2565.75	6606.62	2813.11	1628.93	5476.58	3996.89	3596.03	3470.67	4120.95	3447.74
M433T794			0.282863	0.76149	0.0645819	433.117	793.641	1945.14	3623.81	2485.06	3993.9	3280.54	2980.29	2554.59	1896.57	1865.39	2784.17	2111.68	2729.53	2548.18	2034.6	2135.09
M633T75_2			0.4953	0.791834	0.0646701	633.386	74.6805	11061.1	11045.6	9131.45	8550.99	9180.59	8808.97	4702.61	7934.61	10497.5	9125.23	7436.97	6054.23	5149.17	6928.77	8732.09
M352T56			0.308499	1.49971	0.0647006	352.355	55.884	2069.11	3321.37	3069.96	2298.24	1749.53	2228.05	5567.51	3868.42	4038.81	4157.87	1732.82	2734.72	4876.37	3454.48	2704.44
M381T190			0.475386	1.57077	0.0647244	381.314	189.743	5494.39	3310.5	8987.95	8462.83	9164.99	6859.07	5773.92	12143.9	8172.9	18019.8	10902.6	11398.4	11223.1	11297.1	12406.7
M576T575			0.450955	1.60193	0.0647356	575.874	575.325	4378.46	4287.13	5307.98	8240.37	9537.87	3628.18	9975.18	7837.08	15671.2	9150.7	8628.99	5413.33	4893.21	5394.11	5648.87
M300T643			0.262302	0.59486	0.0647626	299.994	643.28	2627.46	582.477	912.027	1898.72	2280.35	1755.86	1189.25	941.958	1101.17	931.808	1045.63	772.619	2351.45	1539.61	1675.22
M1018T1019_1			0.291078	0.72618	0.0650761	1017.99	1018.6	2917.55	3802.55	3837.08	3959.16	2235.1	2789.63	3713	1649.26	2700.9	2488.36	1815.02	1823.81	4469.96	3824.2	2667.04
M893T572			0.373263	0.791438	0.0651015	892.727	571.504	4824.76	4942.62	4082.22	6032.62	5602.81	5408.02	3437.13	3983.98	5506.36	4600.6	2405.79	4516.1	4050.86	3855.3	4035.62
M710T411_1			0.236671	1.7053	0.0652436	709.945	410.537	1933.68	725.566	1638.46	1817.58	995.73	1666.06	1471.63	2594.67	1831.31	1670.06	4470.28	2929.59	1688.92	1236.01	1763.31
M429T790			0.147486	1.18481	0.0653814	429.241	790.367	4019.62	4465.33	4005.29	4613.11	3335.79	2739.28	4161.55	4342.53	5232.11	5065.03	4181.95	4478.78	3835.53	2829.11	4074.57
M230T299_1			0.748224	1.71422	0.0655922	229.52	298.59	13113.1	10046.7	12821.1	3631.63	14384.1	13549.5	17232.5	24003.3	30386.6	24792.5	11810.1	7563.54	19850.7	17176.9	21960.9
M554T707			0.450477	0.815741	0.06571	553.978	706.967	8803.05	7074.77	9769.05	8961.4	6316.41	8639.53	4270.98	7024.8	6846.65	7520.58	7747.21	7021.32	9810.35	15338.5	9925.04
M1036T689			0.480126	1.48889	0.0657176	1036.5	689.034	10940.1	4799.46	11372.1	7776.31	11348.6	10648.9	11071	18149.6	21301.9	14076.1	8413.47	11684	13761.4	11549.8	12153
M286T91			0.279527	1.15487	0.065813	286.31	90.903	15426.9	17401.3	16696.3	16186.5	15330.3	15519.9	17030	17888.5	23546	18917.6	19069	15064.1	20670	18556.9	22233.3
M776T1016			0.197844	0.736213	0.0658512	776.47	1015.9	1901.21	1919.89	1846.49	748.44	1668.65	1392.57	1289.62	1223.25	1384.57	941.294	1245.18	893.354	796.563	1290.04	1346.93
M535T736			0.304585	0.678346	0.0658854	534.907	736.45	3443.98	3220.22	3268.74	1835.47	1797.05	2463.38	1276.61	1046.38	2196.83	1408.98	2035.84	2908.46	2307.73	2354.13	3544.18
M272T62			5.12416	1.44502	0.065962	272.258	61.741	795402	1039135	791440	536601	523178	782379	1223026	1143199	1471882	1305654	639321	673481	828865	853779	850694
M168T70			0.475921	0.510753	0.0661711	168.137	69.979	1445.23	6464.43	6246.15	8973.58	2825.12	4134.32	2913.67	2145.79	4390.19	2330.24	1816.6	1771.47	4850.32	2383.5	3291.38
M391T222			0.652059	0.754509	0.0662097	391.283	222.025	13112.7	21224.3	13619.8	17061.2	13849.5	11616.7	6298.59	14158.3	11851.3	11314	12271.2	12377.5	16909.2	11894.7	11888.3
M287T91			0.203525	1.26651	0.0662173	287.312	91.16	3570.11	4528.4	3661.45	2811.61	4386.75	3787.48	3682.15	4318.18	6599.39	5256.81	4743.81	4207.55	4954.73	5423.75	4921.04
M484T73			0.330339	1.35094	0.0662804	484.377	73.05	5927.15	4127.86	7694.36	5908.13	3711.04	5900.23	8415.47	6987.98	7367.67	5554.22	6058.33	10560.4	7518.1	11134.6	11064.6
M388T420			0.372161	1.41257	0.0662948	388.303	420.046	3502.11	7073.51	7722.82	5199.56	4191.67	4004.97	9256.25	8306.6	9055.68	5334.06	4801.18	8017.06	4249.08	4365.03	3953.94
M704T696			1.24965	0.637673	0.0663295	703.975	696.413	45614.6	67725.4	65179.4	20430.7	43964	66464.6	42022.4	23118.5	16691.4	37690.1	48860	28899.8	27030.6	26228.1	39723.3
M855T903			0.12266	1.2448	0.0664666	855.401	902.692	1128.28	859.19	1310.74	1009.69	1153.23	1194.46	1272.45	1298.58	1003.74	1332.38	1840.9	1536.82	1202.27	1385.54	1388.09
M644T578			0.260627	1.52977	0.0664836	643.952	577.825	2431.94	2013.54	1817.73	3986.14	1936.13	1260.31	2865.44	3983.95	3418.88	4944.04	3560.68	1796.03	1181.54	1062.04	2385.19
M445T880			0.177895	1.24079	0.0665198	445.091	880.464	2118.44	3076.5	2217.88	2631.48	2486.8	2496.06	4189.18	2942.52	2435.7	2867.33	2722.73	3488	3456.7	3127.8	1232.01
M202T792			0.120072	1.28561	0.0665294	202.412	791.766	1542.46	1228.97	802.23	1508.76	1273.62	900.979	1646.22	1454.74	1821.64	1198.26	1884.7	1324.16	2036.1	1084.35	1750.41
M878T1247			1.13167	0.753491	0.0665518	877.797	1246.55	38767.8	41863.8	38613.6	41696.8	37089.3	39126.2	15920.1	14313	36164	38928.2	35401.5	37969.4	38576.3	38186.9	38280.3
M445T341			0.476684	1.58993	0.0666635	445.288	340.873	3805.59	9013.64	7352.03	11265.3	6261.91	11069.4	7354.24	11559.9	15624.9	9864.65	21299.8	11833.8	8630.23	7755.23	9065.37
M572T617			0.295804	1.66859	0.0666914	571.886	616.605	2363.96	2559.89	1596.61	1841.67	1517.06	1439.84	2287.76	4006.01	2164.25	5529.33	3185.65	1713.82	1615.96	2496.77	2227.13
M621T924			0.262372	3.26836	0.0667067	621.116	924.296	200.144	194.592	455.25	356.788	696.887	250.912	585.64	2996.81	416.936	1246.9	656.462	1139.18	960.178	948.103	672.36
M678T359			1.44361	1.52091	0.0667513	677.55	358.565	80047	71504.9	48942.4	53583.4	72483.9	35236.4	128379	95778.9	133737	68461.5	55172.2	68733.3	73613.9	107712	32622.8
M391T645			0.365635	0.729814	0.067186	390.935	644.908	3470.76	7251.7	5417.5	4945.86	4082.51	4498.6	3442.28	3494.52	4291.93	3958.63	4483.08	1980.9	3994.68	2910.77	3294.06
M613T562			3.6376	0.655963	0.0672021	612.807	561.648	420348	218136	256925	440341	413467	408695	232330	231840	83566.6	247542	190657	429575	433296	407398	405722
M492T393			0.480879	1.79069	0.0672503	492.305	392.53	2922.96	7657.81	2564.9	3082.02	6213.3	3315.89	7275.16	3777.24	3591.55	10971.5	8916.24	11591	9305.84	9030.18	10054.3
M321T869			0.281513	0.754119	0.0672883	321.085	868.873	3889.08	3581.06	2715.32	1751.35	3281.55	3880.3	2286.16	2774.59	2242.75	1670.17	2846.38	2582.63	3072.82	3854.36	2858.01
M319T310			0.287777	1.31595	0.0673734	319.283	310.388	4003.52	5902.38	6662.31	6919.59	5152.98	1940.27	6979.73	6661.58	6632.58	6849	7176.83	5943.41	7574.34	6092.35	3581.97
M736T696			0.469647	0.807411	0.0673773	735.529	696.194	7100.94	10594.4	7261.94	8283.04	9276.3	8218.87	5186.26	7245.93	6921.43	5697.46	6612.75	9300.59	6578.06	6405.45	6238.86
M322T537			0.87979	1.5262	0.0675191	322.054	537.225	17235.4	33328.8	16387.6	20926.4	14074.3	14267	44948.5	31614	18310.9	22996.7	24001.1	35503.5	21039.8	18043.3	18009.9
M495T405			0.225642	1.31696	0.0675794	495.378	404.912	3600.85	3151.5	3253.78	2284.22	2521.17	1493.44	4664.43	3524.61	4023.57	3463.34	2914.01	2883.07	4805.59	3767.79	3793.84
M965T791			0.360805	0.725379	0.0676134	965.115	791.385	5151.82	5840.84	6755.7	4639.95	4075.62	4219.37	4153.83	2620.84	4579.27	5696.55	2941.56	2264.95	1434.55	2710.57	2648.6
M343T886			0.491446	1.22677	0.0676449	343.233	885.783	34242.9	23829	31070.2	29471.9	22787.8	33767.7	36704.5	28408.8	31264.7	32954.3	40343.3	45216.7	40066.8	24867.8	25997.2
M503T957			0.364785	0.629592	0.067688	502.982	957.433	3069.98	5123.18	4111.81	5435.35	1403	4904.66	2038.84	2440.14	1089.1	3675.1	3017.27	2879.98	981.479	3178.16	4803.1
M328T74			0.790119	2.63378	0.0677621	328.196	74.436	4327.86	4640.35	6084.39	5329.92	2839.64	4063.21	23529.5	4431.95	4514.68	22637.8	9611.79	7137.96	6811.59	6391.04	5233.36
M268T67			0.223827	1.37871	0.0678233	268.159	67.01	3199.26	1970.17	2723.38	3711.3	3132.52	2315.51	2467.37	3221.36	3163.28	4502.91	4874.29	5280.77	5638.28	3291.92	3243.95
M611T823			0.243335	1.47193	0.0680803	611.268	822.514	2579.01	1668.8	1367.16	1984.1	2866.73	1824.87	3725	2827.64	1514.7	4490.39	2751.27	2781.97	3059.7	2397.81	2418.87
M272T110			0.894809	1.78229	0.0681467	272.294	110.022	13724.6	12983.5	7584.48	14176.6	6155.82	9376.42	26242	16858.6	25011.2	29627.9	8569.96	7759.1	15796	14994.1	19960.1
M518T399			0.333926	1.82706	0.0682365	518.373	398.998	2447.41	1717.37	2514.22	282.744	991.49	1581.15	3457.26	4442.4	1299.62	4217.44	2260.69	1742.48	1487.1	2872.68	1143.63
M491T623			0.157414	1.28745	0.068307	490.929	622.844	1821.97	2127.38	1862.4	2332.67	948.965	1429.79	1987.68	2295.03	2030.39	2444.4	1956.89	2833.63	1900.39	2641.84	1847.2
M390T617			1.13826	2.31055	0.068378	389.951	616.739	11502.9	12876.1	12460.9	17695	12246.7	11524.5	26010.1	49134.1	18523.1	61153.2	16082.9	10026.9	17104.2	18193.8	14103.4
M397T335_1			1.23788	2.13359	0.0684286	397.058	335.271	18649.4	24886.7	24544	3958.44	8793.06	12291.2	60105.9	32076.8	50630.5	29932.4	12332.8	13607.6	19281.4	22299.1	24394.3
M602T73			0.245617	1.46503	0.0684313	601.605	72.526	2394.14	1724.2	3613.06	852.876	1791.81	1951.22	3843.05	2946.49	3485.72	3216.89	2713.56	1854.11	1774.14	1750.06	1608.33
M309T396			1.25929	5.57095	0.0685202	309.056	395.526	4148.68	6760.51	3294.18	2327.82	1644.94	4596.4	37678.1	34868.6	1538.84	46626.6	1986.66	4165.84	3226.91	2614.47	3129.46
M169T925			0.331936	1.41923	0.0685692	168.989	925.496	5321.84	4214.97	4959.28	9051.56	6488.64	2470.82	8432.4	7277.72	8987.52	9582.33	6291.3	5563.78	6033.77	5018.64	5468.55
M427T1216			0.397109	1.33603	0.0686667	427.176	1215.64	8567.73	8005.08	2923.16	12701.8	11339.4	11757.3	12892.4	13137.1	11624.1	13151.8	10781.7	12287.8	14440.1	15899.3	4346.41
M430T860			0.534851	0.840414	0.0687164	430.227	860.143	15679.3	17925.8	17024	14253.9	12487.6	11663.2	13476	10289.9	14198.2	12618.6	11638.1	12604.4	20195.2	13951.1	12949.5
M267T68			0.307717	1.17747	0.0687203	267.122	68.457	23845.9	27688.5	22915.7	26171.9	24679.6	22415.4	21447.7	25570.3	35102.2	30834.7	31843.5	29133.6	26892.4	24079.4	22076.9
M370T66_1			0.399885	0.704136	0.0689572	370.167	66.104	2548.69	5914.56	4628.25	5820.21	6274.86	4318.52	3609.9	2877.56	4086.36	2035.09	5091.6	3075.06	4091.56	3099.9	4366.81
M536T63_1			0.631022	3.20975	0.0690552	536.208	62.988	3208.72	2228.87	1750.32	511.989	2828.39	4033.68	2760.36	1117.41	17068.8	12877.3	9215.31	3701.25	3340.75	3499.15	4928.03
M463T386			0.575083	2.17289	0.0692637	463.278	385.793	3174.65	4368.28	4041.94	2949.19	988.915	3718.18	10034.3	8070.21	4863.66	13525.5	2763.83	2551.43	3926.37	1330.69	2944.53
M132T805_2			0.320366	1.23832	0.0692637	132.054	804.947	10493.6	10595.1	6623.65	7388.39	9318.97	6150.25	13176.7	9927.23	9294.1	9513.45	10259.6	10450.8	8412.3	8396.57	8162.22
M459T581			0.253913	1.74467	0.0692714	459.065	581.189	1008.94	1203.99	605.737	1337.58	2007.76	1739.08	1081.5	3283.14	947.42	3152.05	2196.13	3128.05	2049.39	1914.34	2161.55
M621T601			0.197343	0.505203	0.0692964	621.497	601.13	1074.62	911.154	1018.29	1489.58	4.95264	1161.01	754.693	620.462	527.178	545.607	9.92824	401.38	306.247	797.648	247.594
M408T808			0.318174	1.4728	0.0693102	408.176	807.79	2990.32	3716.01	3270.18	3062.19	4427.67	1880.8	4542.08	4993.23	4192.66	7154.16	2178.69	5433.76	2385.95	4192.53	4287.85
M597T72			0.604685	2.17613	0.0693313	597.482	72.362	4211.44	5315.92	4277.72	2232.32	2535.16	2654.74	10120.4	7098.89	8825.9	15155.5	3072.41	1920.39	6323.56	4998.55	4921.85
M234T892			0.205704	1.14916	0.0694552	234.024	891.77	11356.9	9451.65	9436.01	10320.3	13211.5	11391.7	10394	12429.3	12067.5	12477.1	13094.6	14426	10893.8	11100	11301.2
M452T59_2			0.427964	1.43116	0.0694941	452.393	59.134	13564.4	6235.74	7027.7	8245.83	8980.03	7722.96	9633.98	10215.8	10201.1	10048	17913	16088.8	10094.2	15305.5	13885.3
M230T297			6.65694	1.61909	0.0695025	230.248	297.155	1137596	1226572	1448307	184844	1179666	1081856	1715855	1909834	2451814	2204391	886797	964918	1.83089e+06	1.86867e+06	1.77103e+06
M283T573			0.255712	1.70572	0.0695566	283.048	573.311	1478.69	670.007	2150.11	887.944	1583.44	2338.18	1201.45	2343.38	2517.92	1817.59	3334.1	4321.93	428.268	2359.25	1297.02
M263T871			0.317874	0.884649	0.0695692	263.052	871.431	5053.12	5474.83	5550.62	6263.9	5315.62	4961.28	5073.64	3795.33	5463.02	5063.56	4440.38	5020.75	5516.12	4498.2	4938.72
M245T443			0.40089	1.85221	0.0696352	245.094	442.804	1639.7	3126.1	3005.91	5277.2	1053.4	866.978	6418.69	4369.79	4564.19	7276.5	2724.15	2372.85	2121.08	1689.2	1697.34
M301T1023			0.152337	1.22838	0.069678	301.168	1022.78	2296.25	2066.57	1465.26	2327.57	2743.17	2276.84	2925.51	2492.4	2515.52	3364.07	2793.29	2093.9	2293.29	2512.79	2885.71
M398T820			0.447862	2.02747	0.0698076	398.232	820.461	1364.27	1964.05	1199.52	2275.6	4172.24	2753.72	6714.94	3180.46	6629.23	7559.93	1620.75	2130.63	5409.74	5099.11	4925.82
M469T718			0.181508	1.41344	0.0700195	469.075	717.92	1180.47	1741.47	1562.51	1597.53	1623.25	1517.07	1443.29	1891.64	1890.08	3608.06	2138.1	2064.01	2956.78	1928.95	1928.26
M610T957			0.604574	0.811192	0.0701553	610.047	956.741	18126.4	18421.3	22379.5	14290.5	12665	15271.2	14502.9	13252.1	14539.1	12519	11407.9	15834.3	28614.5	20169.1	13742.6
M151T925			0.287889	1.47875	0.0701814	150.979	925.452	3444.75	2205.38	3768.49	6765.01	4993.78	1762.73	5439.6	5680.93	6090.34	7685.44	4997.61	4028.88	4793.65	3540.24	4035.38
M370T486			0.319609	0.671504	0.0701897	370.235	485.609	3218.53	3159.22	3924.08	4578.6	1611.98	2260.44	1813.55	2940.15	1250.27	1775.35	2185.9	2627.4	6733.76	4227.84	1748.95
M670T805			0.414818	0.714646	0.0702089	670.338	804.748	5279.6	5242.86	8042.75	6506.95	3654.43	3989.8	2640.02	3617.38	5415.25	3354.56	4217.66	4135.76	5500.72	6514.68	2489
M386T719			0.244576	0.649566	0.0702403	385.976	719.058	792.299	867.967	1792.02	1624.82	1976.63	1945.37	697.364	773.08	1302.45	678.495	1497.24	896.875	1053.06	976.727	1238.69
M327T636			0.433002	0.648542	0.0702481	327.009	635.981	4042.66	6841.02	7536.9	7516.06	4052.52	3997.55	4124.12	2503.91	5454.35	5426.7	2921.75	1610.98	6523.42	4750.17	5700.59
M177T62			0.340889	1.43928	0.0702646	177.126	62.02	5630.22	2724.76	3495.8	2179.97	5592.68	2842.31	5903.43	7518.29	4128.05	3963.23	5492.77	5328.61	3208.59	6268.26	1692.4
M298T1088			0.644258	1.69928	0.0702718	298.187	1087.88	7476.28	4602.14	7898.29	11644.9	7059.94	7312.83	23508.2	13076.5	15949.1	10397.9	7985.08	7240.58	8993.65	7289.69	8161.23
M282T440			0.462311	2.29203	0.0703338	282.083	439.944	2201.21	1816.97	3403.88	2208.62	885.029	717.224	2539.33	3159.49	1776.26	4235.33	4532.1	9503.74	4467.35	1069.15	2841.95
M586T546			0.40576	1.5341	0.0705872	585.903	545.672	4745.24	4829.29	4366.74	6466.34	5559.65	5055.19	6211.9	11010.9	6305.95	12221.7	8320.75	3520.43	7425.79	5454.06	5829.95
M455T770			0.16318	1.42716	0.0706133	455.113	769.84	1036.98	1392.27	1347.65	1312.88	523.174	532.641	1707.88	1405.56	1986.78	1449.67	1095.85	1124.99	1556.64	1635.02	1513.68
M918T1024_2			0.802262	0.828427	0.0707456	918.21	1024.32	26107.3	21907.4	22809.3	25317.2	27925.9	25271.7	14947.8	20991.1	24547.3	14692.5	24089.2	24448.6	19935.6	18598.9	15827.1
M624T71			0.515099	1.68517	0.0707504	623.501	71.138	5528.47	3659.67	8481.2	5012.93	4600	5937.46	13848.5	7976.22	15570.4	6080.62	7091.51	5413.85	6494.19	6063.28	4101.65
M254T792			0.602174	0.800155	0.0707606	254.018	791.511	14397.6	19343.9	15593.1	17854.8	12360.8	13084.3	11982	10207.3	14708.5	16267.3	10553.3	10403.6	13959.9	11392.3	12711.1
M373T635			0.303082	0.554863	0.0708827	372.975	635.184	3009.51	2129.35	2662.84	3382.3	2365.24	580.414	1736.44	2575.16	1521.64	481.14	462.106	1063.53	2695.84	1329.6	1016.35
M242T538			1.49592	1.93735	0.0709077	241.997	537.895	36101.2	27301.6	38830.7	32027.4	35675	32803.1	35552.8	110531	41852.2	118079	37741.1	49019.9	49342.2	47473.8	58616.2
M535T892			0.592095	1.46721	0.071146	535.085	891.956	11270.1	13820.1	9977.75	14601.3	15138.3	13072.7	14130.8	16137.6	15875	16136.9	18811.2	33175.5	13675.7	10785.4	16177
M530T829			0.499589	0.810826	0.0711732	530.202	829.464	10662.4	9949.03	10880.2	10616.3	11368.5	10175.2	10614.2	3924.03	9375.11	9588.04	8569.55	9539.43	11617.7	9899.05	10638.6
M820T308			0.513614	1.31221	0.0712405	819.604	307.65	13970.4	20057.6	13600.2	14693.8	19064.8	11112	20716.1	28224.4	18778.4	20978.3	19016.3	13663.9	15534.9	34830	23581.5
M426T729			0.337138	0.64784	0.0712456	426.083	729.187	2477.29	2193.48	2471.12	2998.59	2801.09	1824.39	882.439	1120.44	1018.33	1511.97	1546.28	3486.53	2314.2	2225.67	2218.34
M803T1002_2			0.28022	0.766437	0.0713164	803.037	1001.82	3871.48	3948.02	4035.34	3653.37	1856.97	3079.8	2893.16	1868.14	2922.58	3185.26	2243.34	2557.31	1634.84	2571.17	2995.33
M632T75_1			0.399841	1.67329	0.0715297	632.373	74.678	5412.21	1784.89	3026.8	1235.27	5744.06	4693.72	6139.85	8242.13	5140.39	9154.81	2864.12	5098.67	7371.39	7140.03	6772.86
M154T58			0.209321	0.70628	0.071575	154.093	57.9475	1366.88	1124.55	1276.63	1748.19	1140.49	1892.5	1039.26	1013.26	467.319	935.844	894.006	1688.46	1415.92	849.623	1609.5
M413T492			0.269112	0.618786	0.0716762	413.306	492.49	1628.13	2675.04	1687.89	1991.37	1309.8	3369.52	1374.09	1639.42	990.336	2300.22	649.159	881.699	1149.53	2083.78	3246.03
M484T1000			0.464539	1.12029	0.0718639	484.115	1000	81499.9	72000	81283.5	74991.1	74030.1	68101.6	87646.7	86700.5	81490.4	100264	71948.4	78214.9	79147	85176.3	75214.4
M480T416			0.734025	1.32834	0.0719406	480.307	416.237	29178	35255.6	31211.6	22786	23086.6	22501.6	35792.2	40426.5	44431.4	46728.5	22304	28191	34898.5	33559.2	32798
M468T867			0.287378	0.724883	0.0719862	468.088	867.027	2478.48	2537.04	2248.84	1601.77	2484.41	1494.06	786.16	1583.5	1037.11	1730.03	2035.51	2138.55	2306.15	1833.32	2273.96
M81T96			0.493206	0.508214	0.0723564	81.0164	95.8555	8017.13	6863.47	3467.51	2517.53	3514.94	10523.6	2771.65	1037.46	1759.01	3086.63	3879.56	5204.5	3375.18	1083.76	3576.86
M696T968			0.586964	0.474776	0.0723774	696.191	968.486	8067.23	19170.3	8934.61	4921.55	3212.55	8750.24	3719.07	3414.05	5913.43	3590.42	5256.96	3296.04	11341	6027.55	5635.27
M417T847			0.342646	0.826521	0.0724818	417.207	847.223	4176.83	3710.27	5011.3	3401.31	5250.81	3945.62	3309.18	3325.93	3152.02	3263.04	3469.05	4553.88	4541.2	4837.98	4122.76
M307T78			0.66853	1.53616	0.0724869	307.227	77.985	4773.45	5160.9	15190.6	8688.91	13485.4	8534.33	12622.3	15052.7	7743.19	13684.2	15573.5	21093.1	25625.3	27206.6	26166.2
M451T419			0.703882	1.77912	0.0725595	451.328	418.635	11023	10393.9	11904.5	6645.56	3617.59	4871.33	20082.3	19390.1	19550.8	15322.1	7668.37	4195.3	12039.1	13110.4	10070.1
M855T687			2.10462	0.647222	0.072728	855.497	687.026	146059	85553.4	130408	68436.3	165061	172093	33468.3	135990	103283	78874	60563.9	84635.2	128158	114446	142960
M164T717			1.11834	1.38558	0.0727419	164.029	717.332	55924.8	49281.7	58086.9	74095.3	69298.2	69546.9	67503.6	108584	57157.4	131645	76038.6	80374.4	68646.1	69333.5	74796.3
M777T1015_1			0.395319	0.616532	0.0728373	776.951	1014.94	3514.17	3039.38	5580.79	2371.45	4158.24	1862.57	1730.13	1164.43	1407.81	2453.37	3619.48	2280.08	5239.58	4305.71	2442.97
M285T872			0.168987	0.839237	0.0728541	285.034	871.685	1064.04	1114.48	1664.65	1382.73	1436.92	1308.24	911.684	1275.29	1243.89	1168.31	1028.69	1061.74	1391.02	1197.68	1215.45
M286T424			0.302912	1.70199	0.0729527	286.15	423.904	1537.21	1658.02	1602.93	901.991	1408.11	1489.33	3697.33	3265.22	704.34	2001.03	1556.55	3408.56	2235.57	1663.95	1881.78
M250T71			0.303984	1.28167	0.0729703	250.112	71.134	7653.87	7712.09	7669.18	4766.94	6449.29	3817.38	8685.63	8055.89	9148.34	8324.32	9138.44	5439.07	8237.85	6725.45	8552.57
M282T524			0.504875	1.70959	0.0732221	282.048	524.384	3805.48	4907.79	5841.92	1700.52	3153.1	2186.74	5432.14	10998	3124.34	6638.06	4462.48	6264.58	5756.89	4387.56	4809.1
M894T961			0.526986	1.40943	0.0733847	894.387	961.415	9898.29	10753.5	11145.4	11781.6	8863.05	9060.59	19515.6	10811.2	10380.5	21355.2	14853.6	9767.26	9599.07	8384.3	19481.9
M603T813			0.121637	1.15025	0.0734478	603.244	812.756	7009.07	4554.19	6171.47	6177.2	5394.98	6347.97	6050.51	6270.83	6716.22	7838.56	7443.42	6692.57	7225.12	5256.98	7512.91
M425T66			0.582822	1.70285	0.0735817	425.337	65.8225	6452.74	7653.05	7418.95	4327.62	3982.26	4353.41	12748.4	7434.59	15805.9	11399.1	8169.26	2659.95	12367.2	5447.61	5750.69
M410T78			0.515311	1.84317	0.0735961	410.326	77.544	4571.13	5811.35	5015.96	3470.6	4621.75	3943.14	3877.86	17051.4	9083.05	8279.84	5064.99	7208.13	5631.19	2924.31	5787.3
M72T628			0.815282	2.47928	0.0736711	72.0805	627.723	7049.92	4290.88	5109.13	1154.24	13972.1	5156.16	14635.3	32212.1	15408.7	18501.9	1867.6	8444.34	9231.03	7115.88	3180.78
M259T63_2			0.751521	2.68089	0.073701	259.202	62.999	2641.7	4281.65	7036.85	5931.68	3846.29	3343.57	8112.78	18167.1	20049.7	22164.8	2183.87	1925.02	22930.8	4720.65	6624.7
M770T890_1			0.288607	0.825935	0.0737055	769.926	890.152	4233.55	3461.53	5003.54	3650.04	3880.1	3169.83	3977.6	2946.35	3232.53	2487.38	3598.38	3083.46	3002.39	3424.92	3657.6
M791T1002			0.395147	0.672909	0.0737181	791.051	1001.52	7246.84	4132.65	5606.81	5963.47	3474.08	3065.28	2890.09	2131.77	3226.21	5026.69	2338.28	4230.47	5251.83	6885.07	3972.06
M123T615			0.341976	1.36703	0.0737871	122.924	614.89	7106.98	7411.64	3834.33	3255.93	5891.4	2849.76	8308.99	7599.56	7168.49	7149.56	5463.28	5799.67	6351.63	7822.93	6522.04
M278T760			0.183125	1.47891	0.0738325	277.961	760.012	1088.68	1656.7	633.44	681.821	752.251	1277.72	2112.18	1306.72	1245.67	1274.82	1066.46	2001.6	1205.29	1450.59	1022.26
M490T343			0.258447	1.39403	0.0740451	490.315	343.456	4129.43	4254.85	3733.25	6730.59	3627.38	2629.57	4407.34	6789.56	5621.88	5143.61	8343.57	4691.31	2280.11	5302.46	2583.74
M527T669			2.51832	1.82259	0.0740755	526.986	668.701	145348	68624.2	146392	138091	151904	24538.7	276799	119203	310674	295009	147326	81053.2	56071.6	106700	154690
M557T892			0.258088	1.47465	0.0741526	557.068	892.263	2493.81	1424.11	3078.85	3238.22	1446.1	3461.79	2931.02	3631.27	2218.85	3810.45	4086.58	5652.33	2732.33	3701.36	2398.66
M307T899			0.506822	0.687651	0.0742061	307.031	899.489	7163.23	6589.39	7616.61	11445.2	6997.31	6347.36	6373.15	5604.38	6091.15	6685.26	6268.97	718.461	7849.6	7715.25	6868.73
M688T601			0.224734	0.640867	0.0742244	688.001	600.87	1036.28	1815.97	2265.6	1712.62	1650.77	1491.05	1475.36	1155.49	1539.32	1573.48	568.125	79.1391	749.02	1543.07	1005.18
M502T393			1.91174	1.5148	0.0743727	502.29	393.051	143459	231188	106288	135768	105258	79067.4	85953.9	189464	246153	274255	227188	190382	209207	120645	193773
M1170T1064_3			0.0870262	1.19797	0.0744199	1169.91	1064.2	971.12	868.14	858.33	790.844	720.725	500.238	962.834	970.731	900.379	1106.82	808.372	892.598	914.193	954.55	727.568
M452T54_2			0.243415	1.30383	0.0745283	452.334	54.0375	2426.53	3123.92	3847.42	2192.33	3079.42	3067.27	4184.12	5250.53	2918.76	4482.12	3317.4	2972.95	1767.15	3288.57	1607.17
M702T83_2			0.261594	1.51844	0.0746385	702.266	82.981	2338.45	1829.66	2208.86	1397.36	1386.96	1677.99	3443.39	2930.58	2386.22	4406.32	1559.14	1733.16	1296.87	2244.87	2131.85
M604T72_1			2.25941	1.43163	0.0746994	603.533	72.424	249350	160212	208875	141988	137009	135064	354041	266893	272875	276182	164382	143789	167945	177099	169033
M444T840			0.385135	0.720203	0.0749556	444.242	840.16	4327.54	4479.48	5636.13	4759.81	6067.59	3623.32	4429.56	4982.1	3651.22	1280.31	2331.14	4135.11	4914.78	3561.11	3769.85
M417T796			0.412369	1.52479	0.0750999	417.142	796.054	5629.22	3617.49	5074.71	3562.67	8629.52	3932.61	6575.86	6518.05	6149.8	5076.82	11709.9	10393.5	6614.98	7340.13	6489.55
M270T528			2.2534	0.30908	0.0752316	270.109	528.002	138171	5292.32	42258.5	24887.2	124678	156920	642.41	15867.6	11211.2	16143.1	69946.2	38321.1	108361	110313	117965
M884T1244			0.565273	0.747153	0.075276	883.764	1243.71	9011.02	8681.04	10733.7	10646.7	11906	9646.11	7411.78	4780.13	3506.97	8946.69	11013.9	9636.41	9209.35	5230.35	7094.4
M299T555			0.183725	1.34003	0.0753017	299.135	554.502	2364.98	1083.94	1719.5	2392.07	2632.31	2085.07	3119.56	3812.33	2054.36	2334.63	2342.25	2789.64	2861.3	2094.74	3213.22
M522T80			0.401986	0.701441	0.0754718	522.361	79.562	3395.86	4844.4	4566.07	7846.04	4831.25	5630.19	5843.02	3693.11	3903.49	3065.94	2681.83	2637.11	6049.93	6078.66	5831.67
M227T59			0.49264	1.55305	0.0755309	227.127	59.22	7689.38	6317.83	11947.7	5209.41	4195.45	9067.87	12884.2	5015.54	11052.9	17805.7	9709.77	12530.3	11560.8	10221.8	9980.55
M323T55_1			0.343248	1.44383	0.0755818	323.257	54.7785	4342.5	4330.43	5296.25	4603.27	1424.6	4331.42	7395.32	4628.31	6584.68	7549.21	2952.62	6016.03	6779.44	3631.85	5198.25
M444T710			0.420362	1.37608	0.0756116	443.979	709.855	13401.2	5284.08	11923.4	5529.8	6885.51	9531.82	14897.5	11877.6	13254.1	11453	12590.5	8248.02	5168.38	11354.8	11172.5
M597T686			15.8413	1.32349	0.0758576	597.007	686.221	8704790	15180560	16711250	10551900	10664120	11169910	15600850	18185190	11443970	16839890	21808630	1.27129e+07	1.86904e+07	1.85257e+07	9.35404e+06
M138T85			1.42123	0.608444	0.0761523	138.09	84.742	105893	73743.6	44425.4	59975.6	23787.7	74172.9	38595.4	49783.4	42024.8	46861.3	14367	40792.9	47932.2	49677.7	55013.9
M428T623			0.198352	0.739354	0.0761799	427.914	623.428	1119.17	793.91	1293.5	1203.64	1451.62	1473.38	590	841.566	755.863	898.985	1484.18	852.722	1314.7	877.657	1550.09
M528T1013			0.347608	1.36898	0.0762471	528.188	1012.67	5601.07	5808.13	3922.91	5632.45	4815.22	3526.93	9536.14	4752.85	8520.65	6806.07	4588.77	5915.88	6039.72	6116.58	5067.72
M518T389			1.20866	2.69649	0.0762914	518.321	389.487	9765.35	12373.3	14692.3	6632.44	7906.74	7056.03	56055.6	46664.5	6357.99	18028.6	11222.9	19216.3	24090.8	13594.6	21762.6
M403T607			0.2453	2.02736	0.0764303	402.954	606.779	1068.26	830.959	1013.86	1391.78	110.95	1438.23	1101.35	1635.5	1141.7	1172.86	3068.26	3748.59	1544.21	1798.25	1691.57
M164T604			1.03221	0.859199	0.0764814	163.977	603.535	42847.9	47354.8	40817.1	47553.4	52322.1	50882.8	33459.8	34485.4	37629.4	38887.2	47819.4	49822.3	43985.2	40093.5	41210.8
M1154T696_1			0.35498	0.788851	0.0764911	1153.7	696.021	5733.44	5169.5	3609	6104.34	5004.26	3794.29	3425.09	3762.57	3471.05	3427.2	3662.22	5455.78	4707	2865.51	4061.54
M349T825			2.83136	0.717252	0.0768147	349.117	824.617	205269	322577	226796	316959	315725	211670	268810	123980	210788	192556	264546	86203.7	200916	194015	203994
M546T579			0.253246	1.53915	0.0768636	545.975	578.601	1914.98	1414.08	2358.19	2129.36	3139.75	1827.8	2543.56	3469.43	2597.91	5833.51	2541.24	2691.03	324.83	1002.68	2164.8
M258T974			0.242986	1.11562	0.0770908	258.06	974.107	40012.4	35874.3	38087.2	41811.9	32485.7	30766.3	39509	39263.5	42602.6	45035.6	36391.5	41560.2	38691	43118	34911.3
M198T57_2			0.74486	0.665309	0.0771417	198.185	57.3065	17931.8	30858.1	12478	18618.7	23980	10364.2	14492.9	12644.1	15931	11820.5	8762.62	12347.7	42951.4	26377.5	24104.3
M374T887			0.211088	1.26288	0.0771691	374.093	886.502	6358.28	3449.35	4122.35	4589.77	4026.68	3201.72	5458.99	4895.92	5646.18	6361.87	6085.45	4068.52	5553.68	3508.55	2890.13
M574T367			0.339661	1.50267	0.0772602	574.377	367.441	4493.82	5037.15	1877.7	4776.83	3639.96	2022.42	6209.46	8216.54	5441.46	5180.91	5128.58	2653.13	3702.37	7265.9	4556.6
M865T544			0.767056	0.691913	0.0774201	864.708	544.156	12853.5	19851.4	15242.8	20231.7	14417.6	15914.6	5919.89	8834.42	10722.8	9101.75	21942.6	11639.9	13712.3	1745.82	11374.9
M476T393			1.25411	3.97698	0.0775088	476.226	393.21	2633.25	3165.79	8405.8	11359.6	9513.02	2869.88	40516.3	47810.4	2496.74	49681	2682.54	7728.85	13113.8	14527.1	15183.3
M660T74			0.878067	1.36115	0.0775537	660.403	74.332	35202.2	39981	39382.8	34266.1	27379.4	23678.9	52308.8	48867.6	57417.4	56506.8	30661.1	26318.7	43034.1	38892	42786
M546T878			0.324438	0.774976	0.0777479	546.199	878.063	6286.05	5064.24	5000.93	5573.32	3481.77	3445.95	3837.75	4536.24	4591.52	3100.61	2894.75	3398.94	5037.88	2014.71	3592.67
M324T60_2			1.47542	2.77654	0.0777772	324.289	60.446	22840.6	13144	22413.8	14996.6	15486.7	9510.25	28119.3	89265.7	34990.1	91928.9	9841.88	19042.8	25640.8	23530.4	21276.9
M325T78			0.665148	1.66496	0.0779434	325.236	77.518	2837.18	2317.49	14865	9190.85	12767.7	10854.1	16990.6	15072.9	7464.91	12854.2	12692.3	22888.8	23142	22387	22432.6
M624T999			0.178085	0.817009	0.0780073	624.135	999.42	1407.64	1538.06	1661.59	1765.3	1434.45	1267.2	1375.69	984.405	1254.96	1524.47	786.308	1487.9	766.902	1185.65	1510.15
M967T1012			0.428079	0.700056	0.0781621	966.969	1011.79	11591.2	5370.11	7279.04	6700.52	5763.08	5225.41	6202.91	4238.2	5277.3	5956.63	3906.32	3771.54	13939.4	9043.84	5463.06
M379T410			0.567386	4.40873	0.0781847	379.293	410.324	1282.49	1838.16	1170.76	1901.43	433.418	496.337	4199.4	12400.5	2758.76	10474.6	722.499	845.854	1141.97	1122.27	1465.44
M919T1027			0.468405	0.678284	0.0782258	918.664	1027.44	4308.53	6245.01	3749.26	9054.89	9212.88	5043.75	4148.86	3634.34	5477.88	3052.82	4690.91	4508.38	16404.1	7730.22	4509.97
M438T538			1.02466	1.67984	0.0782611	437.951	537.79	20350.4	26128.9	25659.6	24929.8	21301.7	19454.2	21141.2	56031.6	22443.5	68497.6	31957	31452.4	20655.9	14753	30526.6
M400T76_1			0.345296	1.99194	0.078338	400.178	76.222	1662.81	3132.21	1468.57	614.197	1983.83	2893.99	4060.98	899.747	3017.68	3432.58	4239.46	7765.99	3080.27	2389.44	3780.88
M363T41			0.395731	1.25028	0.0784241	363.31	41.437	10532.3	10105.4	15141	11197.4	11173.1	8974.32	17440.3	15119.1	12957	15606.1	9301.01	13499.5	24796	24557	25328.5
M256T56			0.596475	0.748253	0.0785342	256.226	55.503	13796.7	18864.8	12959.9	15465.2	14266.7	11389.6	12639	12629.9	15214.5	6278.97	6044.73	12098.6	24891.5	17521.3	16409.8
M212T770			0.170532	1.44233	0.0785375	212.1	770.496	916.234	725.382	1192.51	927.6	1318.2	1257.45	965.608	2395.04	1068.95	1879.79	1365.9	1465.27	1618.88	1008.65	1318.26
M438T379			1.52995	1.70704	0.078561	438.296	378.622	70522.3	32022.3	74298.5	21871.6	50848	36315.2	104736	75847.9	101123	127278	37076.2	41944.8	42942.8	78363.2	38474
M194T974			0.250497	1.21353	0.0787001	194.043	974.192	6799.3	7522.38	5862.57	6320.52	5992.04	5836.85	7373.41	8466.47	7323.97	10547.7	6207.3	6600	6149.75	4347.54	6891.83
M360T917			0.759316	1.86394	0.0787061	360.139	916.919	9076.97	12446.5	5558.52	8236.56	7549.53	11017.9	15316.3	32768.8	5679.73	21472.3	13768.9	11434.5	8776.45	9412.87	9529.07
M306T849			0.168763	1.09316	0.0787602	306.074	849.144	41735.8	41945.3	41886	34773.1	45070.9	48157.3	49000.7	44493.2	47545.7	45145.1	47434.1	43572.1	45962.9	38942.4	36780
M628T984			0.879464	0.853206	0.0788811	627.944	983.82	44956	40938.9	39638.4	45806.5	38751.8	32831.2	36119.1	40489.7	35772.8	25116.2	30550.7	39214.7	1910.68	32241.3	39896.9
M424T534			0.331048	2.52865	0.0789095	423.934	534.353	472.64	781.406	925.643	1360.53	829.795	1448.16	2068.24	4868.4	1687.97	4501.37	1155.74	430.397	1024.63	1014.41	1606.31
M628T53			0.395107	0.771229	0.0790119	628.192	52.594	8157.46	6868.03	5953.12	4292.73	6853.55	7471.43	3467.15	6770.14	5615.46	4548.81	6249.39	3886.87	6007.05	4097.42	3874.15
M229T743			0.649064	1.34895	0.0790585	229.154	743.086	20476.4	22877.2	22445.4	25193.9	18849.2	17168.7	26914	41106.3	22672.5	37896.7	21733.6	21008.4	22528.7	21207.7	22971.2
M422T644			0.512045	0.67596	0.0792158	422.017	644.226	8720.04	4349.84	6782.94	5337.78	10593.2	10107.9	2834.11	5610.49	5071.6	5575.86	8006.29	3922.59	7995.09	9604.25	7783.53
M896T687			1.93813	0.665047	0.0793122	896.497	687.019	146815	94776.7	90363.9	77752.9	160485	104374	45599.5	73888.7	100871	97109.2	106758	24393.4	70314.8	130270	88195.8
M257T942			1.06099	0.689481	0.0793926	257.031	941.971	46766.3	21835.3	23355.4	31648.4	27210.4	38145.7	16226.8	22530	35674.2	23815.5	14990.8	17048	1048.48	13044.2	22015.1
M1069T1016_2			0.414199	0.913809	0.079432	1068.95	1016.23	12083.3	11463.1	10642.6	13051.4	11047.6	10803.9	9982.91	10440	10420.5	12197.4	9954.12	10141.9	8865.92	9845.5	8110.62
M233T963			0.193921	0.699759	0.0794549	233.149	962.541	951.036	1858.32	1156.87	1737.62	789.801	1660.09	1199.4	902.85	714.754	679.929	937.801	1270.91	1656.6	1255.39	623.105
M400T918			0.242899	1.59815	0.0794714	400.037	917.533	1601.68	1764.75	884.948	1345.3	1140.76	1491.3	2266.68	2745.83	1191.38	3826.75	1544.8	1575.28	482.447	1681.85	1927.29
M105T777			0.335055	1.66715	0.0796041	105.11	776.792	5066.15	3959.76	1689.44	4170.96	2446.16	1963.55	1085.26	6778.17	5772.13	7285.83	4484.75	6763.23	6878.17	4896.22	5122.17
M456T787			0.199493	1.47327	0.0798673	456.188	786.701	738.665	1965.07	902.101	1365.55	965.818	1175.12	2410.34	1101.8	1285.27	2195.43	2093.71	1391.86	2107.55	1507.51	1581.59
M351T720			0.469745	0.683599	0.0799403	351.067	720.093	4499.86	10602.3	5397.96	9228.54	5263.49	6254	5625.23	4537.52	5476.38	4780.79	5359.65	2416.27	6300.5	6731.03	5654.21
M633T717			0.171896	1.34694	0.0800002	633.078	716.864	1799.94	1358.31	1476.59	1957.21	2140.25	2606.43	2065.14	2825.38	1928.85	3307.07	1836.49	3309.66	1507.69	2345.05	2341.4
M141T714			0.329851	0.5651	0.0801123	140.994	713.861	3565.36	4938.46	2346.85	3237.7	3202.59	1580.24	1856.71	1342.67	678.28	3740.7	2732.22	313.538	3831.29	1666.16	1210.09
M412T493			0.41227	0.659363	0.0802039	412.303	493.192	7121.6	5022.32	4542.77	8774.6	3208.73	3400.24	4004.87	3652.08	3985.82	4119.81	2562.99	2820.36	5372.97	4427.6	4317.16
M1029T1015			0.382671	0.876695	0.080232	1028.94	1015.42	8901.79	6605.66	8840.38	7810.61	6931.98	6832.54	6438.08	6104.83	6154.37	7221.34	6762.25	7579.57	6172.84	6391.84	5399.53
M652T791			0.285855	0.82502	0.0804687	652.095	790.971	3495.25	3605.29	4003.79	3664.83	5282.3	4903.02	4396.16	3244.54	3241.62	2859.74	3568.63	3277.26	3077.6	3211.86	3245.87
M933T980			0.512609	0.772482	0.0806229	932.986	980.228	12555.4	10887.7	7691.33	14145.2	9582.5	7505.4	6917.94	7221.42	8513.06	9988.66	6536.57	9000.19	3319.49	12069	9816.28
M258T477			0.355704	0.798105	0.0806699	258.17	476.75	5529.61	4082.73	4473.98	6373.19	4501.35	4171.11	2728.64	3222.66	3612.12	4860.92	4111.89	4714.13	6513.53	4680.64	5868.92
M635T705			0.499524	0.879269	0.080706	635.481	705.014	17002.7	13283	14054	14867.8	12969.9	13015.4	14209.8	10128.3	13593.5	11830.2	13305.9	11839.6	6535.82	11134.2	8144.35
M688T74			0.473131	1.64186	0.0807481	688.431	73.67	6910.72	4588.9	6821.12	7928.22	4182.37	1950.92	9285.65	8649.15	10424.3	14901.6	5654.39	4252.16	7657.38	7927.87	6851.57
M377T711			0.693661	0.78335	0.0807668	377.125	710.988	14480.5	17437.7	14903.5	16075.1	18048.8	18716.7	9365.47	8940.63	12120.4	12385	20307.9	14951.1	16508.3	14263.3	17059.8
M342T970			0.18205	0.731776	0.0808592	342.019	969.778	1818.81	1297.4	1114.67	1237.85	783.303	1124.52	805.2	799.925	1165.35	1239.97	695.558	691.986	1354.95	1177.87	1553.28
M802T1002			0.398303	0.77603	0.0809078	802.031	1001.81	6501.12	5368.08	6451.26	7487.17	6348.04	3718.86	4273.45	4403.95	4595.33	5665.4	2938.75	5962.81	921.378	5331.92	6174.71
M421T814			0.234234	1.38277	0.0810098	421.191	813.587	2722.59	2923.51	1826.78	3035.58	2185.99	1843.59	2945.66	4333.98	2133.25	4785.1	2504.09	3400.65	4314.17	3546.69	2789.73
M313T923			0.168539	0.699054	0.0810567	312.59	922.788	1304.4	1154.05	570.107	899.4	621.789	839.335	773.771	392.267	789.8	484.036	801.622	525.76	125.202	605.532	546.928
M262T627			0.258664	0.60918	0.0813675	261.927	627.266	1590.24	2511.48	2215.65	2594.78	1011.31	1355.53	1637.04	937.044	1806.71	1628.45	746.224	115.478	1989.95	1932.37	2033.67
M877T801_4			0.200775	1.36401	0.0813748	877.43	801.414	3540.23	2682.77	1969.57	2915.45	3160.59	1331.23	2898.1	2863.19	3933.82	4690.34	4306.11	2586.74	2653.87	1765.74	2413.28
M370T761			0.330225	1.72372	0.0813822	370.05	760.885	2438.12	4055.31	2103.89	2676.1	2118.11	1000.85	3481.51	2806.7	7989.39	4099.63	2770.76	3660.37	2898.87	2484.21	2843.71
M1045T701			0.445	0.735941	0.0813843	1045.49	701.099	7386.41	6082.49	7008.53	7679.96	7467.9	6054.72	6788.15	942.174	4582.42	6502.73	6471.04	5387.5	8069.16	5289.24	8844.02
M535T383			0.498912	1.85403	0.0814731	535.354	383.17	2518.93	2471.32	9208.63	4204.28	4211.31	2154.36	5861.3	12950.7	6276.55	11199.7	5931.13	3702.66	7527.1	10033	7990.44
M780T57			0.623967	0.801356	0.081568	779.523	57.332	13350.6	13481.4	12383.9	14973.7	12071.4	12550.5	10920.3	7840.18	15433.4	11673	10770.6	6518.56	10741.6	9083.2	7807.27
M147T1074			0.649657	1.66107	0.0819461	147.112	1074.3	7006.23	9076.97	9126.86	10969.1	8373.58	11182.9	16060.2	23336.9	8294.48	25570.7	11501.5	7817.03	9888.21	9410.7	9373.21
M435T756			0.26383	0.869128	0.0821057	435.206	755.869	3401.11	4371.21	4029.49	4699.19	4011.74	3431.33	3738.32	3009.95	3649.95	4023.96	2962.8	3425.49	4282.18	3300.01	2905.14
M186T922			0.404272	0.800409	0.0821442	186.052	922.4	8169.26	5386.98	4812.32	7257.35	6498.36	7301.62	5867.04	4220.42	4727.64	4164.11	6885.74	5691.89	8973.47	5892.67	4947.02
M577T713			0.281721	0.665083	0.0824716	577.436	712.89	4226.99	1657.74	2787.34	2521.35	2540.43	2956.95	2560.81	2688.3	1517.86	973.058	2498.64	862.11	3246.76	636.727	2964.78
M298T77			0.457711	1.71923	0.0824895	298.245	77.397	3282.81	3684.26	4750.6	2118.95	4118.29	2629.37	7324.21	8652.44	2810.93	8875.71	1851.54	5874.27	3644.26	4643.57	5324.62
M230T154			0.68144	1.56024	0.0826213	230.247	153.702	9780.83	19129.4	8770.02	13495.2	9380.34	16390.1	15956	24498.4	28406.3	24435.6	5920.69	20837.4	24087.6	12620.4	12392.3
M551T776			0.22117	0.688934	0.0826296	550.939	775.91	1213.57	1901.87	1398.46	1108.61	2816.66	2036.74	1474.4	1179.89	1271.64	1079.92	789	1422.36	1641	1664.5	1041.83
M745T74			0.237284	1.22178	0.0827344	745.495	74.4135	4649.32	3787.88	4224.05	4737.07	4434.26	4174.52	6494.26	4666.04	6674.08	5696.64	4440.37	3803.52	3892.83	4135.74	3484.12
M244T620			0.513897	0.837308	0.0827394	244.077	619.693	9533.25	14635.9	13555.2	14293.2	11366.7	12410.7	11756.3	7562.58	11659.1	9815.69	10375.8	12294.3	9573.52	9242.44	9819.04
M318T757			0.207169	1.94648	0.0828822	318.017	757.152	680.557	682.929	660.834	743.746	561.884	441.79	1135.2	2008.78	1374.04	2070.43	412.532	340.648	833.292	996.616	962.357
M685T983			0.307937	1.68486	0.0828855	685.288	983.043	1841.13	2480.69	1503.61	1890.13	2573.07	1264.28	2935.95	6328.04	2370.16	3269.4	1793.05	2768.4	2654.23	2442.77	3532.18
M392T617			0.628116	2.13972	0.0829311	391.948	616.739	5076.22	4878.25	4591.08	6084.78	4089.68	3825.09	8733.3	16737.9	6482.44	20422.9	5539.08	3163	6133.14	6506.92	5416.16
M262T844			0.818253	1.83002	0.082937	262.15	844.106	10315.1	8781.29	10959.2	10543.1	11448.9	12592.9	16780.8	37579.1	8216.19	27810.9	9129.73	18776.4	18308.8	15898.2	14827.5
M801T483			0.265448	1.58263	0.0829857	801.441	482.682	1141.17	2075.82	4731.19	5409.89	4164.91	1742.33	4053.38	4081.41	7357.78	3389.22	6632.34	4975.72	4481.05	3723.66	5748.13
M88T1364			0.310824	1.53568	0.0830435	88.0755	1364.06	2277.21	3640.14	3893.78	3849.46	5004.13	3588.29	5248.44	2173.12	4491.84	9245.74	6224.94	6789.49	3923.77	3282.8	3443.44
M891T794			0.40936	1.8041	0.083044	891.214	793.744	5178.51	1819.41	2809.92	1817.73	2644.4	3716.42	5690.99	5588.21	3281	1376.16	7339.87	9172.99	5736.87	4127.34	3276.26
M591T985			0.445756	0.830241	0.0830641	590.992	984.605	7370.91	9090.11	9424.87	11783.3	9197.17	7639.19	7897.99	5432.94	8010.98	8923.66	7716.24	7270.96	463.066	7641.66	6056.88
M450T930			1.51579	0.839559	0.0830886	450.013	930.012	121265	98822.5	102169	78552.4	100431	105825	74643.2	79619.3	77156	84475.2	78069.5	115704	152983	103919	94284.6
M176T974			0.208351	1.49187	0.0831107	176.034	974.064	1800.45	1069.17	1105.34	1292.8	982.475	505.189	1413.76	2076	1227.39	1608.47	1142.93	2609.65	1505.19	900.158	1766.98
M301T809			0.259296	0.766952	0.0831616	301.042	808.97	2300.77	1994.06	1488.05	3182.7	2279.92	2098.59	2074.35	1462.23	2179.13	1757.72	1338.34	1422.5	2520.06	1701.6	1857.21
M316T729			0.259102	0.759795	0.0833406	316.084	729.254	2556.51	2550.08	2420.4	3000.12	1981.12	1800.55	1326.34	2181.05	1997.53	1497.87	1164.77	2704.18	2051.51	3132.23	2286.9
M325T1002			0.464008	0.854975	0.0833884	325.041	1001.84	12132.8	9542.53	12023.6	11185.5	12040.2	10249.6	9708.81	7969.8	11506.6	10729.2	6957.4	10560.4	10212	10393.5	11003.5
M671T578			0.43294	2.03534	0.0835088	670.99	578.237	1440.76	1885.73	2129.8	3238.83	4759.55	3091.46	5060.25	5311.77	1851.71	11685.2	3084.93	6683.2	4388.17	1799.08	4792.08
M238T606			0.44108	1.35295	0.0835294	237.987	606.349	11527	11933.4	11888.1	14846.8	6803.59	7301.56	10511.7	12650	10530.6	16768.3	18389.1	18145.8	14117.7	13343.7	13366.2
M1014T955			0.346136	0.759994	0.0835711	1014.04	954.611	5844.37	5162.12	6145.67	5055.57	3467.99	3978.29	4214.71	2608.84	4451.42	3850.99	2294.78	5116.15	6152.4	5867.83	5223.47
M761T423			0.33619	1.6317	0.0836482	760.515	423.244	1712.35	1782.72	2832.39	3295.74	2971.14	3092.71	7284.92	5726.32	3032.22	3808.62	4083.77	1660.72	4549.58	3776.48	3679.63
M683T166			0.376136	0.680862	0.0836704	682.556	166.029	2817.07	4473.87	3809.9	3930.2	7027.9	3943.1	3488.02	1800.77	2362.17	2381.16	4711.39	2960.3	4689.19	2914.99	1405.73
M559T44			0.177373	1.38775	0.0838463	559.212	44.4675	1648.62	1290.27	1318.94	986	1248.36	1238.48	1229.57	1837.2	1680.51	1049.47	2377.37	2554.13	1313.2	2603.13	2336.2
M482T1013			0.281855	0.587463	0.0838617	482.103	1012.8	2748.62	4463.12	1608.26	2601.85	1258.56	1926.12	1397.46	2191.86	2039.33	818.3	1232.3	901.53	2657.16	1253.29	1026.67
M262T922			0.342715	1.31416	0.0839767	262.138	921.667	6771.57	5540.37	6657.76	3264	8026.37	4894.21	6753.47	9837.29	6899.71	9787.62	6198.97	6721.44	10592	4564.39	5087.83
M136T7_2			0.0629329	1.1414	0.0840862	136.054	6.897	1501.4	1292.08	1033.36	1228.28	1163.76	1203.42	1283.77	1685.16	1422.46	1499.57	1298.54	1282.3	1448.16	1509.18	1603.73
M361T807			0.430316	1.27729	0.0841083	361.057	807.21	10030.3	18898.8	13312.6	12615.9	17783.6	16826.7	18904	21531.5	17467.1	12609.8	24506	19258	12904.5	10076.6	11494.2
M184T83			0.737707	1.39181	0.0842193	184.073	82.623	25089.8	26680.1	27425.3	28625.2	28126.4	35669.9	45651.2	38405.4	30355.2	29732.1	64917.1	29797.6	29401.5	28291.2	44477.7
M636T611			0.295197	0.716649	0.0843532	635.77	611.006	1884.7	2580.21	3210.76	2745.83	3092.9	2515.49	1607.4	488.22	2488.92	2252.4	1756.81	2894.06	2097.03	2041.77	2627.98
M292T1012			0.101842	1.13614	0.0844708	292.101	1012	2477.78	2542.4	3105.21	3203.53	2647.89	3289.97	3829.61	3252.97	3212.29	3348.12	3231.65	2742.82	6061.38	3406.36	2398.2
M1169T1064_2			0.124398	1.32792	0.0845026	1169.48	1064.41	912.274	755.37	931.816	770.4	694.464	503.787	1512.23	1053.43	827.095	1069.61	733.359	870.385	1130.49	888.126	879.86
M667T540			0.908049	0.77153	0.0845658	666.757	539.911	20291	33091.3	27212.5	26334.5	35501.2	34766.3	19075.2	21233.7	25702.5	12940.5	28921.1	28839.8	24647.1	19855.8	24655.7
M287T130			0.467911	1.72729	0.0847263	287.311	129.596	2152.11	5796.89	2756.06	3922.72	5050.02	4282.1	6749.91	6471.59	9336.51	12111.2	2536.58	4179.83	2055.63	5707.71	4276.27
M305T763			0.381351	0.479462	0.0849194	304.97	762.93	2362.28	2137.17	1672.52	1457.68	6445.01	4340.32	927.96	1240.82	1531.39	1139.68	1285.16	2704.28	2027.95	2263.08	2922.98
M612T1270			0.762308	0.499663	0.0850319	612.177	1269.8	11650.3	27879.1	19924.8	10113.9	9427.53	5009.12	4093.92	8108.51	12082.6	4596.6	4177.06	8915.28	11366	6742.39	9173.99
M267T469			0.339628	1.66162	0.0851318	267.036	468.885	3327.94	2250.06	2405.49	1201.46	1744.26	3058.41	3731.61	1565.07	5123.28	6244.38	4550.41	2027.41	1231.48	434.763	986.206
M564T52_1			1.91199	7.60436	0.0852108	564.427	51.5685	5392.21	2245.35	10620.4	7835.92	12871.8	2176.74	50283.2	134969	10998.3	110444	2751.18	3415.89	7758.38	7498.58	9095.11
M506T381			1.1097	3.41939	0.0852862	506.236	381.328	3464.6	3049.66	9564.91	11419.3	7658.25	2072.46	37350.8	34379.3	3188.95	42921.2	3001.96	6458.78	15203.6	12257	15303.7
M367T802			0.157907	1.26402	0.0853139	367.06	802.277	2875.59	1821.6	1991.25	2239.85	3116.18	2054.88	3570.12	3706.43	3093.55	2790.02	2454.06	2207.66	2482.9	2632.82	1650.71
M479T387			0.343471	1.44388	0.0855461	479.329	386.94	3073.81	4525.71	5412.52	2657.58	4337.95	4404.63	5599.72	4591.68	3805.23	9579	4841.34	6831.3	7421.35	3447.29	3254.92
M409T627			0.295776	0.652359	0.0855745	408.98	626.584	2965.42	2703.06	3735.14	3205.21	2888.68	1000.24	1640.64	1831.01	1988.9	2370.3	2609.69	321.926	3649	3226.03	3216.77
M327T109			0.682888	1.31172	0.0856609	327.2	108.518	52945.8	47651.6	39066.2	61440.2	63288.3	49437.5	36851.7	72534.3	92533.8	69646.5	60496.3	79594.5	69396.8	74047.7	67666.7
M247T766			0.297883	1.53276	0.0857652	247.128	766.225	1879.98	2474.84	2722.58	3597.38	3551.75	2520.24	3729.13	6790.91	2668.49	6285.09	3114.68	3080.46	4249.25	2617.79	3107.03
M423T74_1			0.249501	1.66018	0.0858557	423.141	74.411	1096.45	2062.91	2059.57	972.16	2321.29	697.262	2539.22	2869.19	3731.76	472.512	2592.3	3084.65	2331.18	1899.54	1630.08
M261T882			0.323646	0.764119	0.0858975	261.124	881.664	4270.73	3578.82	2001.24	4285.03	4610.98	3303.84	3012.39	2337.02	3519.77	2098.2	3359.77	2522.18	3498.55	3463.08	2670.11
M466T362			1.29881	1.40584	0.0859394	466.327	362.345	104250	60985.8	58784.8	62450.9	66233.1	44209.5	130792	91777.6	118180	92371.9	62223.6	62654.7	61548	95647	73985.5
M149T806			0.276183	1.58356	0.0860801	148.595	805.716	1714.63	1395.55	2357.71	1676.48	2155.17	4661.35	4219.01	5024.05	4823.19	1917.15	2413.97	3710.54	3764.96	3657.99	1972.02
M130T444			0.29664	2.91205	0.0862266	130.097	444.136	363.85	558.067	509.651	631.96	899.511	657.684	1743.7	2739.62	702.067	4201.85	442.185	714.319	1243.03	847.029	760.245
M709T51_1			0.0986681	1.10317	0.0862498	708.508	51.081	11684.9	11409.3	12282.6	13860.8	12057.8	12312.7	13290	14265.8	13847.3	15257.5	11096	13445.5	7793.35	7832.11	8818.12
M369T39			0.678402	1.70084	0.086402	369.351	38.8265	9522.5	7249.95	7252.81	7951.9	5898.14	6617.94	22358.6	9753.72	17889.3	13452.1	6362.98	5859.06	6973	6493.55	6806.19
M532T959			0.279428	1.23218	0.0864369	532.183	959.466	6424.28	7719.78	5372.5	8865.96	8071.97	7136.14	9990.32	9186.89	9815.58	7565.95	11006.1	6146.9	5977.45	10149.4	6537.4
M527T902			0.99456	3.72763	0.0864975	527.154	902.393	2897.93	2377.08	5542.95	4651.63	6805.18	3845.61	28364	40153.6	2702.93	15561.2	2587.51	7997.75	9551.07	7796.42	10717.7
M556T454			0.297688	0.603548	0.0866174	556.391	453.544	3366.28	1572.35	2929.52	769.824	3566.52	3442.6	940.752	1905.6	2199.31	2357.78	957.781	1082.55	5894.26	2994.07	2835.2
M714T789			0.417314	1.45187	0.0866337	714.202	789.019	5610.79	7534.55	5282.06	2858.46	6196.36	3206.39	4826.63	7009.24	6509.4	5552.55	10665.9	9992.26	5826.43	7260.38	5445.63
M337T904			0.501743	0.622854	0.0866941	336.892	903.602	15113.8	9874.21	5419.85	8776.06	5380.62	5830.76	6199.07	5658.79	4207.47	4251.85	3519.39	7552.33	5313.56	8136.89	6405.57
M463T69			1.47023	3.43971	0.0868088	463.286	68.59	7121.27	3621.94	28741.6	11311.6	7135.29	5881.35	57466.3	62113.5	5192.72	76252.5	5022.81	13450.6	40140.9	38167.4	36828.3
M475T79_2			0.846319	1.82606	0.0870881	475.338	78.77	7839.93	6992.86	13659.8	14575	19589.5	9176.15	26617.4	36968.2	8712.2	32001.7	9581.38	17290.7	23254.9	24595.9	21733.8
M666T551			0.352304	0.771937	0.0871049	665.831	551.022	4127.93	5997.62	6637.05	4288.89	5885.01	7595.21	5278.07	5128.85	4587.27	3500.33	5303.94	2857.85	1995.53	4760.7	4783.96
M300T539			0.218976	0.73779	0.0871942	300.021	538.583	1319.88	1365.74	1801.94	1768.9	1362.71	880.23	472.5	925.05	1023.35	1200.99	1487.38	1161.5	1122.48	1117.1	899.554
M398T370			3.23835	1.61503	0.0873791	398.325	370.26	314931	294904	299639	265263	102576	127464	462904	470818	504945	486928	177906	165250	349637	345538	311428
M507T390_1			0.332135	1.43417	0.0873824	506.751	390.12	2488.01	5246.26	4791.71	2830.71	3557.34	3380.21	6763.51	4351.5	5838.59	7845.6	3858.13	3316.36	4324.28	3465.21	5377.97
M653T52_3			0.645337	1.53414	0.0874125	653.439	52.237	17789.6	16041.6	15536.5	17807.5	12140	13234	25796	16563.8	22131.4	17056.4	43508.2	16927.5	25295.1	22677.8	21568.1
M836T1217			0.139046	1.30558	0.0874839	835.708	1217.19	1498.42	763.581	1263.67	812.483	742.61	897.46	1227.79	1586.12	899.058	1381.2	1475.86	1235	552.108	1270.46	828.075
M339T993			0.221078	0.744831	0.0875475	338.581	992.794	1182.86	1862.21	1786.06	2112.12	1962.54	1713.39	628.673	1557.12	1631.26	1971.54	1008.51	1112.4	302.529	775.468	1392.04
M1031T803			0.248911	1.39367	0.0876104	1030.54	803.326	2427.08	1895.52	2425	2738.6	3259.08	1270.02	2877.1	4704.71	1917.25	3236.5	3965.14	2831.99	1311.06	3096.95	3428.94
M446T78			0.475441	1.44277	0.0876187	446.324	78.122	7587.03	6359.52	7594.21	8830.03	7017.87	7753.08	15796.4	14085	13475.3	9703.16	5978.08	6091.38	6364.12	6771.85	11552
M346T716			0.259743	1.3814	0.0879687	345.946	716.439	2340.8	4248.86	2858.95	3692.19	1484.49	2472.06	4214.03	3495.53	4416.43	3703.03	5381.26	2407.93	5095.15	3728.58	5303.48
M567T608			0.188004	0.70369	0.0879893	566.937	607.694	949.523	1246.2	1188.65	1260.86	1532.33	1106.55	946.859	790.758	838.08	1182.19	1284.38	83.489	1302.21	1202.38	995.206
M246T489_1			0.467497	0.507436	0.0881619	246.127	488.909	3111.26	5569.99	4082.41	4071.04	10132.6	3626.01	636.439	3153.82	1970.81	6243.37	1737.98	1781.72	8094.89	2410.21	3807.2
M375T793			0.536918	0.874865	0.0881694	375.197	792.639	15070	16714.2	16903.1	16488.1	14988.2	14554.9	11930.7	12332.9	12559.6	18303.3	14040.8	13698.7	14257.6	14844.4	15041.3
M173T57			0.571661	0.77747	0.0881869	173.132	57.2735	9237.43	15282.5	14905.6	10301.8	14406.4	8832.02	9131.15	10805	8866.63	7235.13	12264.9	8425.75	23189.7	13099	13431.8
M318T759			0.375711	2.16997	0.0882105	318.064	759.29	2021.52	1692.43	681.37	941.488	2959.24	1902.84	2813.69	6048.07	1350.37	7415.78	2042.46	2460.88	2061.49	3418.77	3447.24
M262T957			2.51524	0.615245	0.0882158	262.05	956.893	269962	251468	277429	113312	97119.5	110620	65707.4	119826	111282	161320	105640	125245	124705	148056	135311
M500T397			0.673266	1.37304	0.0882505	500.276	396.646	16211.2	21516.9	17447.6	7786.64	17481.3	7611.24	18210.8	17586.5	17298.5	25173.6	16649.7	25983.4	35213.2	29057.6	7996.26
M673T1020			0.145581	1.26285	0.0882732	673.224	1020.02	1618.99	1736.06	1021.83	1932.75	1153.83	1946.03	2334.31	1731.47	1646.86	1706.12	2507.96	1956.03	1901.87	1794.48	1732.22
M214T904			0.401958	0.584982	0.0884258	213.986	903.603	8194.96	6843.37	3207.07	5412.44	2100.93	3423.75	2755.02	3238.93	2287.54	1455.13	2487.51	4847.13	2226.58	3048.75	1992.81
M600T52			0.439882	1.50327	0.0885779	599.502	51.5855	5610.78	4657.88	7872.62	3867.04	4315.76	6246.45	8849.82	10115.5	4027.28	13112.7	6243.54	6613.52	5024.29	4040.5	5679.64
M261T54			0.859194	4.76037	0.0885943	261.186	54.0155	2981.44	3794.53	3650.84	4513.22	1925.04	3803.51	2247.91	5292.63	45637.4	15752.2	4094	25365.8	71155.5	4451.89	9557.8
M756T320			0.789078	1.46144	0.0886567	756.14	320.01	16164.6	21240.1	21741.5	9342.31	21874.5	12724.7	33180.9	17397.2	12244.1	23834.1	32948.5	31051.5	16310.2	33006.4	22492.1
M506T387			0.667839	1.66633	0.0886865	506.322	387.061	5643.19	19799.1	8884.59	5954.89	10894.2	5304.8	23172.8	19531.5	16523.3	10403	17504.6	6980.63	7647.81	7103.33	9360.42
M324T77			0.278746	1.63973	0.0887087	324.103	76.769	1281.41	1723.6	3376.66	1617.62	2701.43	1699.67	2254.53	3017.93	4744.7	1259.7	3763.83	5292.62	2497.67	2203.86	3634.64
M738T1017			0.235753	0.791446	0.0887103	737.986	1017.23	2212.97	2795.9	1832.52	2732.12	1700.04	1945.5	1580.45	1398.74	2335.64	1691.11	1416.62	2039.6	788.84	1437.11	1234.94
M547T74			0.882008	1.73399	0.0887839	547.47	74.284	16740.2	14768	27107.7	9198.05	8853.03	9805.25	40569.7	25538.6	32811.1	28644.2	11511.3	10866.7	16011	21418.9	15595.9
M310T762			0.584959	1.2688	0.0888307	310.112	762.347	44030.9	38471	37624.5	48770.9	41312.5	22107.1	42171.5	44627.7	67360	52121.7	48923	39559.1	34162.7	34166.7	43034
M226T1326			0.282666	1.64329	0.0888745	226.106	1325.67	2020.52	1543.25	1916.85	2658.35	1419.33	2079.68	4753.02	5471.64	2248.99	1514.46	2751.67	2384.83	2494.25	2329.44	2459.48
M605T543			2.18093	0.6436	0.0890075	604.776	542.827	112760	67545.5	90336.3	176307	177845	105860	68018.8	69257.4	25681.7	80218.8	106310	120761	80557	98750.1	100143
M600T570_1			0.295854	1.36051	0.0891026	599.794	569.585	6833.9	4025.36	7498.25	4964.38	3765.19	5164.01	7683.23	4790.41	10946.9	6920.61	6940.83	6595.77	5773.64	2350.34	7402.82
M341T292			0.480172	0.778422	0.0891033	341.155	292.25	8377.89	9670.02	7126.35	6769.83	9619.34	10472.5	6141.99	4706.42	6277.31	5142.67	9968.84	8268.69	5777.81	8361.28	8666.36
M376T83			0.713541	0.846608	0.0891488	376.341	83.07	30670.2	32314	29879.3	32543.1	24551.4	25551	26705	27069.4	29552.8	27662.8	19261.7	18335.6	28613.5	27022.1	20608
M842T1003_5			0.524509	0.729083	0.0892031	841.94	1003.02	10121.1	4754.07	10624.6	8460.84	9512.16	5102.77	6552.18	5733.2	5589.13	3916.36	5856.64	7768.2	6849.34	9216.71	8234.65
M298T1160			0.253662	1.6119	0.0892786	298.186	1159.53	1886.95	2073.05	2547.83	2014.17	1476.04	2613.32	2511.89	2617.04	4649.42	2465.55	1986.82	6097.53	3170.67	1995.23	2932.95
M618T614_2			0.312179	1.47248	0.089354	617.874	614.158	3540.27	3937.97	2050.19	4877.34	3974.27	2860.74	4334.49	6625.39	4785.84	8256.38	4565.68	2708.78	4674.57	4524.24	3673.27
M912T1247			0.511139	1.11051	0.0894799	911.794	1247.4	42976.1	48689.2	54209.1	40772	38980.4	46137.7	51649.8	49628.9	46785.2	48393.9	49084.7	56254.7	48864.3	34819.7	52478.2
M427T931			0.63323	0.823504	0.0895014	426.673	930.602	27401.6	28438.3	21593	23662.5	19116.3	21834.4	24006.4	20725.4	16882.1	19307.6	13024.5	23029.6	32111.1	21454.6	20453.5
M416T359			0.282525	0.704093	0.0895995	416.078	358.646	1842.95	2262.3	2786.48	2602.73	2077.89	1437.31	425.82	1614.79	2278.76	1065.05	1821.4	1954.19	3815.59	2539.23	3190.01
M289T854			0.447637	2.81899	0.0896267	289.161	854.233	1982.8	942.738	1708.24	1635.45	789.445	1635.28	3402.48	9197.79	1542.02	7372.7	942.309	2050.86	2237.54	2160.25	2044.24
M254T42			0.366053	2.99817	0.0896389	254.047	41.805	828.179	869.065	850.838	960.009	678.75	873.139	2391.01	6453.6	433.314	3429.03	1018.04	1445.66	2371.39	2396.79	2008.08
M202T7_2			0.138807	1.69508	0.0896603	202.17	6.637	425.92	470.816	484.662	468.307	349.946	367.04	1261.55	472.584	382.542	560.195	1163.75	510.128	449.065	413.406	425.594
M297T78			1.01249	2.53165	0.0896768	297.241	77.544	7302.4	5793.87	12870.9	10095.4	11166.4	4490.91	30203.8	42614	11043.6	37185.8	3673.88	6215.35	13397	15234	15594.4
M840T312			0.644892	1.649	0.089804	839.628	312.15	6729.82	8604.32	9914.41	6835.12	9768.33	6330.17	13949.4	10112.8	8295.63	6308.94	16330	24455.5	11507.9	18761.3	8597.7
M723T704			0.220691	1.24016	0.0898908	723.044	704.019	4056.54	5485.83	7830.07	8390.35	4933.08	6324.07	7425.19	7743.4	8973.61	8474.07	6574.16	6720.24	4888.71	10294.5	7857.06
M180T515			1.19033	0.603955	0.0900939	180.101	515.384	44091.3	43360.7	40871.1	54296.7	18178.3	30119.6	31880.9	25454.2	40151	33130.8	7195.31	1651.67	35332.8	32803.3	32245.2
M322T60			0.690858	3.39727	0.0901673	322.273	59.814	2657.26	1275.09	1270.54	1582.84	6057.23	4255.47	5104.28	11556.5	7130.74	26457.6	3537.55	4301.42	4175.88	6692.25	4124.66
M926T892_2			0.290056	0.688438	0.0901719	925.864	892.37	2375.59	3541.53	3867.08	4280.98	1803.58	2548.01	2306.04	2088.32	2658.05	3191.84	1136.63	1297.93	2267.44	2572.66	2948.84
M139T87			0.467303	0.538912	0.090208	139.092	87.125	6973.81	12428.9	6500.73	4604.17	1573.19	7642.06	3098.17	5751.06	5277.11	2994.29	3311.31	975.176	5863.77	6257.39	3246.5
M155T7_1			0.0326255	1.1215	0.0905534	155.062	6.634	289.485	291.4	368.519	343.591	330.435	320.54	296.59	388.12	344.164	415.517	381.631	354.148	374.737	328.11	302.135
M799T566			1.25034	1.87273	0.0906385	798.728	566.133	11839.1	22840.7	22094.6	28504.8	27620.4	20029.4	23436.5	45106	10586.4	32789.2	58836.8	78185.4	40953.7	18740.7	37712.3
M726T918			0.289368	0.730232	0.090721	726.372	917.861	2945.71	2755.42	2576.72	4485.47	2460.41	2558.66	2721.1	2399.02	2480.76	2838.12	1411.8	1134.47	3823.01	2496.99	3267.13
M855T689			1.32499	1.2916	0.0908161	854.995	688.769	179758	177736	175091	160230	202030	221219	170570	166314	281494	260983	221778	340366	145881	252341	269484
M340T78			1.13521	1.94585	0.0908239	340.192	77.636	9167.95	17357.6	37735	26996.6	47305.8	13650.3	37429.3	24277.6	41047	100050	60972	32408.5	37888.4	35282.5	34736.5
M925T892			0.315207	0.657357	0.0909647	925.459	891.978	4315.54	3114.24	5248.31	3907.76	1706.29	1889.58	2471.5	2151.49	2313.31	1891.49	3077.28	1361.52	4481.72	2372.44	2957.28
M827T1040_5			0.109976	1.14651	0.0909883	827.418	1039.62	2886.4	3469.2	3545.24	2531.4	3568.53	3075.13	3680.56	3333.89	3896.51	3320.48	4388.73	3250.58	3508.05	3525.35	3855.6
M386T322			0.428764	1.74571	0.0910497	386.397	321.994	3118.89	3460.39	578.38	101.688	2718.99	6202.13	6855.38	3541.39	5790.24	4762.77	4369.59	2926.99	3637.31	2769.69	4416.29
M274T109_2			7.36471	1.36477	0.0912417	274.274	109.148	2333254	2809495	3068134	3315934	2568608	1924683	4059579	3775262	5230754	4233898	2045355	2.51896e+06	3.63442e+06	3.65249e+06	3.61546e+06
M326T648			0.940921	1.68848	0.0913032	326.053	647.733	10210.5	16753.4	16581.5	5762.39	34882.4	26081.2	16663.4	45682.9	20445.6	39927.4	21743.8	41727.9	21780.5	19959.4	17726.2
M464T78_2			0.823131	2.27741	0.0913635	464.282	78.3665	8356.87	5426.73	10315	2856.43	5757.66	5102.34	15982	29808.8	4143.56	22102.1	4799.48	9284.3	21470.6	22176	16147.4
M547T64			1.17298	2.27838	0.0914826	547.401	63.606	20780.4	12962.1	19781.9	15090.7	12088.8	6567.57	11334	74000.6	19840.6	49475.7	20573.6	23613.2	20114.1	17557.5	18769.9
M606T1259			4.3671	1.70785	0.0915142	605.546	1258.58	157150	385811	392034	175788	361714	183743	621274	641889	148147	206008	587199	624094	640450	319646	113686
M431T567_1			4.19686	1.32389	0.0915915	430.87	567.29	916853	1041842	1032350	268116	891319	507569	1108329	1112356	1051500	1046999	990693	856866	1.06791e+06	1.00249e+06	947656
M360T536			0.398329	1.31512	0.0916091	360.01	536.476	9593.56	7239.8	8184.91	10245	8961.24	7906.94	6255.05	13278.2	9406.25	11554.4	11746.3	16318.9	10969	10733.1	10377.6
M1099T1001			0.572984	0.728226	0.0917781	1099.12	1001.22	17642.6	10168.6	15552.2	12255.8	9118.6	8804.53	7098.62	6880.96	9103.65	13338.5	7460.69	9672.99	14348.5	16436	12810.4
M522T903			0.675519	2.89522	0.0917903	522.199	902.693	906.858	2001.45	4455.63	5087.77	4111.87	1463.77	15792.9	19031.4	1762.29	8981.24	2615.08	4010.18	6180.04	5258.81	6055.42
M480T397			1.99605	1.37204	0.0918036	480.306	397.337	184063	227043	210400	137834	128064	127734	242752	245613	281914	315791	187616	119121	139815	316571	299567
M454T870			0.208389	1.38509	0.0918749	454.153	869.542	1382.61	3136.8	2441.59	2064.55	1829.66	1764.74	2403.04	4370.47	3592.43	2536.99	2326.04	2250.82	2370.37	2774.8	2729.02
M707T781			0.360671	0.669035	0.0919089	707.199	781.008	2447.22	6453.41	4905.91	3580.39	6961.72	6024.69	4343.16	4781.17	1430.12	4384.57	2859.34	2522.47	2926.38	4004.47	5716.56
M475T193			0.877297	3.70744	0.0919862	475.338	192.625	2359.61	3621.74	7440.04	4225.92	1321.1	2189.08	11420.8	26398.2	1457.53	30081.7	1942.49	7139.51	16181	18499.6	15696.4
M400T190			0.959453	3.66281	0.0920069	400.327	189.695	5729.19	4415.3	4795.36	3488.81	4798.01	2086.12	12955	40314.7	1350.3	25120.5	4922.98	8052.57	17791.6	15512.1	15906.3
M681T974			0.176929	1.29333	0.0920151	681.094	974.192	1165.47	3463.94	1717.3	2958.6	2920.34	2417.76	3004.9	3181.06	3004.28	3646.59	3511.27	2590.62	1349.6	935.33	1892.73
M269T709			0.524586	1.25064	0.0920416	269.038	709.128	20647.2	27004.8	20794.1	25737.1	12523.5	18354.8	25632.4	30128.4	29741.7	28800.1	23350.9	18753.9	24125.9	26792.7	21102.3
M606T904			0.281437	0.534499	0.0928223	605.89	904.432	2959.35	3601.67	1061.11	3782.8	1406.15	1296.6	1368	2707.49	856.015	1000.67	752.115	856.24	1552.31	2291.47	1849.29
M675T568			0.325695	1.64257	0.0929022	674.841	567.722	2913.85	3557.54	979.225	1746.82	1397.96	4283.8	2221.2	5323.42	4358.06	4798.11	5848.76	1890.65	1330.1	1380.3	2136.14
M481T69			2.67231	4.14194	0.0930066	481.296	68.6	9293.98	10508.4	87731.9	29107.1	14709.4	12199.6	183995	202297	11437.3	244658	5671.53	29357.1	119967	118014	115651
M637T602			0.478642	0.803472	0.0930764	636.902	602.315	11853.5	7770.79	10988.8	8931.33	12047.6	10852.2	8603.42	7404.13	8129.72	9702.29	11254.2	5078.38	4142.53	5569.91	8142.92
M206T936			1.09027	1.17492	0.0933261	206.055	935.785	157281	284786	238817	266704	308285	290405	306913	300789	265207	289940	333008	320899	166624	274037	256590
M221T567			1.25086	1.45313	0.0933534	220.901	566.893	66478.1	55674.3	40964.1	41684	59287.9	34462.7	57131.5	102604	38661.8	107116	60424.4	67893.9	41251.9	34668.7	30838.8
M203T318			0.422593	1.40671	0.0934016	203.219	317.714	9281.56	9902.86	5396.66	3595.93	11867	9036.92	10804.7	10618.4	17188.7	12637.8	8247.39	9545.79	10084.9	13029.8	5462.86
M294T744			0.229675	0.703158	0.0934341	294.049	744.054	2694.71	2299.59	2968.23	1222.87	1545.39	2382.36	2129.74	742.4	2038.23	1683.64	1143.35	1483.25	2177.89	2777.5	2576.22
M618T75			0.614088	2.08925	0.0934419	617.513	75.0075	5033.92	4722.33	6499.32	3286.89	1703.18	5214.88	9946.97	7491.55	10424	20163.5	3441.69	3815.13	9027.36	3961.29	5343.83
M504T622			0.204745	0.749641	0.0934556	503.878	621.946	1693.64	2352.98	1660.4	2698.73	1279.06	1786.07	1846.07	1621.5	769.23	1430.38	1536.82	1395.03	2432.36	2173.24	2297.93
M242T786			0.207179	1.53147	0.0934803	242.048	786.088	1580.31	1401.53	1272.91	1004.45	1870.16	1221.9	1781.45	1497.11	1656.2	1254.29	3483.9	3116.73	1284.56	1072.2	1088.73
M246T488			0.301775	0.503299	0.0935853	246.027	487.832	1162.47	3728.78	4176.51	3350.54	984.247	1217.14	1197.44	597	1387.9	2252.89	1424.37	498.461	2197.75	3167.76	606.727
M508T904			0.374898	0.607021	0.0936391	507.914	904.073	7851.8	4379.98	3595.62	5388.74	2155.75	2466.99	2233.29	2950.47	2133.14	2559.63	1876.42	3931.8	975.082	4120.62	4026.16
M468T45			0.257705	1.16075	0.093812	468.388	45.0075	8637.54	7705.2	9737.09	6361.62	6549.2	6802.22	8684.94	10069.8	8492.82	9795.61	7580.61	8530.38	20529.6	19994.2	19765.8
M709T1204			0.101179	1.06918	0.0939189	708.507	1204.3	2781.89	2714.3	2714.52	2508.83	2499	2525.72	2797.86	3110.78	2635.59	2569.02	2748.84	2971.31	2601.64	2893.84	2768
M635T52_1			0.314308	1.70175	0.0939828	634.533	51.621	2688.13	1747.79	2537.68	1730.19	3023.17	1681.17	2689.07	4745.09	2222.8	7384.63	3479.98	2295.7	2136.97	1845.12	1647.98
M1029T837			0.340267	0.741611	0.0940488	1028.55	836.737	3726.09	6004.39	7252.23	2935.21	3899.78	5252.62	4152.94	3276.36	3292.14	3486.45	3439.59	3911.4	5883.76	2777.23	6774.91
M618T417			0.118797	1.31795	0.0942129	618.373	417.416	833.343	1046.05	982.962	675.299	645.684	298.599	878.57	1049.34	1172.59	1108.52	741.575	956.347	1144.34	659.524	892.239
M504T381			0.662992	1.71481	0.0943048	504.342	381.381	8831.65	11356.1	9835.29	7018.11	9444.44	11953	20610.6	6316.76	9404.13	16611.6	15348.3	31919.5	8455.25	29354.6	16171.4
M1031T804_1			0.2945	1.49671	0.0943964	1031.04	804.22	3201.4	2207.57	2647.52	1430.27	3420.56	1863.79	3083.85	6485.68	2722.07	3709.41	3386.69	2720.39	3150.81	2434.35	2617.9
M447T459			0.448959	3.18166	0.0945812	447.09	458.896	911.354	1469.89	1303.43	1651.56	898.658	890.48	4038.72	10486.4	1155.43	2646.35	2412.41	1931.27	2747.5	2956.16	3131.61
M633T701			0.167613	1.36411	0.0946234	633.147	700.516	1207.18	1806.87	3015.76	3373.89	1341.45	1686.49	2457.23	2517.36	3099.89	3401.17	3109.75	2372.77	2351.9	3233.12	1898.02
M215T949			0.962144	1.39861	0.0946798	215.015	948.646	48666.8	43098.6	16314.3	33551.7	12450	45986.1	53403.4	40947.8	44381.5	54878.5	34076.8	52128.6	52389	21241.6	20014.1
M342T55_3			0.446699	2.15508	0.0947517	342.265	54.731	2941.43	1189.41	1522.54	2939.58	2385.73	2366.06	2401.8	9807.58	1550.98	2257.09	5204.71	7536.86	17797.2	2374.73	3071.58
M615T52			0.364566	1.57229	0.0947522	615.493	51.9845	3948.95	2859.22	4593.51	2398.25	4262.76	3549.66	3943.25	6178.15	3107.38	10514.6	5069.05	5168.39	3378.77	1907.14	2959.92
M454T69			1.77152	3.11268	0.0949372	454.388	68.594	8260.54	6724.62	50997.5	20428.9	12586.9	10077	94631.6	94173.7	11215.8	111074	6364.47	22056.7	67617.1	63798.9	65645.5
M521T606			0.18533	0.714654	0.0951056	520.841	605.994	958.805	1166.22	1186.34	1041.55	1096.34	1670.38	752.767	715.3	1239.19	789.505	291.544	1299.77	821.282	1281.02	1093.06
M423T428			0.389557	1.55721	0.0951292	423.296	428.388	5441.44	4669.82	5415.96	4592.66	2252.58	2398.3	7444.66	9071.21	8351.26	7648.37	3133.93	2923.97	8351.29	6298.21	6317.03
M446T51			0.281501	1.29172	0.0951653	446.119	51.3635	7723.63	6125.28	5800.86	6094.21	4394.03	6484.53	6708.12	6839.69	5709.32	7126.42	11224	9698.31	3860.06	6901.85	7886.83
M602T1012_1			0.113566	1.06977	0.0952918	601.715	1011.69	15356.2	14535.7	14503.7	16397	14738.3	13652	15585.2	14375	16333	15622	16011.2	17478.9	18724.1	16789	15246
M242T622			1.78327	0.854551	0.0953854	242.078	621.676	120926	174326	158600	172426	153314	150054	141456	88518.9	143756	126232	147736	146731	119586	113291	111040
M309T69			0.450719	1.74818	0.0955562	309.296	68.709	6198.84	4130.7	2687.77	3193.19	5097.82	3071.78	6744.78	8442	6980.33	13512.8	2206.89	4734.06	5666.52	6633.06	6282.82
M327T1259			0.592196	0.648057	0.0955633	327.076	1258.53	10541.5	12550.3	5417.1	8526.6	14700.2	5255.57	5296.5	6850.28	4022.51	3871.21	6954.86	9938.25	11208.7	11212	9869.99
M978T689			1.94228	1.54724	0.0957351	978.001	688.9	83937.9	167994	154698	88223.9	96352.3	190871	68983.4	249196	249926	157746	183034	301179	118208	233952	238028
M186T719			0.235485	1.56241	0.0958113	186.011	719.432	1252.14	2647.54	971.176	1800.86	705.308	748.086	2297.49	1886.28	1968.79	3327.08	1952.79	1262.28	892.235	1491.71	2333.45
M489T893			0.105678	1.09938	0.0960276	489.112	893.178	18294.6	20421.4	19228.8	22344.9	17671.9	16342.2	19417.9	19305.7	22469.2	22123.2	20700.5	21646.3	20423.4	19607.8	19128.5
M540T64			0.711241	1.83039	0.0961345	540.444	64.206	14114.2	8163.14	10711	9560.02	13455.1	12983.7	12649.7	13388.3	13488.5	13937.4	42480	30329.3	23713.3	22960.4	23016.1
M422T699			0.281316	1.1193	0.096149	422.047	699.295	59300.5	67636.7	60756.6	74068.8	81556.6	76898.8	71173	76773.3	74237.6	75413.2	88542.8	84208.5	68117.7	72811.2	68044.8
M475T711			0.493013	0.685297	0.096305	475.016	711.351	7574.41	5925.49	8587.11	2543.33	9054.32	6938.09	1841.21	5645.8	5882.58	4393.6	4066.69	6008.76	6278.28	3886.15	7808.93
M561T873			0.319063	1.49886	0.0963844	561.29	872.605	2102.47	5661.71	4902.48	5048.81	1412.97	1476.08	4922.53	6929.61	5816.33	4284.09	3634.66	5296.15	5698.24	5066.95	3547.52
M440T413_1			0.312388	2.23161	0.0964025	440.274	413.251	1166.96	1781.12	1593.98	1286.92	1027.72	769.773	1807.06	1162.88	2510.68	6758.59	1552.56	3227.55	1275.99	1860.52	1968.55
M377T581			0.518359	1.7593	0.0964577	377.063	580.558	3717.69	3099.69	3350.28	4791.98	9978.01	7655.94	4723.49	11765.9	4123.15	12430.7	8059.48	16239.2	9135.63	8648.15	7556.97
M415T833			0.658008	0.876375	0.096526	415.142	832.749	25103.8	20840.6	22557.7	18749.3	23880.2	18580.8	18379.8	15438.3	19626	17789.5	20057.4	22385.7	20964.6	21946	20412.3
M328T914			0.208834	1.28666	0.0966651	328.056	913.753	3872.66	3178.95	2462.78	1444.4	3973.34	3552.02	4396.83	4247.13	4453.53	4278.91	3694.77	2711.74	4262.33	4367.48	4225.28
M316T909			0.184747	0.757626	0.0966698	316.135	908.693	1856.79	1526.67	1829.24	957.829	1210.08	1492.75	1142.6	1644.06	804.343	861.32	1350.83	919.538	1687.64	1615.91	1904.22
M330T815			8.07572	0.708006	0.096699	330.072	814.808	3047443	1417793	2748594	2797087	1509168	1368060	1453781	1310812	1427795	1238080	1951240	1.74317e+06	1.70827e+06	1.36513e+06	1.34808e+06
M1026T1064_3			0.0836473	1.25934	0.0967108	1026.42	1064.12	619.283	613.796	681.001	554.745	467.543	367.173	658.554	818.27	738.527	891.45	493.879	559.587	625.07	730.334	667.874
M398T341_1			0.789568	0.812405	0.0967818	398.148	340.718	24280.9	35318.3	33610.1	27928.6	38066.8	33937.9	24254.4	27718.5	26389.2	35912.8	26193.9	16441.4	31458.2	19705.8	29800.1
M312T903			0.427384	0.651827	0.0967869	311.963	903.301	9531.2	6722.69	6771.75	7618.17	3354.81	3645.68	3861.61	7232.79	2652.05	3363.5	2839.2	4588.4	4817.45	6382.26	6177.35
M324T616			0.390105	1.69154	0.0969107	323.946	616.083	1429.85	2561.33	4416.43	5024.23	4235.27	4020.84	5698.74	7344.65	2213.07	11364.4	5048.2	5017.03	3935.37	4712.77	5022.59
M428T73			2.4898	4.87095	0.0969479	428.316	73.058	18602.2	16486.3	31234	17009.9	25096	12483.3	91530	253825	16678.3	195928	10274.3	20719.3	48548.3	41945.8	44222
M421T900			0.187979	0.777799	0.0970263	420.69	899.663	1276.42	1698.83	1408.65	1873.97	1083.04	1044.41	803.392	915.209	1148.04	1252.4	1465.69	937.365	1416.44	1420.8	1949.13
M344T605			0.226627	0.815371	0.0972909	343.942	605.395	2693.19	2134.66	1598.78	2032.76	2379.33	2419.15	1104.1	1685.24	1820.26	2270.52	1995.8	1934.17	463.02	1299.62	1062.22
M455T893			0.0947937	1.18002	0.0973961	455.127	893.166	1860.69	1861.59	1678.1	2465.09	1842.79	1404.11	2393.78	2422.95	1950.08	1771.57	2434.06	2140.39	2746.96	2378.75	1924.72
M225T58			0.520426	1.82681	0.0975005	225.148	57.928	3251.14	6092.47	2215.61	6488.04	10864.3	2084.74	9156.71	6819.72	6457.19	7762.47	7749.92	18678.2	5771.6	10135.7	3030.51
M619T957			0.597169	0.786632	0.0975285	619	957.433	14938.7	13514.4	19945.6	10851.8	14420.6	10141	10961.6	10137.4	12733	11664.7	7675.52	12757	352.018	14276.8	14937
M282T82			0.728258	1.22349	0.0975544	282.278	82.429	52943.9	42933.2	30678.5	50469.1	40727.9	40212.2	65979.6	38463.6	62411.7	50735.7	47357.3	50669.3	57384.7	60766.9	60577.5
M195T870			0.343307	1.18025	0.097603	195.002	869.604	19064.3	19832	18594.4	22929.5	14139	13998.5	21696.6	26400.3	18867.3	21186.1	19891	20083.9	20183.6	18245.4	19272.8
M905T791_2			0.305524	0.731529	0.0976756	905.18	791.207	3659.44	3843.69	3943.03	3429.29	2884.44	2593.34	1951.43	1605.54	4047.35	3694.69	1615.08	1974.88	1804.1	1715.44	2769.17
M569T903			0.282918	0.798592	0.0976859	569.134	902.642	3392.41	4296.96	4489.12	3305.6	4102.27	4298.21	2925.11	3993.12	3826.77	3273.34	3645.64	1410.05	2268.36	2697.75	2739.15
M258T140			1.82307	1.66737	0.0981504	258.279	139.538	82154.2	84941.8	145895	30349.1	96115	86995.4	111104	117642	248050	220244	90031.3	90717.5	110918	104861	111477
M536T377			0.898737	1.46537	0.0981696	536.368	376.853	23357.1	25647.5	36274.2	28968.8	29307.1	31214.4	46658.1	61966.8	43435.5	54656.3	10953.4	38431.8	40438	30839.2	41374.9
M434T782			1.73366	0.558791	0.0983603	434.126	782.129	34688	52740.6	60853.4	49912.2	102233	95331.6	25409.1	22226.9	21871.9	25589.3	31656.6	94393	77783.6	38570.7	65338.7
M427T892			0.101091	1.19637	0.0983992	427.044	891.77	2500.14	2220.35	1832.04	2247.87	2444.08	2326.31	2485.21	1826.05	2560.05	2907.42	3040.92	3416	1962.61	1946.16	2299.49
M425T908			0.343384	0.775548	0.0984459	425.008	907.909	3271.75	5348.81	2534.05	4346.2	3720.31	4539.27	3208.35	2121.68	3646.82	3897.86	2937.87	2614.74	3272.65	3591.54	3029.58
M255T37			0.454935	2.49509	0.0986466	255.065	37.19	1276.66	1278.18	3682.15	1989.63	1364.63	1250.92	4357.48	10589.6	2461.02	6337.19	1110.17	2196.71	4512.34	4324.32	4682.26
M922T814			0.447675	0.635503	0.0987507	922.251	814.254	3560.57	5615.59	4499.72	7215.64	3719.55	4055.4	3035.47	1225.67	6606.44	1838.5	2761.33	2750.21	3586.44	3941.09	5093.41
M472T615			0.311434	0.772298	0.0990193	471.813	614.788	3508.36	3084.57	3779.78	3844.15	3682.08	3968.62	3039.15	2176.79	1005.26	3126.31	3989.4	3551.36	4743.39	2354.1	4107.33
M324T894			0.443806	1.14538	0.0991153	324.057	893.781	66949.6	68397.1	73237.9	80166.1	63513.5	52482.9	78622.8	72930.5	83624.9	91815.6	69624.5	66969.4	69479.3	70992.4	70274.7
M417T79_3			6.45631	3.4737	0.0991629	417.335	78.869	133614	65842.1	430775	227204	345947	81949.6	795411	1759647	193043	1387088	71475.1	258199	1.02735e+06	1.05007e+06	849869
M386T816			0.429416	0.675674	0.0991785	386.064	815.961	4491.49	4958.52	5671.44	4467.26	4998.1	8263.32	6284.81	3355.92	4904.94	3765.52	3340.76	544.048	4288.55	9536.45	7566.41
M230T81			0.209828	1.21931	0.0992759	230.247	81.442	5298.47	5342.96	3971.65	5788.34	3823.07	6080.96	7005.2	7613.97	6365.66	4354.77	5389.29	6222.97	9196.45	8905.65	10135.1
M1124T614_1			0.274102	0.784665	0.0992874	1123.66	614.032	3248.16	2858.02	2692.14	2983.97	2608.69	2548.63	2130.72	2140.76	3114.84	2146.04	2869.99	889.577	2782.33	2721.54	2817.76
M272T57			0.564386	0.626861	0.0993395	272.221	56.547	7246.58	20859	8982.38	9649.02	9699.19	9949.58	9282.64	8156.27	5989.01	2431.9	6287.26	9467.54	10023.8	12068.5	9181.68
M690T361			2.18254	1.79467	0.0994347	689.556	360.526	38520.8	135799	168150	64422.4	58627.3	52081.7	260179	160709	215821	113304	45970.1	132940	110677	157094	153265
M198T805			2.14196	1.23679	0.099523	198.084	805.378	344029	257805	281913	253456	360739	279755	407971	425582	281984	248694	377190	457219	421237	416540	393899
M476T72			1.92881	4.11203	0.0995594	476.317	72.424	9147.9	11075.4	23527.1	19696.6	19711.8	12315.8	39772.3	153658	17031.7	147332	12270.5	22530.2	43211	39007.9	42293.8
M777T295			2.06115	1.47558	0.0995772	776.576	295.183	144356	71807.6	55022.1	84460.4	76419.4	159689	137482	130779	214244	178567	135107	77002.6	59058	183921	101749
M263T488			0.589536	2.46481	0.0996182	263.138	488.06	4733.04	3450.55	3886.91	4215.56	3324.96	1214.86	5457.66	11250.4	8289.83	20506.4	1393.65	4433.88	1476.69	3045.54	3873.57
M224T394			2.129	0.599079	0.099653	224.066	393.724	48449.6	81033.9	149223	106252	124883	66555.3	63460.2	98304.7	26420.1	3123.01	78917.1	75082.7	177303	52043.7	57582.3
M310T870			1.8635	3.55806	0.0996641	310.175	870.13	14224.6	11773.2	18915	25920.3	19776.1	12844.6	91230.7	162216	9988.2	69300.6	18335.1	17024.5	21353.4	23982.5	22202.7
M742T348			0.605567	1.55086	0.0996837	741.525	348.437	22827.1	9153	8713.9	21492.3	21935.6	9859.63	21149.3	15501	21907.6	16888.1	30364.2	39941.8	11407.9	20813.5	19860.8
M540T289			0.293639	1.63249	0.0998923	540.373	288.699	2216.36	3744.82	1350.12	965.367	2554.91	2583.94	3289.7	4368.57	6290.1	1765.34	3977.81	2209.13	3150.57	3486.98	2075.18
M210T750			0.200222	1.47402	0.0999602	210.017	749.87	1910.38	1438.07	1251.3	774.644	2008.85	2330.81	1333.78	3033.62	2328.67	3248.7	1350.49	3023.43	2294.39	3331.32	2772.83
M644T52_1			0.497876	1.65656	0.100057	643.524	51.646	3805.79	5056.57	7137.2	3757.08	5844.94	4636.84	6627.3	12502.2	3182.44	14565.4	6485.36	6729.03	4922.3	5006.54	4753.82
M805T475			0.20302	1.48443	0.100378	805.475	475.06	1296.83	1840.86	1626.89	2353.68	1687.49	390.515	3237.04	1712.36	2070.75	2438.16	1227.18	2965.7	2538.01	2163.26	2236.6
M162T222			1.33439	2.72326	0.100497	162.148	221.793	36847.3	14076.8	4960.87	11843	29463.4	15141.8	13298.4	53912.5	126822	45298.1	11106.1	55474.4	18899.6	31002.1	26083.8
M348T321			0.541048	1.30268	0.100553	348.326	320.938	21927.7	21113	19703.7	3563.62	23606.4	21994.8	21677.7	24473.2	24869.2	26204.6	24390.6	24167.2	22368.4	23716.8	24411.3
M724T704			0.358016	0.845641	0.100659	724.007	704.098	7886.89	7485.44	7710.74	6614.39	8271.25	5275.62	6469.28	6429.22	5474.76	6559.45	7291.45	4345.03	7692.92	4577.55	4962.65
M468T62			1.19127	2.17349	0.10067	468.388	62.3935	32549.6	14227.8	18316.8	13864.4	20607.7	18412.5	21550.2	24147.5	20829.1	26410.3	87523.8	75965.1	39596.3	36991.8	38612.8
M156T887			0.933716	1.4371	0.100716	156.076	886.502	25133.1	52460.4	35434.4	36468.7	72381.7	30111.5	43734	52078.4	73837.9	62750.2	42646.8	87087.5	25357.9	30520.5	48810.9
M703T841_2			0.310499	0.744707	0.100964	703.281	841.156	3522.19	3803.66	5129.37	3278.01	3996.32	4213.37	4807.16	3196.01	1596.42	2345.98	2013.13	3871.76	3425.09	3639.68	3011.37
M985T1247			0.254475	0.699068	0.100976	984.86	1247.33	1984.08	2075.68	1912.97	3406.52	3031.71	1119.56	1491.1	1982.06	1834.66	1746.21	852.101	1552.63	1883.92	1416.31	2128.93
M618T52			0.362788	1.45764	0.101219	617.509	52.0855	4537.29	3419.52	4687.11	3795.47	5241.8	3848.37	6468.33	9527.1	2730.05	8620.27	5352.23	4514.92	5270.5	3572.04	4274.76
M759T193			10.7055	3.22746	0.101266	758.566	192.866	523205	442275	992529	406722	1285247	460122	5773290	821317	3445357	453140	1686363	1.08572e+06	1.13698e+06	745370	790960
M780T314			0.233781	1.68403	0.101314	780.055	314.094	2013.91	520.613	1537.28	2625.13	2910.74	596.53	3774.71	1224.84	4169.01	3445.14	1514.96	3055.52	2965.47	3328.85	3442.5
M511T620			0.161733	0.63516	0.101317	510.871	620.341	1017.59	1452.95	1168.14	1172.78	392.912	523.147	830.963	530.1	846.724	724.015	437.246	268.839	635.967	1050.22	791.016
M731T968			0.392415	1.24842	0.10133	731.278	968.083	9373.57	14773.6	14058.5	12307.9	10039.4	10136.1	20473.9	15205.5	14635.8	14425.4	12743.9	10765.5	14284.2	8056.48	12056.2
M476T405			0.37417	1.60098	0.101433	476.272	404.911	2284.56	5433.04	3281.8	3116.08	3038.59	3132.65	4341.72	5563.31	6218.18	9823.01	4245.1	2287.29	6504.55	6063.11	3593.8
M490T59			0.208827	1.3458	0.101471	490.46	58.5685	3749.39	2070.18	3835.61	2852.1	2049.38	1443.09	4955	2745.95	3958.3	3483.57	3210.24	3179.37	2866.22	3149.68	2574
M603T510			0.216407	1.37316	0.101592	603.291	509.697	2120.71	2655.2	2605.32	3013.31	2229.29	1785.86	2826.31	3609.28	3550.29	5223.24	2688.61	1889.09	2604.79	2356.33	2196.48
M402T729			0.183221	1.37855	0.101633	402.085	728.563	1532.22	1986.32	2213.99	3281.7	2771.27	1986.79	2040.63	3104.91	2858.44	4943.6	2558.43	3479.77	2684.33	3749.32	2623.77
M276T356			0.241597	1.45622	0.101648	276.252	356.185	1827	1968.07	3877.76	1375.8	1355.15	1658.94	3043.76	2728.61	3654.99	2797.8	1539.24	3801.53	3780.66	7382.88	6651.42
M534T69_2			2.73914	3.03205	0.101714	534.344	68.6	18351.8	22004.2	121803	55559.9	34569.5	22544.6	232829	232602	26391.2	275227	11230.3	55027.9	170329	172865	174480
M655T615			0.27627	0.691914	0.102073	654.737	615.459	4167.4	2567.6	3113.62	3170.58	1955.13	2041.75	2315.71	2207.26	2671.99	2349.63	1937.11	291.979	1842.03	2515.11	2307.9
M806T83			0.362831	1.36635	0.102134	805.607	82.9215	7425.82	3996.41	9696.84	7233.05	6516.29	7318.67	12699.1	12112.9	6832.2	7469.44	12115.9	6412.57	11518.3	5597.34	11193.8
M1104T1040_3			0.42001	0.783661	0.102138	1104.09	1040.29	7733.24	8677.63	8081.55	8488.37	6461.89	5437.51	7437.5	2990.75	7639.19	6474.38	6125.72	4503.3	6046.65	6461.94	6957.2
M501T879			0.298046	0.774568	0.102273	501.028	878.682	2648.19	3211.85	3949.85	5080.85	2962.87	2878.2	2477.15	2335.97	3579.59	3015.81	2569.08	2080.62	2581.28	3083.52	2608.85
M330T594			0.343283	2.48362	0.102474	330.059	594.442	538.565	642.875	642.373	1372.5	2042.9	397.692	4321.74	798.384	3986.87	3441.13	1257.36	194.424	558.635	577.126	448.289
M544T55			0.450059	0.770094	0.102493	544.25	55.3845	7619.63	7059.86	8178.04	11488.7	6272.01	6827.95	6223.83	3434.57	5740.04	8492.47	6525.53	6121.61	7447.05	7943.75	8391.52
M288T70			0.616078	1.23625	0.102726	288.289	70.195	26202.7	25144	14501.1	30861.7	17389	23473.7	26589.2	26964.5	34722.5	32183.7	26667.2	22946.7	30551	25877.7	30588.7
M404T958			0.393029	0.771369	0.10277	403.72	957.617	6931.75	5315.13	6950.74	7614.85	3744.08	8868.74	6012.43	3864.71	4773.66	5335.01	4153.17	6272.47	6356.43	5913.42	7653.5
M534T493			0.31339	1.94129	0.102837	534.152	493.1	1205.36	1154.59	1770.19	866.733	669.097	505.446	1111.99	3396.58	619.672	2569.91	981.465	3300.92	3132.23	2301.94	1892.06
M253T755			0.274451	1.78528	0.103092	253.013	755.39	736.391	508.128	1221.62	1439.82	4006.04	2069.23	1748.32	3891.06	1187.31	4412.69	3204.91	3375.04	1671.54	1861.81	1488.2
M308T420			0.447998	1.69912	0.103147	308.294	420.028	4039.35	5829.75	4640.69	3119.66	1876.35	2304.66	8509.25	8081.43	7576.05	8429.82	3200.05	1261.98	5941.02	4133.82	5031.94
M361T510			0.125513	1.27	0.103151	361.272	509.962	1106.96	1525.63	1018.78	1239.74	1461.05	1012.5	1690.06	1960.45	1734.83	1821.04	957.144	1189.64	1576.11	737.285	1902.76
M151T481			0.262102	1.33127	0.103204	151.085	481.19	3435.46	4484.11	3231.95	4265.12	3206.6	3369.07	5225.27	6300.27	3425.3	6727.39	4845.74	2753.73	2125	3467.5	3320.65
M864T1016			0.287454	0.677073	0.103276	863.986	1015.91	5215.67	2196.07	3209.47	2823.05	1948.81	2051.11	2166.41	1631.94	1552.08	2009.77	1921.71	2529.07	3473.52	3584.95	1714.95
M329T53			1.414	1.28091	0.103289	329.156	53.489	69601.8	90223.8	104486	61929.8	74844.8	41156.3	93316.6	103874	70034.4	112449	76765.2	110036	78326.8	80086.7	77137.6
M471T706			0.329714	0.712462	0.103301	471.476	705.702	4957.88	2386.8	3160.49	4067.53	3108.14	4331.11	2073.68	3505.74	2794.81	1869.74	4171.58	1267.13	901.567	4081.51	2033.51
M361T845			0.505651	2.28556	0.103337	361.116	844.763	4203.93	2845.54	3743.62	1900.54	2686.32	3169.57	3761.82	5913.3	8727.22	16772.2	1253.77	5967.77	5671.95	6601.7	5640.98
M548T68			0.625953	1.90913	0.103383	548.359	67.938	7236.21	2682.82	11706.8	6952.28	5479.3	2086.92	15039.2	15226.2	4790.44	21155.7	7357.72	5434.91	15699.9	17855	16019.7
M575T389			0.315684	1.57761	0.103421	575.311	388.847	2164.76	2890	3069.61	2241.72	1685.97	1930.28	5464.99	6284.52	2577.69	2719.22	1960.35	3051.83	2555	1781.78	3339.07
M579T1347			0.23089	1.75509	0.10352	578.518	1346.81	1441.38	1086.3	1136.58	1292	1427.34	1356.94	3222.51	1521.61	1104.21	1320.72	4487.56	1928.73	1584.76	2080.7	1830.38
M244T738			0.698746	9.36012	0.103637	244.128	738.441	783.738	767.046	891.892	863.801	791.969	642.62	2404.34	22079	3414.66	15189.4	474.88	814.675	668.159	833.244	837.769
M326T761			0.188358	1.44243	0.103697	326.03	760.568	1683.87	1411.01	1576.35	1512.28	1127.61	853.597	1683.56	1277.13	1399.38	2964.24	1556.36	2896.32	2963.84	2072.69	1786.5
M312T301			0.573212	1.52976	0.103841	312.361	300.611	10301.2	10443.7	11048.9	5472.46	9623.71	10004.3	14887.4	9435.18	12913.2	14935	8203.63	26660.5	19162.2	13062.3	17801.4
M611T7			0.0535599	1.0695	0.103842	611.155	6.637	1483.81	1426.62	1445.82	1523.1	1574.13	1374.54	1509.17	1786.22	1545.64	1444.44	1631.45	1524.65	1916.42	1890.84	1542.93
M356T55			0.404991	0.710555	0.103894	356.17	54.632	5854.78	4093.18	6356.39	6028.48	6285.8	2891.67	2961.87	2919.95	3637.78	6084.46	1898.82	4886.9	6253.55	6808.94	6722.24
M198T537			0.224149	0.64055	0.103896	198.071	536.978	2025.97	1330.55	1027.76	1536.02	667.372	2068.81	1310.69	1133.19	747.739	986.698	1253.36	113.238	1327.29	1979.19	1714.48
M236T801			0.181802	0.741226	0.103958	235.992	801.067	2088.31	2234.51	1784.46	1765.58	790.947	1443.62	1640.36	1139.8	877.415	1487.81	983.927	1362.58	1625.06	1380.32	1373.68
M617T1004			0.418997	0.685414	0.103981	617.06	1003.62	5837.84	4617.01	9089.33	5323.07	6303.66	2613.67	3563	4199.1	4503.98	5535.34	2165.68	3189.32	6272.69	10647.1	5011.98
M271T62			0.509822	1.3829	0.10399	271.396	61.7255	9470.64	11749.1	3324.81	7314.64	7370.12	9028.15	13062.4	11440.2	14706.8	12839.6	6736.24	7949.93	8349.39	8592.18	9105.43
M285T841			0.345608	1.60613	0.104039	285.118	840.523	3998.79	1818.36	4214.11	4681.65	3728.76	2976.76	4588.93	8033.13	5506.03	9942.59	2428.5	3901.61	2621.42	4671.8	3538.85
M477T813			0.322889	0.597116	0.104053	477.11	812.945	5014.95	6501.61	2934	2579.61	2011.34	3335.71	3299.27	767.55	2027.22	3637.43	1061.08	2569.25	353.094	1880.24	2331.15
M611T999_1			0.217267	1.12715	0.104064	611.198	999.432	22324.9	21259.6	22437.9	24381.9	25082.1	22357.2	26022.4	27274.8	25470.4	31901.7	20573.8	24127.4	24994.6	22589.6	23837.4
M212T244			0.61831	3.01194	0.104136	212.102	244.371	3263.77	2654.96	3334.11	1898.27	1330.68	2165.71	13287.5	17781.9	5770.87	3942.73	1121.14	2213.34	4149.62	883.5	3095.69
M406T711			0.227279	0.789212	0.104226	406.152	710.991	2131.04	2801.36	1633.54	2716.06	1885.35	2603.97	1894.12	1447.53	1079.32	2208.4	2205.32	2033.81	1314.52	1089.5	2729.8
M437T803			0.187038	1.3896	0.104251	437.183	802.88	2176.54	2093.27	1434.32	3042.55	1693.8	1579.92	1998.2	4315.02	2249.24	3335.4	2689.95	2115.73	2360.85	1526.48	2090.49
M329T55_1			0.396396	1.25144	0.104351	329.005	54.785	10411.3	5784.8	12030.3	7391.79	10465.4	8416.85	8406.73	14358	10976.7	9803.98	11915.2	12743.6	9540.96	8691.81	7731.26
M176T504			0.300118	1.38413	0.104418	176.037	504.472	5763.73	5873.31	3916.12	7096.39	2433.72	3677.77	5484.91	8875.69	6295.83	7142.17	3838.69	8171.7	10421.4	9261.82	4090.58
M314T323			0.260713	1.37948	0.10452	314.34	322.67	4473.6	4280.22	4229.18	705.599	2887.19	3483.29	3970.98	4275.94	6103.83	5552.2	3477.48	4290.66	6515.43	4611.02	4262.06
M443T55_1			0.281796	1.37515	0.104775	443.204	55.349	4113.13	4693.88	4931.8	5524.94	3199.22	4808.48	5014.41	9164.99	5331.04	3671.68	8747.49	5572.6	5307.93	4248.59	5775.92
M257T281			0.396787	1.77158	0.10536	257.461	281.426	5029.3	3030.63	5222.06	84.3488	4212.87	3101.59	4952.2	6778.27	10843.3	8206.18	2558.95	3298.74	6528.93	4070.9	5484.47
M263T709			0.324265	1.29189	0.10549	263.073	709.215	12847.6	9674.39	6937.38	9754.86	10369.2	11551	9225.59	11014.9	11670.4	17801.3	11838.7	17427.7	7409.18	13928	8595.26
M262T57			0.418618	1.58469	0.105529	262.121	56.667	3945.82	2892.39	5568.83	3402.26	3775.62	5033.36	9521.5	7580.6	4202.51	5009.37	2375.25	10323.2	7775	14971.7	3728.59
M924T1235			0.388268	0.701599	0.105608	923.74	1234.77	6137.14	4239.78	8446.98	2912.56	4458.22	8221.57	4234.43	4438.03	2776.41	4092.45	3909.17	4695.89	7243.96	8462.4	4146.43
M233T779			0.230187	1.38107	0.105665	233.111	779.186	4421.97	1296.09	2805.32	1764.61	2176.31	3923.65	4399.27	4098.21	3077.03	4291.44	2631.47	4135.5	2607.64	3218.55	3392.34
M311T870			0.816975	3.47039	0.105936	311.178	870.192	3030.89	2956.9	518.968	6737.11	5653.45	2615.23	18279.5	32281	2626.43	15798.9	2509.1	3161.89	4891.25	3597.56	5843.75
M465T905			0.27638	0.763346	0.105952	465.143	905.293	3096.45	3347.2	2516.58	2866.7	3716.99	2577.51	1445.06	2313.25	1407.17	3662.6	2899.74	2105.11	2836.51	3275.31	3345.34
M767T1032_2			0.0912109	1.16109	0.106113	766.615	1031.95	1629.64	1230.03	1367.85	1177.37	1470.5	1399.89	1435.86	1425.28	1629.21	1341.53	1740.52	2035.91	1379.19	1442.76	1887.48
M170T756			0.37777	1.89306	0.106134	170.061	756.371	3586.21	734.898	3897.14	1092.38	3831.11	1613.58	2741.09	5091.31	2716.35	9760.79	3771.98	3851.24	1914.8	3878.75	2471.46
M664T35			0.189184	1.53305	0.106238	664.068	34.9765	346.273	691.018	1372.59	2805.34	2659.1	1979.72	2780.64	1558.61	2155.34	3438.59	2869.34	2304.2	2568.59	2514.66	2198.21
M209T409			0.516542	3.72688	0.10652	209.128	408.908	773.717	747.735	1372.7	2293.04	1518	851.12	6612.42	11632.4	267.704	7880.95	720.517	1047.43	2868.71	2982.56	2262.12
M279T998_1			0.24808	1.23734	0.106826	278.571	998.217	8385.86	7887.45	6353.69	7817.9	6670.69	4729.71	6971.2	6271.8	8450.5	9570.85	9114.35	11398.2	7985.9	9024.68	5665.02
M1107T700			0.303378	1.16979	0.106853	1107.09	700.383	8516.61	12232.6	12847.1	10754.6	10115.3	11447.6	10159.2	14196	10422.9	15053.1	13829.9	13444.1	10949.1	11529.7	11011.2
M628T7			0.0815028	1.26246	0.106862	628.342	6.7215	246.851	299.46	421.254	144.052	331.064	222.229	342.869	381.861	325.283	345.625	313.371	392.873	395.307	384.144	408.223
M557T52			0.1702	1.26396	0.106909	557.374	51.945	2828.86	2197.48	3679.82	2600.95	2099.31	2471.6	4083.88	3612.91	4285.33	2803.41	2992.51	2291.09	4605.38	4605	1584.64
M402T74			0.752537	2.29895	0.107029	402.3	74.416	10502.9	6294.35	3263.7	6014.08	6056.27	5373.32	9780.34	10563.6	7746	16248.9	6217.22	35665	6389.67	6838.73	5506.83
M835T1040_2			0.250917	0.800711	0.107057	835.076	1040.35	2677.42	4504.36	2529.33	2915.36	3195.23	2324.05	2204.56	2340.08	2575.59	2405.68	2888.05	2115.54	2611.84	2655.77	2663.01
M313T59_2			0.826527	1.5613	0.107209	313.273	59.22	18442.2	13729.5	19585.8	31797.3	22214.3	14176.3	47017	43415.2	25774.6	39111.3	12024	19928.2	97594.4	58712.3	53736
M395T334			0.395957	1.6708	0.107245	395.062	333.885	1590.56	8121.39	2780.63	4378.89	6161.91	3516.42	2988.53	10836.9	10068.5	10021.1	6065.44	4378.83	3049.65	4722.69	2914.93
M338T777			0.421148	1.6453	0.107302	338.048	777.166	5120.45	5471.68	2066.19	5128.59	2576.18	5220.54	6096.4	13086.6	2329.62	7773.6	6246.6	6559.94	8800.59	828.422	1196.07
M306T61			0.4708	1.49086	0.107307	306.242	60.523	9128.5	2035.17	6498.55	3124.3	11596.1	8742.63	9310.3	12385.3	6337.87	8462.19	10569.3	14247	17824.3	13608.7	12873.4
M204T991			0.313903	1.8498	0.107308	204.152	991.079	1390	2379.92	1963.49	1522.81	573.162	1181.36	2768.81	4510.36	946.528	4922.14	1200.99	2319.29	1212	2661.4	2246.57
M960T687			1.10668	0.601261	0.107323	959.51	686.755	10945.1	22654.5	53680.3	44173.4	25600.8	25605.9	13286	11151.5	21208.5	15360.9	20639.1	28180.3	22438.4	25923.2	23888.3
M985T700			0.225886	1.16586	0.107562	985.105	699.864	5192.57	5645.56	6910.26	5938.44	7268.16	5836.97	5597.73	6307.74	6959.24	7430.87	7622.93	8975.93	6503.08	10984.5	5693.66
M452T604			0.767143	0.806588	0.107633	451.961	603.535	20509.9	19954.3	19893.6	20629.3	29717.7	27299.1	13676	14389.8	18027.1	17885.2	22774.9	24559.4	20394.6	18449.3	18740.7
M176T804_2			2.94933	1.34122	0.107688	176.103	804.465	391459	383953	421827	392467	615347	274249	450667	443414	431870	480082	783912	735354	709500	685492	702120
M969T1002			0.534601	0.82347	0.107795	968.939	1002.43	22740.6	15748.1	17802.9	16151.4	11944.6	13995.9	13042.4	14267.8	15110.9	15035.9	12330	11228.9	28181.8	13631.9	13904.1
M501T762			0.321075	0.437594	0.107812	501.067	761.914	983.605	1405.01	928.936	1420.52	4862.98	2905.03	454.948	647.492	539.828	883.482	1071.22	1875.62	686.093	1154.22	1313.61
M468T958			0.489849	0.772387	0.107872	468.002	957.855	8466.17	11974.5	8052.98	10930.1	7269.46	10478.6	5217.83	6299.47	9005.29	7096.09	5282.73	11257.4	261.394	5632.75	5990.44
M113T623			0.158635	1.38005	0.107938	112.646	623.454	1494.73	1718.37	1233.8	1204.42	225.387	1009.97	1607.88	1883.32	1130.46	1337.49	1969.15	1575.63	1171.42	1124.26	1529.13
M359T59_2			0.520311	1.73696	0.10795	359.314	59.1515	7108.24	6022.59	4849.48	5093.75	3992.1	4051.99	9600.22	17111.6	7319.35	9698.3	1011.22	9310.19	34340.3	29660.4	30560.2
M94T7			0.0513796	1.15637	0.108019	94.0602	6.605	477.432	551.8	638.584	648.571	557.019	560.48	845.056	631.16	623.086	726.665	593.995	550.897	392.7	532.323	396.695
M670T940			0.534873	0.639116	0.108132	670.146	939.637	14078	7379.41	11167.3	7416.6	5609.9	4556	4400.99	6343.85	7295.54	2910.46	3150.09	7987.34	4644.04	9386.85	9914.11
M497T78			0.290025	1.50757	0.108247	497.38	77.544	2144.52	4137.33	3191.84	3119.29	1973.91	1249.93	4462.54	3850.33	5887.25	5148.27	1692.06	2804.56	3062.41	2790.15	3667.27
M647T555			0.25348	0.736996	0.108251	646.924	555.072	2417.44	2548.88	2342.04	1673.49	2183.26	3599.56	1479.7	1796.72	1745.92	2665.19	2334.13	859.833	1825.74	2438.38	2188.73
M276T821			0.606198	1.64449	0.108322	276.155	821.389	6824.01	11222.9	11831.8	9702.79	9784.18	827.148	8281.35	23633.4	11963.9	19407.9	10128.7	9126.34	12385.7	9869.79	9663.99
M653T999			0.2788	1.4825	0.108389	653.106	998.827	494.575	2753.41	1031.1	3320.38	4279.48	4236	5365.26	4096.98	4141.81	3535.36	3841.03	2909.91	5095.88	2320.82	1348.82
M184T621			0.257791	0.795403	0.108437	184.007	621.29	2268.8	3648.61	3057.13	2407.14	3370.84	2946.86	2703.32	1160.98	2176.01	2325.51	2861.96	2850.35	2106.76	1697.03	2079.15
M478T67			0.736443	3.04481	0.108479	478.237	66.698	1333.24	5090.54	7220.64	1908.03	5397.71	1214.5	9682.93	12843.5	5027.63	30722.2	6570.75	2640.25	5507.86	1901.57	3407.23
M192T985			0.597279	0.754258	0.108642	192.031	985.006	16545.5	15597	12711.2	15437.6	7944.88	16640.8	7386.61	14468	15670.3	8938.18	8455.45	9100.73	7082.53	3516.12	8048.36
M497T79			1.51618	3.2201	0.10891	497.291	79.1575	5288.04	4413.43	29842.9	14098	19992.8	6745.06	45743.3	98535.2	9986.31	84044.3	5135.39	15387.4	68515.4	55913.1	59746
M949T79			0.274391	1.47521	0.109038	948.71	78.744	2790.15	1445.04	3038.11	3308.03	3026.41	2187.2	2248.28	5094.85	1954.19	6071.8	3748.02	4183.77	3841.12	4657.67	4039.68
M194T622			1.29009	2.8171	0.109205	193.997	622.347	16908.9	8300.09	8340.5	10632.9	21714.5	16573.6	15538.5	59660.5	9309.21	99123.7	23788	24907.8	30591.9	21236.9	22372.3
M500T611			0.358703	0.803475	0.109246	499.858	611.025	5679.41	4528.83	4236.98	4963.18	4870.98	5850.49	3170.97	3122.52	3359.66	3343.95	5632.7	5578.82	4093.33	3056.78	4168.43
M762T807			0.291929	1.18479	0.109287	762.334	806.943	15920.5	16356.7	13733.3	16678.8	18178.3	17453.4	16726.5	15439.5	16996	19299.7	22262.7	25765.3	18205.3	16950.7	15906.3
M130T805_1			0.572959	0.848242	0.109377	129.643	804.602	16519.1	18404.7	16840.7	17737.2	15849.2	13666.4	12793.4	9943.56	16589.3	16495.9	11225.5	16942.9	15406.9	15885.7	12148.3
M1098T1001			0.648249	0.747304	0.109507	1098.12	1000.66	25787.4	17724.4	20769.1	17341.7	13035.4	10693.8	11078.2	11422.1	14688.8	17391.4	9265.39	14883.9	24520.4	25893.6	17928.1
M450T83			0.248326	1.24222	0.109682	450.377	83.312	7805.56	9153.79	5624.83	7950.7	5538.05	6022.5	6594.99	11170.9	10665.2	8486.58	7217.55	8156.53	41064.7	41350.8	42832.5
M408T571			0.443627	1.62722	0.109695	407.962	570.866	3764.98	7545.15	1220.72	6646.05	6638.36	7667.85	6376.87	12074.5	3569.32	15219	7690.69	9553.96	12347.7	1561.09	7026.02
M166T77			0.550199	2.15176	0.109853	166.086	77.381	3519.16	3557.24	3948.39	4012.39	3538.46	3474.28	7681.48	15788.6	3552	14504.2	2374.9	3545.06	4036.99	2319.59	2523.19
M492T59			0.207758	1.23571	0.109883	492.475	58.567	3646.77	4425.37	5574.62	6022.97	5244.29	4389.71	8686.71	5947.64	5277.3	5211.44	5899.44	5188.4	5408.55	4778.55	6255.99
M626T422			0.727218	1.44772	0.109948	625.516	422.025	16505.3	19411	9251.02	11213.7	16687.5	13383.1	31740.2	14012.6	25099.8	22587.1	22824.3	8893.5	21163.7	19192.6	18529.1
M284T305			0.61094	1.4198	0.110302	284.33	304.893	17423.6	14778.5	20576.8	2008.81	11125.6	13478.2	21324	24997.3	18897.5	19990.7	13925.2	13585.4	21312.6	20615.2	21084.8
M918T1024_1			0.970748	0.63926	0.110409	918.117	1024.05	23022	17419.2	13964	18610.8	16559	40109.1	17251.9	6684.89	18532.2	10467.2	19506	10459.7	37211	13671.2	13491.2
M399T79			3.206	2.67719	0.110421	399.324	79.38	62434.1	39446.9	132338	77867.5	126940	43764.3	234718	475096	57614.7	393061	43672.5	88360.8	318573	288079	259932
M125T408			0.135514	1.20719	0.110496	125.107	408.298	3244.17	3239.63	3853.96	3087.62	4815.83	3389.03	4620.19	2889.16	4454.45	5122.57	5004.93	4020.42	2397.75	930.069	1723.66
M725T1202			0.4593	0.664338	0.110519	724.566	1202.38	5524.81	4751.92	9684.72	4300.01	11325.3	4744.74	5824.84	4929.98	4585.76	4594.47	3938.09	2920.64	9750.5	3357.53	4327.45
M579T712			0.633353	0.738453	0.110654	578.958	711.597	20623.7	8913.7	20031.5	18505.4	12701.6	15129.8	12121.8	16739.5	13798.9	7035.97	8199.8	12925.8	2400.31	9822.29	8983.93
M356T81			0.951164	1.54782	0.110667	356.352	80.63	29354.2	25683.9	26842.1	27572	23216.1	25610.5	35292.6	46568.7	77830.3	37732.2	24293.5	23269.5	94803.5	89790.8	99716.7
M455T787			0.224311	1.23192	0.110764	455.185	787.206	6103.92	6001.34	7016.64	5891.57	7149.44	5750.23	7921.31	5513.3	11209.1	7617.51	8131.93	6312.84	4936.8	5430.64	5255.86
M335T588			0.189175	0.815048	0.110927	334.917	588.349	1279.72	1631.68	1640.66	1092.55	1851.5	1286.22	1124.65	1079.96	1448.15	808.84	1230.49	1465.94	2577.68	1673.82	1428.61
M626T697			2.48452	0.893649	0.110928	626.034	696.818	337336	368111	284575	375525	331580	336908	239347	283351	291693	332401	333190	337731	330921	256828	322459
M1022T864			0.177053	0.783955	0.111105	1022.07	863.694	1583.31	1807.96	2306.77	1366.77	1495.77	1910.23	1439.93	1657.48	1411.23	1831.85	673.777	1194.38	1827.84	2121.77	1872.94
M313T817			0.303508	0.799324	0.111186	313.043	816.558	5305.48	4558.11	2892.96	5041.12	4174.86	5223.91	4095.98	3806.65	1994.13	3326.95	4554.88	3960.17	3054.06	2369.94	3035.39
M802T687			6.02566	0.694625	0.111204	802.014	687.495	1062747	724374	910754	880020	1187208	1227438	328078	640300	719878	479269	574769	1.42027e+06	576583	754811	1.02045e+06
M680T610			0.355524	0.847121	0.111212	679.798	610.405	6930.83	4871.07	5393.1	5269.05	7294.61	7287.52	4359.02	5097.11	4916.61	5198.64	5283.26	6527.94	7102.39	5081.47	6901.27
M372T42			0.260268	0.70067	0.111234	372.061	42.053	1478.83	2155.49	1401.55	1803.92	1343.19	2436.8	702.438	888.865	2375.09	995.764	1270.38	1208.41	2513.38	2864.62	793.675
M812T886			0.194911	1.29203	0.11125	812.339	886.469	2262.94	2410.31	2483.13	2642.76	1926.04	2383.54	4411.54	1939.39	2577.22	3907.52	2546.01	2847.15	2526.56	2339.46	1334.03
M373T995			0.234084	1.10524	0.11127	372.543	995.221	43545.3	43985.3	40632.4	44788.5	33029.5	34637.2	45020.6	46447.1	46199.4	46738.6	38972.7	42562.5	45740.1	43760.8	39939.6
M888T1041_2			0.221381	0.799796	0.111689	887.873	1040.79	2001.58	2888.53	2660.74	2072.38	2189.6	1626.23	1734.01	995.695	1912.11	2279.53	1941.45	1885.72	2078.91	2395.98	2634.61
M123T58			0.880892	0.477838	0.111874	123.115	57.6315	10259.4	7526.51	29229.5	38373.4	10363	10639.5	8963.4	8650.67	9921.76	8242.95	10621.4	4437.71	24099.7	9951.48	6071.05
M131T805_1			0.542089	0.897672	0.112403	131.033	804.543	20899.6	23007.6	20965.8	23735.7	17160.5	21071.3	18282.4	19766.4	17711.8	22617	16972.7	18510.9	15868.5	15372.7	21049.4
M185T63			0.329584	1.36876	0.112624	185.116	62.6735	5852.63	5529.9	5575.98	5814.23	6612.32	8471.56	11775.4	6555.48	6888.47	6185.64	7111.47	13300.4	5541.3	11706	5256.77
M968T880_1			0.311095	0.724487	0.11264	967.647	879.936	3293.14	3568.62	4396.57	5663.49	3551.41	2423.51	2215.75	3400.32	3536.55	3943.2	1515.99	1976.57	3325.23	3191.3	2601.19
M460T730			0.258768	0.75286	0.112779	459.985	729.914	2034.56	1913.02	1828.84	1878.81	2171.59	1341.33	964.809	1107.14	843.885	1308.7	1817.67	2365.85	1240.66	2183.38	1717.8
M1170T1064_4			0.103189	1.28954	0.112848	1170.05	1064.09	770.43	673.943	661.053	641.19	562.92	453.459	795.2	1220.22	739.167	807.171	501.495	789.261	689.448	713.696	654.613
M347T816			0.664935	0.753268	0.112928	347.099	816.005	15727.8	16105	29999.7	14821.9	18862.6	23445	14585.1	20821.6	14564.3	13931.5	16016.2	9691.41	18538.2	15148.1	14055
M510T879			1.37383	0.460429	0.112986	510.129	879.408	34092.6	76058.9	29966.7	22564.2	20489.2	103456	11554.6	28666	17395.7	7905.17	23372.5	43077.7	33128.6	30406.9	34414.1
M323T1042			0.566295	2.10193	0.113149	322.991	1041.66	4336.69	3707.3	3815.55	4858.51	4379.93	3224.47	9401.06	5500.08	4196.14	4762.87	6494.87	20769.1	10214.7	4971.62	5254.72
M194T510			0.267554	0.412766	0.113187	194.011	509.954	1435.13	4079.17	1368.37	504.726	508.79	3273.33	369.026	910.17	559.026	321.917	1071.24	1379.02	2031.43	2012.29	1364.82
M659T712			0.268021	0.771045	0.113208	659.442	711.711	3413.72	2800.15	1540.45	2927.27	4262.97	3582.37	2430.38	2529.53	1998.55	2599.07	2874.49	1853.08	3022.02	2322.5	2105.65
M373T52			0.290326	1.30433	0.113234	373.097	51.663	7024.73	3399.18	6153.76	3868.4	4216.7	5784.55	7018.34	7477.58	5792.09	3725.54	7467.64	8232.19	4955.73	2105.46	3537.44
M661T817			0.581004	1.58957	0.113338	661.13	816.923	17655.1	4105.07	12015.4	6671.89	15328.7	13955.4	21853.8	10811.3	28883.8	11135.7	26075.7	12083.2	7735.95	23186.3	10883.1
M298T700_2			0.295395	1.51733	0.113385	298.079	699.586	1416.75	3713.64	3627.9	3395.25	1660.64	2268.57	5100.23	5515.37	5774.66	3801.32	1976.09	2235.18	5794.76	5384.61	1722.53
M310T370			3.33209	3.78511	0.113475	310.164	369.915	14307.9	19342.3	64019.1	151987	30187.3	21309.6	412212	220659	16986.7	418399	15084.6	56557.2	52158.7	84330.7	101085
M607T646_2			0.293396	0.690002	0.113679	607.488	646.268	2016.46	2654.36	3080.48	2183.45	3022.09	4491.63	1690.14	2519.79	2379.05	2281.05	2858.59	310.848	1931.31	2984.31	2146.56
M159T804_2			2.4096	1.34339	0.11371	159.076	804.465	399344	401321	411342	621594	594861	264926	430776	440709	474514	785274	765377	721619	685780	672574	684821
M620T615			0.252205	1.56959	0.113712	619.874	615.406	1666.23	1956.53	2029.3	1725.42	1652.37	2116.13	2192.64	4203.62	2328.77	5271.31	2050.34	1448	1399.72	2150.65	2382.21
M472T863			0.429813	0.862508	0.113745	472.163	863.492	11537.5	10441.4	12761.8	7770.05	9326.71	9999.58	9151.66	8232.33	9953.5	7623.27	8294.87	10079.3	12125.9	12182.1	9797.53
M313T489			0.196363	1.38127	0.113804	313.125	488.781	2476.58	1963.85	1726.34	3309.41	2348.38	2163.54	2332.03	4265.64	2449.22	4908.01	3176	2190.49	2353.84	2334.49	2356.6
M420T908			0.330798	0.784333	0.113823	420.055	907.52	4459.61	7107.6	5059.85	4304.77	3988.4	5775.59	4074.44	4271.01	4357.39	1954.33	4748.86	4669.74	4865.97	4797.93	4856.62
M281T78			0.55714	2.64516	0.113923	281.195	77.564	5248.24	2976.27	3311.45	5724.11	2207.61	3158.35	2988.04	6617.24	16518.9	4405.72	4725.95	24593.7	8114.35	5382.33	7825.52
M401T905			0.345627	0.694132	0.113935	400.898	905.208	7577.29	5786.06	4668.18	6161.44	3311.97	2468.54	3947.56	4337.82	1636.34	4417.13	3139.37	3327.33	4298.12	4535.87	4478.77
M962T778			0.383289	1.49429	0.113953	962.338	777.997	6137.16	2930.55	4884.44	5564.13	6837.31	4002.91	7382	12879.5	4868.58	9829.57	4734.11	5667.6	5588.21	7283.89	5656.37
M411T621			0.185231	0.610321	0.114027	411.074	620.983	539.44	1423.17	1322.88	1433.51	1365.38	592.592	1115.81	405	934.706	1111.21	473.342	35.0263	1367.27	1461.23	1020.86
M743T610			0.308894	0.698661	0.114072	742.792	610.358	2477.44	2354.24	2773.41	1741.12	3003.98	3352.93	1105.75	1219.06	1220.85	1530.26	2316.44	3578.81	2253.49	1656.43	1835.21
M387T916			0.290765	1.36378	0.114098	387.086	916.205	3389.55	6582.35	2606.24	6896.36	3560.71	5032.84	6431.9	3691.28	8084.16	5600.58	6561.32	7909.53	7659.57	6154	6664.84
M406T987			0.37718	0.676225	0.114153	406.086	987.236	3713.14	5570.88	3059.03	5881.18	4641.13	4499.1	1240.72	4147.48	4102.29	5647.36	1567.56	1799.11	3650.15	2894.79	2853.59
M98T600			0.328601	0.604241	0.114162	98.0706	600.477	5407.78	2988.14	6147.46	1101.66	2527.88	3568.46	3529.53	2052.48	2328.78	1094.06	1998.14	2134.04	5078.09	3356.13	4132.63
M616T714			0.313018	0.799497	0.114183	615.911	713.612	4808.64	3839.46	4604.05	4461.74	3908.3	4581.17	3148.93	3809.74	3563.19	3040.76	5478.95	1907.93	4113.95	1239.24	5238.28
M801T883			0.265365	1.69105	0.114217	801.431	882.708	1365.57	1196.68	1060.8	938.936	1951.1	1363.98	2961.23	1556.75	3861.03	3046.2	866.908	1028.39	1477.3	1273.37	1384.53
M479T787			0.184778	1.21888	0.114246	479.172	786.619	1929.52	3169.41	2322.07	1778.1	2114.25	1972.77	2886.21	3030.42	1825.73	3057.39	2532.67	2861.74	2440.43	2717.37	1927.72
M425T325			1.46587	1.86656	0.114263	425.344	324.88	39677	56807.2	45967	46338.9	16399.5	5922.39	70500.7	79508	73004.7	124738	21651.2	24650.3	49873.6	44016.5	48678.8
M918T1003_1			0.567277	0.724866	0.114347	918.025	1003.37	14250.9	6337.92	15762.1	8504.75	11012.5	7180.36	8627.27	8299.52	7407.41	6743.21	5444.52	9179.86	8869.86	11778.6	11368.2
M1110T1041_3			0.267907	0.754296	0.114375	1109.84	1040.8	2714.36	4098.76	3490.24	3087.82	2375.85	2281.55	2875.94	1070.29	3045.9	1997.6	2836.17	1788.08	2620.06	2280.08	3113.59
M740T348			0.456322	1.38012	0.114448	739.509	348.135	12717.3	17413	7272.69	24293.1	9941.78	8326.89	19560.1	17682.1	21657.3	12830.5	18349.7	20281.4	12667.2	12337.1	15005.3
M413T326_2			1.05955	1.69111	0.114486	413.344	326.144	32677.4	29986.3	30201.2	30464.1	12569	12427.9	47518.3	45893.4	78345.7	40243	12829.6	26006	33026.8	55944.6	37821.1
M329T76_2			0.279313	1.33086	0.114581	329.198	76.201	4026.36	7405.58	8626.56	6783.24	3640.35	4808.99	4643.47	9037.8	9637.81	8848.81	8251.25	6548.33	6775.42	4985.77	5606.05
M439T718			0.185726	1.21619	0.114675	439.063	718.463	4235.74	4697.33	4099.11	5082.91	4000.83	3855.51	4321.66	5335.33	4136.48	7546.9	4745.78	5500.08	5183.3	5501.49	5222.72
M412T914			0.506029	0.81425	0.114913	412.039	914.202	13646.6	15508.7	11243.2	13995.2	8665.72	11478.7	9421.95	10115.9	7741.21	9049.2	10196.4	14168	727.605	10942.7	10648.8
M523T882			0.176276	1.45428	0.11505	523.255	882.252	1912.9	1336.14	1065.66	2164.8	1075.37	967.017	2471.8	2120.5	2092.8	1746.68	828.954	3132.44	1732.34	2624.05	1204.46
M563T73			0.377542	1.81721	0.115053	563.342	72.983	2025.97	2185.67	3131.71	4237.65	4237.65	1649.13	4147.52	9388.01	3810.22	9225.66	2336.04	2835.22	3535.52	4180.73	6703.49
M415T786			0.383681	0.718837	0.11524	415.061	785.619	4757.21	6659.73	2597.15	4465.63	4821.91	5896.72	2746.76	4715.54	5574.69	2944.84	3064.48	1942.54	3360.74	3000.75	2440.27
M221T616			0.768077	2.88007	0.115265	220.94	615.517	4775.18	2640.39	1852.18	5058.26	5324.88	2924.86	24431.6	5264.77	22736.3	3011.25	5775.57	3800.13	4769.09	6191.9	5679.78
M873T568			0.266327	1.45699	0.115284	872.758	567.51	6131.89	3742.02	2320.85	5141.88	2875.98	2670.27	5561.07	1886.38	6986.09	5206.64	6634.65	7065.31	5971.64	6190.95	6112.21
M305T722			0.433839	2.05955	0.11534	305.068	722.099	2394.33	3460.63	3571.64	2171.01	1659.7	1585.38	4033.31	7470.04	1645.2	11294	3399.91	2726.8	5239.35	4644.26	5273.84
M325T55_2			0.657985	1.73367	0.115354	325.201	55.445	7509.66	4959.8	7558.78	11926	8371.22	4432.38	10025.6	23892.9	6224.44	8633.56	8511.59	20307.2	5832.73	6170.53	11128.5
M136T189			1.58869	0.790112	0.11542	136.061	188.585	173267	164192	109259	113150	126428	110284	82307.1	136942	131412	114456	68746.9	95523.7	266256	183585	122454
M249T68			0.29708	1.50925	0.115526	249.089	67.954	2622.58	3404.61	4460.4	7440.13	2241.72	3348.05	3717.95	7276	5495.47	8743.89	3344.9	6915.67	3900.53	1598.93	2793.1
M380T58			0.691571	1.42773	0.115586	380.335	57.915	24945.3	18658.2	20561.9	22503.6	18864.1	3902.83	26128.2	19770.3	19724.8	18587.8	37818.2	34215.7	14993.9	19744	23229.9
M684T576			0.473179	1.35105	0.115722	683.88	576.3	7225.63	9390.78	11659.8	9732.11	10919.2	9118.56	13894.9	20699.6	7452.67	14907.6	10636.1	10832.3	8417.06	8631.97	14602.4
M399T718			0.165191	1.16465	0.115758	399.071	718.409	5985.34	4574.86	6091.93	7099.94	7921.94	6870.98	5955.35	7975.57	7121.33	7521.73	7426.64	8890.91	7172.95	8237.84	6960.33
M121T64			0.587768	0.75736	0.115769	121.101	64.228	11088.2	14254.6	20472.5	8779.81	20392.9	16465.3	14326.7	9077.5	12530.5	12563.9	8892.11	11872.4	17007.9	15806.5	13105.9
M309T316			0.476391	1.50792	0.115821	309.326	316.281	3924.74	7351.83	7259.33	783.551	7709.52	3021.7	5657.4	7101.11	5045.4	7385.32	11049.4	9075.46	6841.38	11195.3	9086.85
M461T582			0.13434	1.37533	0.116003	461.023	581.711	734.809	736.941	906.205	976.641	1333.2	862.092	757.098	1541.28	823.153	1927.84	1237.88	1345.68	1452.73	1512.1	1201.05
M893T618			0.134952	0.634685	0.116004	892.864	618.139	340.77	788.085	804.381	887.129	451.143	390.358	481.325	232.459	442.242	507.884	52.2825	607.94	127.547	233.035	370.526
M604T7			0.180587	1.12245	0.116037	603.505	6.634	4323.9	4446.02	5369.57	4014.24	3975.29	4567.54	4653.03	6046.86	4303.29	4987.41	4901.24	5073.63	4918.66	4585.45	5450.21
M170T735			0.660966	1.16672	0.11606	170.024	735.054	65391.5	51725.6	58665.6	52331.3	65353.9	60677	60405.4	76687.5	50722.7	87142	67754.3	70476.9	74269	70364	70619.4
M655T703_2			1.06882	0.845166	0.116086	655.06	702.52	73118.5	83551.8	79755.4	82398.8	60584.5	56531.1	64518.4	67643.5	47221.1	76235.8	63232.8	49589.9	75406.1	77352.3	67172
M461T892			0.120352	1.26295	0.116122	461.033	891.652	1538.6	1549.54	1690.05	954.108	1718.45	943.714	1703.47	1225.04	2106.87	2299.84	1583.31	1683.3	2070.56	1434.44	1583.07
M353T762			0.416064	0.491641	0.116258	353.041	761.72	2838.05	2242	1862.31	2200.4	7360.09	6410.68	1272.04	767.817	1157.44	1293.97	2369.16	4404.81	2284.57	2169.32	2882.02
M314T78_2			0.260184	1.27388	0.116283	314.214	77.556	5721.28	9565	4695.12	6686.84	9124.92	8101.46	7497.34	11200.7	9373.99	7728.05	12456	7660.58	7225.66	8235.5	7276.92
M263T892			0.180896	1.39367	0.116292	263.145	891.863	1291.47	1136.07	1891.49	672.651	1378.97	2201.99	2302.76	1638.07	1553.31	1723.79	1673.46	3056.01	1393.04	1831.45	1481.28
M251T984_2			0.33144	1.42014	0.116301	251.095	984.391	2664.92	4504.31	1527.94	5134.84	3997.62	5142.17	4873.46	7667.45	6611.54	5814.22	5189.32	2467.19	3007.42	4771.53	3831
M657T700_2			0.246142	1.16289	0.116387	657.095	699.893	16202.1	18644.5	18577.1	19582.3	21146.2	20780.8	15158.9	21458.4	21531.8	27066.1	24656.8	23782.6	21175	22163.8	21431.4
M625T503			0.294223	0.782399	0.116438	625.332	503.143	5242.22	4940.38	4451.35	4521.47	3271.41	3379.05	3671.89	3590.17	4516.46	4257.96	2209.16	1944.84	3378.69	3067.75	3370.38
M360T71			0.641671	2.0086	0.116498	360.255	71.138	4199.22	6868.58	1856.81	10351	25757.7	4513.17	16286.8	9723.53	12542.9	10461.4	33135.5	25403.2	8884.91	10206.5	9345.33
M337T7			0.0379702	1.15508	0.116518	337.126	6.769	441.625	363.32	391.747	284.734	456.781	406.1	460.807	502.82	522.121	353.677	445.574	422.854	527.698	490.307	445.447
M836T655			0.50126	1.34685	0.116605	836.006	655.387	21637.5	15428.7	18457.5	15433.8	14121.7	15870.6	20974.3	22743.3	25125.8	20591.6	35397.8	11131.9	46995.1	24913.8	36301.1
M257T972			0.214551	0.822552	0.116664	257.004	972.495	2112.87	2121.45	1663.75	2498.8	1991.93	1952.78	1021.59	1666.78	1347.96	2227.95	1927.12	1960.2	2258	1202.75	4048.14
M1024T1064_2			0.0803625	1.19552	0.116755	1023.67	1064.2	896.09	840.22	1045.55	861.309	655.363	609.184	856.018	1032.91	960.554	1274.78	848.872	894.115	1107.65	1080.24	866.88
M669T970			0.188247	1.30275	0.116755	669.135	970.105	1312.66	2469.46	2939.89	3107.05	1277.76	2855.85	3014.82	3017.14	3165.83	4006.68	2702.02	2283.36	2401.91	2541.64	3581.35
M616T72			0.434245	2.09028	0.116866	615.53	71.754	2923.69	1853.55	3018.22	7865.54	1097.61	1891.26	3440.21	2086.34	7643.99	12065.4	10464.6	3282.88	2749.33	503.82	12568.2
M284T270			0.688539	1.42887	0.116921	284.294	270.07	13538	20744.6	20886.7	7491.95	17362.2	19676	20178.1	22884.8	25773.8	18063.7	15591	39965.5	27141.2	15377.2	22497.6
M816T192			1.18596	0.453453	0.11693	815.63	191.78	23751	19130.2	68837.1	16603.8	27472.5	13132.1	23019.8	4321.4	6938.55	9279.08	21327.4	11714.1	13903.5	14383.6	19470.5
M525T378_2			2.86096	1.81216	0.117014	525.372	377.854	212172	140466	202916	151583	75421.4	76401.4	323135	523700	199611	280603	97973.4	131549	149927	164125	218646
M479T296			0.913058	4.83572	0.117292	479.324	295.793	2679.61	877.554	5161.56	1908.4	4491.69	2526.13	2594.88	44440.1	3190.84	8480.68	19703.7	6915.76	6513.27	4851.33	4597.45
M304T522			0.389655	1.76438	0.117395	304.044	522.314	1732.63	2471.79	3124.82	3225.39	1676.35	837.87	3984.61	5913.34	1888.06	1531.61	2819.05	6921.72	2135.83	2339.2	1247.99
M687T901			0.145501	1.22126	0.117455	687.252	900.699	1171.29	1658.32	2084.18	1695.21	1728.74	1058.8	2147.37	2188.43	1640.43	2165.48	1438.75	1895.17	1230.29	1438.38	2315.13
M361T57			0.249813	1.48457	0.117667	361.168	56.926	4729.65	3131.18	2229.37	5321.21	3386.08	2007.56	2375.43	3891.91	4898.75	8300.47	6014.38	5405.59	6327.4	3033.25	4986.8
M149T71			1.01863	0.883488	0.117907	149.023	71.159	69956.1	57916.8	64085.4	73963.6	69021.3	46240	55617.5	61294.3	52461.4	56084.6	57858.4	53455	70349	78950.4	63431.7
M380T909			0.199757	0.715663	0.117999	379.893	908.648	1180.36	1583.08	2472.03	1799.08	994.677	1696.1	1269.73	1045.54	1848.63	1265.42	706.243	824.482	1078.4	618.878	1408.35
M586T616			0.849979	2.18949	0.118029	585.903	616.079	6547.61	11569.6	9084.53	13447.2	5774.13	5273.77	17817.3	28709.2	13274.8	42024.7	7735.74	3628.05	10816.2	11135.2	9696.75
M605T975			0.142821	1.23138	0.118043	604.733	974.808	1532.95	2462.6	2132.93	2817.6	2890.8	3904.67	3101.77	3142.41	3609.26	2729.22	3620.87	3180.28	1198.77	1739.43	2698.78
M406T571			0.935321	1.62954	0.118535	405.964	571.279	52684.7	35588.4	20833	23972.8	18336.1	22884.7	26403.4	31641.8	75349.6	38375.1	77221.6	35036.2	41968.6	42892.9	21532.1
M642T705			0.461667	0.697625	0.118535	642.004	704.505	7217.72	9660.4	10106.5	8025.09	7504.63	2898.95	2672.89	7326.69	7245.67	6601.79	4477.36	3357.05	3717.7	4757.4	6710.04
M732T791			0.289739	0.739272	0.11854	732.175	790.901	4048	4294.86	4616.49	2653.2	3603.41	3097.92	2653.93	2049.89	3956.22	4338.47	2202.58	1294.94	2564.9	2794.95	2847.11
M129T436			0.895883	0.296946	0.118561	129.102	436.378	2001.72	25249.1	26644.9	3544.77	26918.3	1154.3	2125.27	2555.91	2129.49	15806.2	1741.12	1034.74	2903.22	4387.57	3221.48
M366T61			0.486298	1.87907	0.118614	366.303	60.51	3877.55	6177.49	9057.74	3793.14	5290.28	4260.93	4594.66	3207.56	10099.2	20840.5	14070.2	8177.16	3626.44	6779.76	5096.24
M286T809			0.383584	2.42521	0.118729	286.071	809.402	1063.55	1179.36	1236.16	1154.94	1777.27	1516.42	6142.74	1205	1683.92	7136.53	1799.37	1258.77	4405.99	3825.08	1654.31
M426T74			0.872926	2.75364	0.118933	426.299	74.27	4994.42	4330.28	11243.5	1933.24	6853.95	4681.27	17270.2	36202.4	6921.5	27470.1	1108.48	4752.03	8080.42	9523.73	9887.5
M242T300			0.468011	1.23647	0.119	242.283	299.833	20855.5	23854.8	22435.9	11285.6	23594.1	24976.7	26009.6	30658.7	29345.3	30918.3	18658.1	21445	26285.9	27254	15145.1
M536T975			0.306941	1.32466	0.119051	536.07	974.715	2804.39	6818.41	2567.73	6962.95	3919.81	5939.6	8020.68	5813.89	4963.65	6974.46	6706.78	5952.89	1177.99	3118.26	3307.26
M981T696_1			0.754692	0.891452	0.119188	980.533	695.587	30577	31432.7	25708.1	30851.5	32392	30581.3	20239.9	25963.5	26540.9	27662	28567.8	32862.7	24770.4	21875.4	24939.1
M402T954			0.313084	0.583446	0.119195	402.142	953.873	6741.37	2184.28	2484.99	3234.78	2335.83	2150.71	3091.49	1063.35	1615.78	2014.82	1663.61	1713.4	2765.35	1549.56	1396.44
M842T1003_4			0.487411	0.767247	0.119227	841.856	1003.11	11696.7	5958.68	10483.7	8324.06	8721.42	5511.31	7288.13	7575.57	5528.56	4662.72	5523.06	8318.28	11504.7	7969.62	9651.9
M1102T688			1.63367	0.668138	0.119354	1101.51	688.082	78514.3	100835	42784.1	99977.6	87604.4	131582	18420.6	105209	67132.5	67608.3	30005.9	73285.6	57356.8	51151.6	63714.5
M105T59			0.26221	0.73574	0.119723	105.069	59.1815	1654.58	2391.75	2688.57	3661.18	2840.99	2912.29	1722.27	1910.09	2073.13	3216.78	787.95	2171.51	2866.48	3851.94	2797.67
M427T627			0.259704	0.637243	0.119767	427.086	626.636	2293.2	3208.97	3335.79	3260.6	1114.02	1473.26	2268.67	1427.56	2186.44	1988.02	1438.47	49.2849	3225.07	2875.59	2858.42
M948T778			0.549786	0.840784	0.120007	948.325	778.304	14911.3	14448.2	12179	13505.3	20263.9	16263.5	11887.7	11955.5	12365	13074.9	10864.1	16844.4	16079.6	15983.8	16648.1
M531T53_2			4.2468	11.5829	0.120106	531.406	52.866	12854.8	2603.5	36574.1	30631.2	46824.5	5849.76	190182	857952	27279.8	476244	4939.92	11002.7	29151.4	26115.6	28096.6
M214T803			1.13955	1.27855	0.120254	214.058	803.326	162372	111784	92469.1	169909	84144.4	118376	187927	183568	115176	113356	179870	165024	113666	109031	65096.1
M455T910			0.46394	1.83088	0.120327	455.087	909.553	5025.37	3799.82	4418	4096.47	4591.9	3202.64	5682.26	8566.22	4032.7	17343.8	4898.52	5494.1	5102.33	4208.03	4988.19
M717T632			1.00673	1.37383	0.120328	717.464	632.23	90252.7	29438.6	78263.5	75874.5	14612.8	86481.1	91670.9	97764.6	77550.6	77449.3	95376.8	75269.8	98528.5	21915.2	63314.7
M323T536			0.262766	1.38309	0.120346	323.056	536.476	2818.3	5323.88	2142.47	4074.32	2023.68	2635.72	6446.25	3524.97	3243.95	3856.4	4153.41	5079.06	3411.62	3449.21	3166.51
M273T110			0.769367	1.38624	0.120383	273.405	109.691	26501.1	34573.9	33169.3	35352.2	32370.5	19678.1	38339.7	43882.8	61675.4	57814.3	22775.9	27315.6	38293.9	44992.7	54753.6
M551T998			0.185737	1.48792	0.12042	551.26	998.216	510.026	1220.45	1045.2	1319.69	1236.28	1284.09	3069.35	1406.53	1311.51	1353.15	1566.43	1136.67	274.289	694.029	1615.04
M694T696			0.631783	0.912969	0.120437	693.523	695.676	24405.8	25529.4	20451.7	25586.6	22974.8	24601.8	19440.9	19491.5	22120.7	22018.2	22335.3	25650.2	18542	19165.5	22550.8
M289T733			0.300383	1.97908	0.120462	289.019	733.002	2035.11	1063.56	1563.3	1837.81	1831.68	1319.67	4929.53	1074.39	6451.44	1359.14	1404.42	3881.42	1733.16	1726.72	1734.34
M348T930			0.703286	0.741881	0.120475	348.069	930.23	28525	23733.9	24708.5	14073.6	11654.3	20133.9	13341.2	14813	16414.1	11389.5	12708.1	22458.6	53262.3	32642.1	18844
M417T801_2			0.237588	1.80296	0.12052	417.094	800.586	1059.68	1520.44	1527.1	1128.04	1797.23	1826.3	1491.39	2026.96	5941.68	1422.71	2646.73	2442.54	1779.76	2064.17	1291.28
M540T880_1			0.180905	1.23874	0.120695	540.108	880.455	2229.74	3335.11	4203.96	2265.93	3381.15	2267.15	4563.32	3538.62	3757.71	3507	3831.74	2706.28	3705.1	4227.6	2912.69
M337T870			0.133482	1.24878	0.120982	336.932	869.561	2191.74	1385.49	1146.42	1648	1544.99	1755.89	2192.7	2477.88	1379.53	1840.54	1671.76	2516.46	1728.67	1994.86	1923.53
M257T82			0.376933	0.792331	0.121004	257.103	82.36	6258.2	6285.2	7257.08	9038.3	7639.2	5604.38	6131.5	6953.7	3318.44	6093.12	7281.87	3564.54	8405.81	6991.56	6612.29
M961T345			0.609047	1.40379	0.121098	960.59	344.832	18905.3	21246.5	13720.9	28177.3	21210.2	15115.4	23991.1	47482.7	20995.4	21778.5	30337.7	21589.2	20454.4	54667.7	21959.9
M1089T683			1.36707	0.721134	0.12121	1089.36	682.66	42019.2	58681.3	45181.8	57584.3	55458.6	93230.6	23405.8	34775.1	62165	38733.5	35965.3	58906.8	75774.8	20423	12554.4
M232T594			0.187701	1.76233	0.121249	232.047	593.804	960.697	712.901	468.844	874.396	1491.87	1373.32	533.069	1545.5	1249.72	3538.8	1512.45	1986.51	503.811	820.073	805.547
M309T1075			0.522558	1.53087	0.121261	309.165	1075.42	8412.09	7931.17	9410.33	8618.07	6210.09	5373.63	18104.2	17428.7	8805	14497.6	6189.44	5326.55	9162.69	8833.13	8056.77
M235T591			0.246503	0.807106	0.12127	235.074	591.128	4099.85	3276.43	3964.61	3765.54	2302.07	2977.11	3525.32	2815.32	3439.38	2586.01	2197.65	1889.67	3917.16	3480.22	3279.97
M668T601			0.143986	0.561707	0.121302	668.24	600.707	575.735	845.747	923.694	968.611	686.875	86.048	636.393	561.903	640.101	378.463	50.8632	27.8095	923.188	976.359	684.272
M315T888			0.321121	0.708721	0.121325	315.057	887.679	2591.57	2826.34	1637.27	3045.26	4464.58	4671.47	2385.7	2089.81	2260.95	2842.6	3000.83	1053.4	2758.92	2254.71	1772.81
M113T153			0.514905	2.81187	0.121396	113.024	153.389	1109.38	2555.22	1181.38	1350.54	524.824	2077.92	10231.5	395.496	6515.4	4356.85	2560.69	682.418	3151.75	1467.6	1065.71
M372T974			0.190407	1.36121	0.121448	372.065	973.685	756.765	3258.27	1865.21	2267.57	3415.82	3489.03	3385.36	4420.67	3576.03	2124.93	3488.03	3494.77	2565.77	2521.98	2911.73
M996T1039			0.314359	0.771569	0.12145	996.096	1039.39	2363.13	4509.47	4604.12	5020.62	3698.37	3823.97	2918.18	1940.42	4216.7	3058.01	2292.43	4107.09	2710.89	4812.95	2397.68
M578T1325			0.728482	3.39255	0.121516	577.515	1325.43	2258.57	3898.89	3275.52	3439.8	1999.43	2835.96	11807.7	28990	2988.63	10854.8	2683.38	2751.41	2717.52	2221.25	2094.05
M550T193			1.42343	3.42989	0.121632	550.338	193.354	10704.6	2581.47	25132	5244.32	15125.4	4006.16	29783.1	99424.8	9307.69	54527.4	5553.86	16779.1	45404.8	37323.7	69681.7
M369T622			0.135002	0.721572	0.121656	368.93	621.701	550.486	1023.3	506.756	633.285	421.832	890.844	400.353	395.651	466.127	417.362	746.895	479.02	688.483	419.375	1265.76
M104T542			0.392268	0.535019	0.121833	103.782	542.258	4840.52	3351.73	7056.71	7198.69	1334.07	2475.76	1086.41	3639.28	966.839	5158.69	1587.07	1609.96	3164.89	5580.36	5419.33
M594T705			0.291422	1.17447	0.121902	594.48	705.093	10455.9	13786.4	8050.84	14339.9	14809.3	13544.7	16066.9	15732.6	16501.1	13176	14313.7	12280	12202.4	11636	13077.5
M585T690			0.702649	1.42226	0.121923	584.983	689.862	16488.7	15640.2	12465.1	22948.5	31390.7	24847.1	40755.6	26335.1	43470.8	23190.9	16764.5	25530.8	12323.7	27100.3	29302.7
M488T711			0.216981	0.720798	0.121926	488.154	710.731	1378.28	2349.41	2531.6	1803.24	1542.8	1318.14	1127.26	998.896	737.18	2183.35	1697.26	1129.66	2144.5	1573.85	2117.9
M314T392			0.197273	1.39821	0.122077	314.231	392.068	2851.11	2127.22	2408.64	3442.72	2321.59	2190.8	1382.36	4344.23	2931.67	5289.93	4390.91	3112.35	4180.44	1904.97	5072.92
M462T446			0.540875	3.85743	0.122092	462.265	445.954	916.2	835.832	1692.28	3234.62	869.477	903.251	3991.82	14694.5	658.053	10157.1	387.923	2712.25	4975.11	7708.88	3878.61
M571T541			0.499479	1.35244	0.122228	570.779	540.569	14526.7	9594.87	13948.8	14999.3	14231.5	3281.68	14454.8	11308.3	13342.5	16090.5	17925.8	22337.4	12159.5	12400.9	13531.3
M266T58			0.263545	1.328	0.122375	266.253	57.95	3459.36	4046.93	2905.11	3900.28	3813.48	1859.45	6326.62	4572.34	2508.03	4281.5	3475.23	5375.86	5053.06	1991.54	4745.91
M323T612			0.223812	0.698333	0.122387	322.968	611.852	2557.61	2171.02	2345.75	2325.01	999.292	1218.49	880.463	1556.82	2135.39	1614.46	1271.65	653.869	1228.7	1347.1	2481.89
M714T622			0.154956	1.31459	0.122553	713.914	622.258	1822.04	1060.75	1668.86	1600.41	1128.53	1575.42	2490.42	2802.39	1217.98	1627.86	1927.27	1576.07	2299.16	1977.84	2293.33
M1104T1040_1			0.39207	0.768021	0.122577	1103.59	1040.23	7126.99	8548.35	7848.61	7931.72	4945.01	4645.66	6435.22	2843.45	7469.42	5506.82	4633.1	4636.44	7019.4	5970.19	6139.47
M439T409			0.552235	1.40587	0.122612	439.363	408.865	15223.6	12274.5	12780.7	12652.2	9060.62	9691.65	20867.3	22829.6	19352.4	21097.7	8911.79	7718.76	15766.9	15697.9	15655.1
M265T58			0.49608	1.36353	0.122706	265.252	57.95	12022.8	10668.5	10467.3	15682.8	12580.7	13695.6	26676.9	17327.4	7483.3	19774.3	14289.1	16874.1	12802.4	12780.3	15806.3
M588T617			0.615059	2.26111	0.122708	587.901	616.747	2838.99	5813.09	4803.57	6708.33	2295.86	2857.6	9112.79	14232.9	7087.44	21897.6	3193.66	1721.25	5293.87	6538.49	5161.8
M227T57_3			0.25963	0.621696	0.122775	227.473	56.735	1259.38	4376.44	2793.13	2982.58	2592.27	1494.84	3064.6	1777.98	1871.78	644.548	876.726	1399.8	2074.86	1567.29	2646.68
M572T66			0.243676	1.63025	0.12278	572.464	66.098	2876.17	1129.95	1292.24	3129.19	1018.66	2618.41	2377.45	3441.57	2656.36	3484.45	1575.9	6132.64	3323.18	3400.6	4251.83
M300T131_2			0.729437	1.41923	0.12283	300.201	131.431	44044.3	29611	42932.8	55228.2	65299.2	32869.4	23510.8	71342.1	93455.1	52918.9	76976.9	64966.5	51736.6	65644.4	77022.4
M396T74			0.524315	1.46181	0.123003	396.346	74.344	11512.8	9389.76	11187.9	8212.06	8853.79	9922.84	14867.1	20839.2	12305.7	22985.3	7970.38	7394.93	16011	16314	13384.4
M459T711			0.449871	0.752083	0.123053	459.128	710.831	5959.81	7284.98	5903.02	6690.88	6848.7	8929.14	3680.62	2964.7	4972.43	4102.84	9039.25	6539.24	6794.84	4942.23	5128.37
M475T850			0.309451	1.65007	0.123214	475.291	850.303	3523.52	364.212	3394.15	1472.25	2021.4	3023.38	4170.34	5030.35	1162.31	6285.1	3231.07	2889.98	2306.22	2338.24	3378.96
M219T624			0.356601	3.25463	0.123327	219.025	623.775	914.58	653.517	402.138	1845.66	612.443	383.535	2569.92	3582.04	673.396	7258.43	470.86	1106.21	589.691	745.211	1125.67
M181T57			0.379787	0.704628	0.123446	181.157	56.6925	3560.3	10132.4	6978.21	5019.42	6006.37	5448.94	5282.66	3935.39	5888.05	3720.87	1985.12	5361.76	6446.4	6639.81	6183.39
M911T696			0.554811	0.869457	0.123447	910.508	696.218	18698.4	18118.1	12389	15377.9	20306.9	17473.6	14022	12261.2	16728.7	14537.5	15064.7	16386.9	11616.1	12821.1	12941.1
M582T610			0.326548	0.766384	0.123525	581.823	610.239	3981.5	2487.81	3246.13	3332.99	3962.01	3356.11	1222.51	1878.86	2296.14	2832.43	3360.07	4018.58	3036.07	2234.23	2072.03
M340T537			0.580902	1.70066	0.123527	339.974	537.123	4475.35	6379.81	2398.86	10523.8	9791.09	12434.1	10781.6	17980.3	11890.9	23964.4	5525.31	8093.17	4970.66	5552.02	6674.93
M143T869			0.25911	0.786505	0.123586	142.937	868.537	2464.21	2265.87	1732.59	2384.25	3084.3	3268.16	2603.69	1567.63	2374.15	1410.13	2489.98	1508.79	2866.88	2462.2	1735.3
M823T762			0.199306	0.791134	0.123624	822.879	761.74	1395.08	937.173	1752.55	1026.46	1390.4	1311.3	892.367	1077.88	853.159	689.416	1295.55	1372.72	1477.4	1389.36	1280.48
M1039T601			0.296018	0.557276	0.123651	1039.07	601.39	2145.57	2749.59	2912.82	3095.49	25.0124	3280.06	1529.86	1435.31	2092.9	2408.95	15.171	435.878	3770.31	3486.37	1471.76
M496T791_1			0.217968	0.715763	0.123687	496.097	790.798	1612.22	899.635	1431.25	2068.15	2237.17	1551.61	1169.43	986.555	1477.21	1949.23	738.108	693.971	1403.97	1632.6	1921.77
M686T700_2			0.257256	1.16922	0.123713	686.125	699.888	10277.2	8068.32	13310.4	11957.2	10181.2	8439.9	13321	13791.2	10102.7	13012.5	12252.3	10285.9	12951.3	12278	12036.8
M474T854			0.538048	1.80877	0.123742	474.253	854.178	5306.46	6036.03	7380.01	5634.29	4105.11	6906.78	5774.77	17950.1	7743.74	20571.8	7799.75	4133.74	9564.79	8109.75	6203.07
M284T536			0.618461	1.55851	0.123751	284.098	536.476	5990.31	19430	8173.05	9149.1	7491.85	6324.36	24938.5	15705.2	9586.87	16271.9	9601.16	12043.8	9225.77	8097.88	9708.68
M322T376			0.571871	1.64621	0.123785	322.125	376.065	5505.06	6308.42	12001	5460.48	3826.75	3069.23	5944.45	7642.05	7073.04	7085.74	14754.6	17044.9	11666.4	6399.89	5263.28
M147T871			0.348935	1.79475	0.123841	147.075	870.761	3080.03	2772.86	1086.85	3626.15	3787.26	3411.38	2116.1	5922.47	2810.46	11190.1	5982.23	3861.48	4649.51	4562.22	3232.62
M538T778			0.625697	0.910986	0.123846	537.694	777.671	21797.2	23333.2	23479.6	22858.9	22823.3	20056.9	18193.4	16476.7	20134	22468.9	22625.5	22491.5	22703.4	22381.7	24045.2
M930T460			0.139189	1.42867	0.123907	930.071	460.393	652.365	1303.74	1425.54	1628.84	742.576	841.943	1085.12	1773.63	1745.41	1733.15	2317.91	766.873	2059.78	1119.58	1328.8
M928T612			0.290543	0.877059	0.12394	927.705	612.286	4301.6	5130.85	3786.58	4824.26	4322.33	3980.02	3249.99	3741.78	4792.6	3760.8	4299.81	3261.68	3487.27	4066.52	3691.98
M137T898			0.457282	4.7994	0.124026	137.045	898.138	538.02	1033.16	1360	579.212	671.229	442.986	1857.46	5883.93	755.667	11411.6	357.027	1929.66	2580.8	1162.05	1775.48
M525T49			0.134904	1.37576	0.124036	525.134	48.707	1254.9	1141.54	880.425	85.5022	640.789	811.267	1281.75	1045.54	1162.49	1066.65	873.136	1193.93	1065.51	888.727	1180.67
M650T66			0.363111	1.57311	0.124172	649.514	65.638	3039.72	6276.01	3883.61	6708.09	1398.07	1429.79	6880.62	9140.24	5372.68	6895.61	4632.64	2843.35	3775.27	3647.93	3051.35
M700T899			0.15938	0.82907	0.124226	700.092	899.064	1180.28	1691.99	1423.08	1276.03	1030.14	1272.67	1270.1	731.671	1413.5	1098.25	992.82	1021.9	1473.15	1818.31	1913.7
M133T859			0.403866	0.663824	0.124328	133.133	858.527	7238.18	6116.45	6626.4	6820.82	6499.28	5220.26	7182.75	2728.67	2076.78	8488.53	4526.93	567.767	6568.87	5360.85	5548.95
M711T699			0.20076	1.28251	0.124336	711.039	698.918	3757.31	3377.52	3204.76	3937.73	2006.49	1294.07	4050.75	4111.2	3684.16	3575.05	2704.16	4418.44	3787.82	3812.36	4732.72
M174T70			0.361101	1.72992	0.124484	174.076	69.84	2828.45	2309.24	3325.86	4364.98	3733.58	2214.25	4977.37	4317.5	4014.27	11655.9	5230.2	2286.33	6181.79	1417.08	4666.17
M753T811			0.251385	0.769575	0.124679	753.315	810.718	3379.49	2773.51	2795.25	2870.09	4371.37	1693.74	2788.37	2760.74	1862.58	2632.4	2029.87	1688.69	4104.49	3192.2	3332.44
M308T869			3.7172	0.86941	0.124716	308.09	868.951	980590	943997	1074845	1027855	708952	737961	853479	721800	894744	831351	782436	675515	859160	892116	918717
M102T152			1.43591	2.84036	0.124771	102.054	152.13	10248.7	5712.89	13540.3	33859.3	12528.7	1237.83	83780.9	9256.58	61468.5	47979.9	11599.3	4985.18	19883	12512	14926.8
M517T791			1.10114	0.887849	0.124865	517.128	790.675	72318.5	69280.5	68448.1	55707.6	68150.4	74116.4	56708.9	48811	68117.1	52073.3	65821	70730	70523.7	65078	67456.5
M733T322			4.17304	1.41088	0.125061	732.551	322.47	1410648	712162	724394	407140	865260	1244391	1629786	912635	1103188	927038	1144669	1.85064e+06	972576	862855	1.02893e+06
M305T345			0.280073	1.38275	0.125078	305.286	344.853	4332.95	5068.58	3511.3	1809.41	4319.83	2311.4	5530.08	6994.24	5812.54	4898.79	3242.21	3048.67	2007.08	5573.96	3226.4
M308T68			0.889897	1.65427	0.125081	308.294	68.423	18994.9	25546.1	17677.7	13897.2	10864.8	11157.4	35106.6	35001.5	24828.7	46601.6	10699.1	10109.1	30393.7	31121.2	13213.2
M319T920			0.363527	1.77769	0.125109	319.159	919.616	2203.26	1919.2	3365.94	3360.02	3350.12	2647.49	4051.51	8347.39	2943.34	9526.45	2651.93	2426.37	1117.37	3999.41	2931.21
M316T957			0.249207	0.84069	0.125302	316.114	957.04	3365.44	3874.44	4224.21	3768.87	2477.63	3572.9	2722.79	3035.3	3710.97	3560.79	2642.13	2220.84	4699.94	4549.42	3271.31
M509T55			0.266053	1.6317	0.125317	508.544	54.72	1952.97	2054.76	2032.73	3273.68	1987.01	2099.36	2216.04	3306.87	3132.8	7416.76	1832.74	3960.35	4461.44	4634.39	1756.14
M447T809			0.18743	0.814436	0.125325	447.13	809.47	1409.08	2357.36	2588.35	1585.57	1889.66	1664.45	1995.37	1537.29	1386.23	1407.34	1641.79	1393.47	3203.38	1549.8	2379.99
M463T56			0.33057	1.222	0.12545	463.376	55.884	10155.8	6645	6970.36	14411.2	10448.1	11537.5	14370.8	12009.8	13510.3	11818.3	11527.5	10288.5	9482.79	10838.5	12118.4
M181T63			0.606111	1.51563	0.125457	181.102	63.025	15661.6	12374.7	9299.52	7943.7	9050.95	10887.3	21366.4	18347.8	18455.7	23518.1	1802.38	15355.6	12000.6	4220.43	5460.66
M390T880			0.353255	2.06014	0.125543	390.155	880.038	1654.32	559.586	3637.63	4607.96	1062.88	432.659	3920.89	6678.94	1829.62	7430.1	3812.89	956.632	613.521	2569.45	4656.82
M1037T984_3			0.551929	0.823798	0.125713	1037.46	983.665	17793.5	11529.4	15284.4	17300.3	14436.5	11860.8	11275.9	10714.5	14860.8	15394.2	12333.2	8084.5	2759.9	14603.1	13468
M745T746			0.159497	0.870657	0.12576	745.367	746.066	1567.51	1317.48	1644	1584.87	1427.25	1003.33	1201.38	1490.12	1157.01	1172.82	1254.44	1163.51	1226.2	1304.31	1202.32
M370T71_2			0.416111	1.59408	0.125846	370.193	71.23	1782.77	2203.31	3672.01	8690.3	3499.57	4903.97	8444.75	7559.33	9600.03	6939.18	3754.58	3158.71	2707.2	2633.94	1854.22
M930T1024_1			0.139261	1.22599	0.125926	929.827	1023.77	1474.11	1632.49	2118.49	959.76	1298.54	1625.58	1648.72	2430.73	1790.68	2045.38	1609.88	1642.11	1403.75	1511.32	1472.21
M776T611			0.243472	0.809584	0.126022	775.779	610.633	3260.9	2841.09	2052.48	2474.4	2960.76	3079.84	2276.58	2352.54	2189.14	2377.28	3145.32	1154.47	2661.38	3051.09	3281.63
M863T82			0.187865	1.20564	0.126133	862.624	82.1265	3763.83	4458.5	5136.84	5975.73	4550.85	6297.39	7486.33	4259.42	6820.04	5363.61	5750.5	6710.01	7439.04	6907.2	6086.61
M295T710			0.670394	0.832532	0.126342	295.123	710.465	15031.2	19498.6	18097.3	20533.9	22199.8	20496.2	13475.5	10523.6	15805.5	15424.8	21725.6	19499.7	19642.3	19614.6	21523.1
M304T909			0.502334	0.757922	0.126487	304.113	909.145	5047.18	9981.05	8131.36	12011.7	7548.27	10343.5	4828	6978.21	9311.65	8701.52	5641.74	4756.57	6172.34	5769.27	7661.89
M949T668			3.23287	0.732625	0.12669	948.979	668.435	564937	562902	515351	547647	149120	382504	277124	340629	269311	282226	442936	382318	218390	319333	226588
M1015T983			1.39251	0.805434	0.127072	1014.99	983.297	132353	71899.4	122914	92275.4	87079	72731.2	73393.8	69113.3	87651.5	94418.7	71877.9	70094.4	182685	129046	90358.8
M519T52			0.207766	1.30523	0.127126	519.363	52.282	3759.59	3476.96	5238.1	5066.11	3022.87	4388.85	5571.2	5438.49	6015.38	3640.67	8119.32	3783.77	5955.14	4940.56	5527.39
M457T793			0.5332	1.3843	0.127246	457.103	792.514	20999.2	12152.6	9622.15	10663.5	18554.4	14863.1	17596	19096.7	16000	11563.1	25602.5	30375.2	20638.4	20489.7	19139.9
M882T704			0.465187	0.87588	0.127393	881.985	704.021	12923.3	12203.9	14090.2	9800.85	10826.3	10278.4	10793.3	10830.7	9193.43	8126.29	11861.4	10614.3	13888	12159.6	9649.4
M329T647			0.7178	0.695152	0.127463	329.005	646.963	33864.9	14730.7	26258.7	11206.6	22377.8	16883	18123.7	12012.6	20454.6	14169.5	8336.49	14020.8	12353.8	13332.3	7408.41
M365T60			1.23864	2.7745	0.127521	365.305	59.848	11509.8	16051.2	18109.4	4550.31	11472.2	10201.6	25440.1	74737	16590.5	69427.8	9193.77	4082.12	13338.9	13838.9	5073.07
M325T61			0.678856	1.90483	0.127555	325.292	61.1205	12613.4	2852.88	14102.1	2195.93	5995.04	5731.74	20463.3	23066.3	11345.8	19203.7	4365.85	4398.28	2220.94	6720.45	12514.3
M516T844			0.349631	0.900846	0.127607	516.189	843.506	7796.38	7631.29	9635.28	7026.34	7668.92	7855.43	6822.76	6546.29	7889.81	6947.69	8262.02	6424	10336.5	8532.59	7910.6
M788T1012			0.157347	0.813467	0.127637	788.217	1012.41	1825.52	1328.46	1426.51	1058.01	1204.3	1050.57	1271.64	967.833	991.788	1101.28	749.624	1338.83	1414.84	1211.51	1081.53
M639T55			1.59217	3.10718	0.127666	638.56	54.832	9355.16	10692.7	17131.5	27240.8	33343.7	10904.4	33914.9	101665	11697.5	147650	21427.6	21296.9	13410.7	12288.1	12116.2
M141T65			0.39168	0.764686	0.127849	141.09	64.803	10900.9	8691.49	4943.8	5936.92	7683.42	6679.09	5803.63	4565.06	6315.51	7846.35	3583.27	6171.33	7312.32	6942.71	6960.63
M256T941			1.55456	0.792196	0.127874	256.03	941.447	123403	139262	123913	162354	88046.9	124344	128980	127860	117218	101910	58438.3	68710.1	3185.63	68575.8	103995
M802T875_2			0.101022	1.168	0.127999	802.151	875.031	1368	1866.72	1878.23	1147.57	1850.55	1261.4	1836.86	1730.16	2119.8	1934.12	1579.69	1746.38	1084.67	1317.77	1096.79
M397T622			0.21215	1.28353	0.128183	397.112	621.513	2127.7	5206.97	2360.8	5360.15	5007.69	4297.22	6049.61	4967.91	4187.9	6111.49	4220.9	5729.58	3097.02	3046.47	3406.72
M506T983			0.763188	0.823203	0.128323	506.382	983.481	38766.7	21596.8	35867.6	29118.2	28342.5	24271.8	20821.8	24846.1	22880.6	31070.7	26675.3	20205.6	19181.6	27872.5	30372.2
M692T701			0.597777	1.36557	0.128427	692.012	700.524	18606.5	22179.1	14854.8	8700.01	21366.7	14664.6	21698.1	37713.1	21789.1	18393.4	20215.9	17255.5	15246	21189.4	17415.5
M529T64			0.257623	1.39784	0.128465	529.368	64.162	5796.02	2578.67	3014.14	4870.46	2414.1	3529.27	5128.05	4414.14	2766.02	7967.85	5720.55	5039.17	6975.5	7190.91	5895.32
M251T370			1.09999	4.08788	0.128519	251.09	370.363	727.798	2869.31	6300.01	14364.2	2003.67	2857.31	51364.6	14999.4	1968.87	42244.3	2949.55	5521.81	7639.46	9800.41	10874.2
M110T887			0.495899	1.45557	0.128589	110.071	887.231	5096.2	8832.25	3690.27	9777.18	11697.1	7293.51	12356.1	9069.4	17655.2	14267.4	7412.55	6758.29	3278.73	7718.13	2407.18
M790T601			0.217511	0.539248	0.128784	790.046	600.783	1575.05	2645.65	1642.59	2047.24	1541.24	15.3945	1028.5	1362.3	1209.59	1390.8	18.3955	95.5767	584.261	2162.45	1474.39
M1026T984_1			0.516124	0.807615	0.128821	1025.97	983.791	15940.7	10705.5	15625.6	12497.7	16222.2	9687.38	12183.1	7253.59	11907.3	14499.8	9793.13	9520.72	4786.98	17597.1	10758.3
M151T754			0.872535	2.18566	0.128899	151.047	754.204	11606.1	4688.49	10014.2	6219.86	17000	10180.8	12780.2	38921.7	7844.24	47467.9	12071.6	11418.6	11334.4	11611.8	12389.8
M663T83			0.349996	1.3382	0.129189	662.51	82.8565	7187.42	5111.59	5312.44	8517.76	3092.1	4566.68	10929.8	6426.44	8829.74	6860.39	7081.39	5087.19	5756.54	5744.93	6600.75
M678T981			0.303407	0.683118	0.129294	678.184	981.484	2005.8	3853.72	6021.23	3271.82	3614.63	2375.38	2342.17	3035.05	2359.26	3608.75	1953.14	1144.51	2257.25	1490.52	2848.49
M156T555			0.395113	0.69402	0.129411	155.552	554.545	4414.65	6113.48	7081.63	6027.72	6649.27	6309.35	5649.34	4175.37	5154.4	7778.09	2246.04	395.183	6227.75	4040.62	7290.85
M169T754			1.29361	1.92937	0.129435	169.058	753.88	26731.3	16345.2	29371.3	34080.8	40977.6	31241.9	30386.7	105407	28385.5	112508	27541.5	40642.6	34719.8	37133.5	39436.8
M152T755			0.799343	2.14859	0.129447	152.031	754.824	9501.87	8084.43	5454.8	7587.84	14402.6	8531.06	10617.5	33154.6	11120	42641.1	6590.43	10960.7	10053.3	9473.42	10528.8
M633T53_3			0.268144	1.55724	0.12947	633.495	52.8695	1578.52	1337.75	2334.36	2465.98	3702.57	2507.22	6611.38	4550	3300.64	2307.38	2989.39	1927.97	2089.41	2652.17	1552.94
M467T76_2			0.357901	1.49617	0.129614	467.407	75.691	3315.36	3655.74	4075.29	2578.93	2570.11	3437.55	7728.29	4647.68	6968.02	5564.15	2539.74	1926.46	4462.08	3017.34	2773.62
M327T604			0.447112	0.832163	0.129646	326.947	603.535	7397.88	7587.88	7327.49	8602.31	10373.5	9902.93	5500.52	5680.66	7379.15	5935.74	8942.62	9161.39	6788.98	8092.35	7716.1
M335T76			0.659508	0.607838	0.129698	335.28	76.274	12448.9	13258.3	13789.6	16621.5	16502	14674.2	6630.4	9300.88	1605.27	24942.2	4426.93	6155.29	11920.6	11514.3	6691.37
M596T807			0.242087	1.48003	0.129889	596.035	806.87	2410.9	2095.48	1853.98	1936.72	1727.21	4174.18	2088.5	4350.75	2175.55	2901.53	3732.49	5765.37	3480.7	3554.59	2839.17
M770T699			0.450681	0.820912	0.129892	770.045	699.268	10899	8038.59	7678.71	10109.8	7624.97	8726.24	6328.69	4606.82	8823.96	6414.16	7453.16	9944.98	3456.99	8276.8	8573.64
M795T874			0.19228	1.21239	0.129902	795.307	874.433	4288.3	2634.86	4593.7	3113.66	2436.01	2994.22	4131.01	5067.68	3570.92	3562.34	4198.57	3790.94	3531.15	3371.89	3704.21
M402T525			0.136783	1.20407	0.130091	402.097	524.762	1209.6	1010.13	1308.54	1136.94	1255.04	1136.36	1220.01	1870.65	1156.42	1204.24	1206.76	1838.56	1862.61	1461.07	1488.02
M405T572			0.705817	1.44735	0.130104	404.969	571.976	8753.34	12281.1	8000.65	24053.8	17540.4	18176.6	26539.9	11049.9	24900.9	31612.6	18748.5	15681.5	19658.7	21555.8	32819.8
M495T67			0.600596	1.96529	0.130223	495.312	67.401	4409.97	4681.43	9480.24	9187.26	3313.96	2529.21	11316.5	21241.4	5671.39	18762.9	4259.24	4786.28	11753.1	11795	14403.5
M673T71_1			0.738701	2.50277	0.130361	672.523	71.092	11281	4721.74	7152.64	5769.38	4784.99	6227.96	8219.65	7347.08	6072.51	9224.49	41968.1	27123.1	19021.9	16055	20302.2
M272T813			0.539082	2.32666	0.130383	272.169	813.311	2163.2	3802.86	6573.99	4534.73	174.444	307.963	10754.7	7493.52	7961.5	13295.2	842.431	502.343	504.103	375.985	384.517
M286T913			0.123822	1.09461	0.130451	286.049	913.462	10660.4	10095	8537.34	11503.1	9140.3	9162.33	11408.9	11236.9	11776.2	10417.3	10284.2	9566.17	10441	9677.4	9954.4
M471T790			0.239899	0.765495	0.130537	471.069	790.378	2697.38	2896.79	2376.73	1629.06	2806.93	2498.8	2408.78	726.066	1739.11	1609.46	2071.22	2855.6	2321.51	2519.33	2304.79
M777T650			0.820461	1.4177	0.130544	776.986	649.841	61797.5	32337.1	34966.2	29134.4	84815.6	30626.2	54723	74407.3	89829	61148.5	67354.6	40528.7	40523.1	57915.9	50912.4
M562T69			0.262691	1.56271	0.130573	562.375	68.9695	1552.2	2561.87	2204.41	3010.33	2476.01	1999.56	1842.54	7003.37	2884.62	4348.8	2936.71	2556.2	2465.09	4370.46	3262.53
M446T988			0.463642	0.682349	0.130612	446.076	987.884	14629	12421.9	7909.61	7896.45	4799.47	6896.05	4414.09	10319.3	5714.35	4833.8	4951.32	6990.93	15016.4	9476.9	6615.96
M375T57_2			0.363492	1.54776	0.13071	375.251	57.194	3052.07	2981.25	3191.01	4547.55	8593.35	4602.39	9041.73	5982.85	2823.44	10231.3	4477.74	9182.34	3058.18	2871.47	9817.46
M597T689			0.577328	1.54274	0.130783	597.087	688.806	5453.47	8088.16	23350.6	5345.43	10267.8	10730.6	20832.6	9329.91	16183.5	20810.3	10336.4	20064	16500.9	18840.4	21321.4
M627T796			0.19621	0.659427	0.130792	627.109	795.587	874.165	631.422	1234.43	773.941	1637.34	966.525	638.774	264.178	814.352	224.323	1092.36	1000.28	1193.14	1044.89	1282.21
M264T915			0.213192	1.3866	0.130952	264.07	915.321	4097.75	1777.59	2193.42	3468.19	2954.26	1917.34	4188.19	6079.57	3653.59	2833.76	3489.03	2507.95	2644.05	5676.82	2895.84
M622T84			0.385096	1.41928	0.130969	622.476	83.861	3362.58	4864.06	2449.17	4837.67	2368.38	4805.87	6689.42	5581.06	7454.8	6691.67	2436.16	3347.17	4650.84	4370.66	3666.65
M195T249			0.500672	2.12737	0.131007	195.076	248.567	3265.12	920.474	5365.26	6114.2	1612	3042.81	12289.7	14870.5	5723.2	3941.83	815.424	5587.31	5753.13	5087.43	3573.38
M915T713			0.254516	1.24435	0.131125	914.898	712.73	4059	4700.51	4358.8	2960.27	3651.65	4574.56	4392.81	5343.46	4143.53	3365.78	6077.88	6920.19	4469.14	2822.3	6305.43
M801T604			0.221391	0.659966	0.131231	800.872	604.158	2021.61	790.419	1501.69	1128.92	2279.82	1540.45	1000.96	805.006	1588.98	1230.06	1444.49	43.708	361.101	699.599	1233.55
M163T59			0.692248	3.01038	0.131263	163.11	58.5485	2571.93	2578.71	4438.57	2673.93	6067.68	3628.21	3016.27	3300.26	4116.66	20646.4	6488.1	28537.3	5885.77	6831.72	23126.3
M638T688			3.62649	0.685889	0.1313	638.009	687.774	407159	209912	351766	355621	450704	464347	110884	220691	354789	154469	188546	506676	283618	268926	224649
M634T963			0.14245	1.16192	0.131356	634.104	962.593	5718.8	5823.21	8189.69	5214.39	7009.58	7684.95	7171.23	6877.45	8262.18	8633.98	8853.18	6261.02	7422.77	9192.79	6631.53
M377T644			0.349816	0.633381	0.131437	377.066	644.15	3729.51	1762.2	3641.99	2506.04	5317.11	5281.06	2084.47	2827.72	1515.05	1380.7	5015.25	1261.89	4225.44	3667.63	3258.99
M228T379			0.19223	1.36747	0.131497	228.1	379.225	1270.52	2090.65	3435.92	3624.55	1034.01	3429.77	2791.17	4442.82	3222.36	3934.56	3360.06	2604.36	4293.19	2906.06	3230.87
M369T80			0.513229	0.771631	0.131528	369.312	80.091	12870.5	9235.95	6220.93	8916	8176.23	12729.1	4872.48	5982.63	7918.95	8780.25	10431.4	6883.63	6266.96	4328.61	8362.25
M330T993			0.171966	0.711488	0.131641	329.596	992.821	609.84	1483.67	1463.88	986.508	1575.92	1227.71	816.081	1494.23	494.89	1135.8	643.254	643.429	1039.44	711.158	934.914
M857T605			0.289135	0.723509	0.131724	856.806	604.765	2845.06	2392	1702.93	2675.82	3440.86	3027.35	1414.42	1022.27	1871.06	1217.66	3385.12	2726.39	1805.54	2865.68	2748.52
M537T7_2			0.0623982	1.20444	0.131763	537.461	6.637	380.061	433.38	450.76	232.857	351.835	404.24	444.573	590.57	391.208	461.939	478.826	346.653	421.192	505.822	627.598
M397T887			0.319858	0.778704	0.131901	397.1	887.014	2841.01	4414.33	3802.98	4040.81	2718.63	3963.93	2412.55	1429.53	4417.14	2804.53	3204.88	2692.85	2777.3	3347.55	2997.29
M497T791_1			0.956107	0.854318	0.132044	497.063	791.439	48313	42298.8	41540.4	34198.2	49322.6	51075	33884	32633.8	34863.7	32332.9	44410.4	49763	46218.3	39679.5	40937.6
M273T601			0.330614	0.732745	0.132169	273.006	601.39	6093.49	6141.48	7205.77	6100.71	4202.5	3466.03	5115.06	4255.62	4605.69	6102.89	2989.89	1265.3	2357.6	3214.28	4451.78
M455T1005			0.353063	0.383323	0.132175	455.077	1004.71	1245.09	954.6	233.019	1645.86	5200.8	5144.32	502.632	735.053	1005.05	800.68	1118.69	1366.82	2184.88	1555.39	1858.5
M951T790			0.163804	1.21944	0.132251	951.238	789.737	4580.19	2526.77	3026.13	2357.17	3143.3	3024.39	3492.08	3228.46	3602.58	3259.28	4328.38	4841.39	4002.98	3579.46	3458.86
M955T1248			0.708393	0.794111	0.132274	954.824	1247.65	25951.2	25536.6	20344.7	24007.8	23348.5	25145.8	23811.8	7147.14	14658.7	25947.1	19372.3	23680.4	26277.7	27148.5	23646.1
M583T601			0.179071	0.607344	0.132342	582.969	600.87	1052.96	1316.51	1290.88	1673.57	1128.4	354.304	756.288	1123.34	1085.19	1047.1	80.5577	47.5588	410.294	1171.98	1186.36
M234T595			0.217616	0.676879	0.132379	233.998	595.234	3487.99	2948.05	2108.22	659.197	1459.1	2287.54	1310.28	1578.52	1658.36	1562.13	1617.64	1038.72	998.82	1251.94	812.219
M594T611			1.02665	0.832917	0.132389	593.838	611.025	43245.5	38300.9	38892.9	42431.2	52839.6	51141.9	27028.6	31263.9	32264.2	34682.7	47377.6	49648.7	37308.5	37365.7	38114.3
M466T919			0.161036	1.16283	0.132548	466.011	919.497	10652.8	9560.5	6433.21	8689.87	9192.81	8581.3	9438.44	9390.92	9707.14	8860.73	13267.8	11093.5	14660.6	11752.6	9538.68
M375T863			0.300823	0.872398	0.132557	375.113	863.492	6028.31	6011.19	5442.42	6617.45	7296.98	5736.89	5431.62	6150.2	5639.31	6595.73	4626.27	3951.86	5408.67	6263.09	4987.21
M1082T689			0.793877	1.49016	0.132666	1082.01	688.726	32837.7	23759.3	33987.9	43597.4	45973.3	14506.6	38587.3	31102.1	63273.8	24361.1	54482.6	78271.3	27027.4	52255.2	78515.1
M416T79			0.57226	2.76203	0.132714	416.007	78.89	969.03	1149.52	5883.98	1899.73	3342.64	1713.17	7006.2	13729.1	1289.96	15283.5	907.111	3098.74	8423.57	12563.5	6627.81
M168T191			1.70503	0.602682	0.132881	168.065	190.943	84145.2	43349.1	21147.8	97883.4	46386.3	66043.7	25416.3	27163.6	49698.4	57424.1	54312.8	2320.65	64424.8	30835.1	33934
M268T513			1.99312	1.91354	0.132886	268.103	512.622	74114.5	52175.1	117334	108168	51162.3	34138.9	49035.5	104814	100565	68508.7	273884	239589	31014.5	30989.4	29406.9
M477T411			0.331413	1.50744	0.132914	477.342	410.967	4913.73	3958.63	3500.62	4096.64	1447.03	2066.81	5693.99	6300.35	6176.49	7298.19	1981.39	2673.51	5770.02	4042.03	2900.28
M495T1012_1			0.216648	0.81069	0.132969	494.974	1011.97	3177.28	3045.57	2469.24	3182.62	2275.97	2216.25	2425.91	2190.63	2113.7	3265.86	1392.88	1879.52	1472.57	1779.97	2508.97
M770T706			0.276131	1.27572	0.133019	770.462	706.407	6063.77	6866.56	3798.37	2230.36	6682.42	4143.22	7581.14	6344.68	5297.97	5425	6531.36	6816.82	3711.28	3447.71	4652.82
M298T405			0.495238	1.34389	0.133146	298.114	404.88	12804	11587.1	7871.54	9912.4	11200.6	7618.35	12929.4	18381.5	4799.78	14000.8	17267.6	14590.3	11946.2	14248.1	12718.2
M958T701			0.247888	1.3494	0.133201	958.009	701.226	3966.79	2786.26	5286.89	4658.71	5196.27	782.85	4728.85	4224.51	5886.3	6236.05	3899.94	5625.67	4229.53	4753.98	5578.98
M301T81			0.627963	1.36587	0.133265	301.346	81.101	17631.7	12908.7	15087.4	12796.6	13216.5	16648.2	28289.2	20471	27168.8	23266.3	10573.4	10822.5	17303.3	19052.7	18165.9
M581T868_2			0.178821	0.795425	0.133324	581.166	867.67	1365.91	1601.17	851.72	1322.81	1239.33	1258.38	1355.22	554.592	1348.41	965.837	864.121	988.328	866.164	971.758	1063.14
M967T791			0.313214	0.816663	0.133336	967.12	790.829	4865.41	4052.36	5069.66	2771.21	4158.29	4055.75	3266.85	2389.84	3414.81	3182.72	3268.8	4871.26	3485.54	3929.66	3464.96
M260T607			0.216652	0.830947	0.133476	259.897	606.97	2573.16	1585.74	2059.13	2244.74	2220.69	2533.59	1760.43	1843.07	1246.2	1711.66	1850.08	2571.24	1771.54	845.586	2034.62
M606T63			0.434715	1.62344	0.1337	606.348	63.0335	6477.69	3179.98	6591.21	6497.25	6478.97	1909.95	13138	4778.12	8688.47	14299.4	4877.34	4764.53	10469.8	4830.85	8518.76
[truncated: 7,406 more rows]

## Sheet: NEG siMTHFD2_vs_siControl
name	adduct	description	VIP	Fold change	p-value	m/z	rt(s)	siControl-1	siControl-2	siControl-3	siControl-4	siControl-5	siControl-6	siMTHFD2-1	siMTHFD2-2	siMTHFD2-3	siMTHFD2-4	siMTHFD2-5	siMTHFD2-6	QC-1	QC-2	QC-3
M296T184	(M-H)-	S-Methyl-5'-thioadenosine	4.20036	0.583339	0.000259396	296.083	183.878	318738	419270	318056	298305	309271	421822	180801	170818	220602	210892	183363	250055	151347	145175	93294.2
M174T728	(M-H)-	L-Citrulline	2.3345	1.34652	0.000582185	174.088	728.341	157958	184117	154440	181218	174662	139580	203067	206624	247284	203539	252394	222812	150482	154139	165663
M565T838	(M-H)-	Uridine diphosphate glucose(UDP-D-Glucose)	9.34478	0.534088	0.00192162	565.048	837.583	1499333	1807826	1551274	1810605	982305	994164	745427	615496	960627	748236	873580	674100	499666	642132	804272
M161T699_2	(M-H)-	3-Hydorxy-3-methylglutaric acid	1.83297	1.47356	0.00753349	161.046	698.88	102477	140000	92417.2	138850	78116.8	98691.6	162914	160924	193924	184955	123450	132464	95052.3	93784.7	102409
M130T504	(M-H)-	L-Norleucine	3.89878	1.65812	0.0085988	130.087	503.964	215718	230336	182623	244928	196249	195820	346515	396002	245651	526637	273240	310600	136158	123747	144602
M267T399	(M-H)-	Inosine	3.6974	2.20987	0.00985481	267.074	399.405	220068	281779	104676	55328.4	85009.6	98074.6	388762	232345	248422	286348	469189	242127	100290	122037	218669
M402T952	(M-H)-	Cytidine 5'-diphosphate (CDP)	1.2474	0.7304	0.0146655	402.011	952.323	56411.3	46803.8	50612	42714.4	33314.9	36699.9	30498	29390.1	41619.8	32728.1	27450.3	33006.6	16180.1	19814	22144.6
M124T547	(M-H)-	Taurine	5.19456	0.821655	0.0161285	124.007	547.142	1158924	1491016	1108865	1446328	1245638	1403530	1017004	888499	1219066	1061920	1168486	1.09855e+06	980118	962247	1.12941e+06
M482T952	(M-H)-	Cytidine triphosphate (CTP)	2.97476	0.72148	0.0169098	481.978	951.889	320422	260313	300040	225013	179981	212920	165666	165968	226687	189575	155925	177453	88572.5	110405	136852
M147T735_2	(M-H)-	(S)-2-Hydroxyglutarate	2.1859	0.693745	0.0174708	147.03	735.103	116565	150223	115270	152870	78828.4	101831	84977	75916.1	103678	91477.3	66874.1	73513.2	61569.7	67980.7	79099
M277T70	(M-H)-	Phthalic acid Mono-2-ethylhexyl Ester	2.34991	0.769575	0.0177204	277.145	69.902	213291	238340	217409	259585	247706	194592	165513	148944	221217	121771	215366	182217	169770	184800	161030
M166T183	(M-H)-	Pyridoxal (Vitamin B6)	2.09519	0.54328	0.0197985	166.051	183.052	92597.3	74714.8	76898.8	106169	125780	117358	87060.9	39291.7	89677.9	18620.2	73222.3	14573	62146.2	68647.5	57922.9
M146T743	(M-H)-	L-Glutamate	9.21017	0.856309	0.0232241	146.046	743.024	4142858	4795626	3814194	4666123	3768874	4380613	3501842	3371041	4332161	3716457	3370516	3.60233e+06	3.23686e+06	3.35755e+06	3.79957e+06
M279T258	(M-H)-	Linoleic acid	5.88322	3.29638	0.0245127	279.233	258.202	84816.3	48318.5	248291	192754	204826	45863.6	751155	776504	394692	451337	41864.6	303529	108473	94518.7	102401
M104T697	(M-H)-	L-Serine	1.21998	1.89457	0.0255173	104.035	696.682	27064.5	29516.7	23957	25709.8	11282.6	11647.7	49940	53876.9	45194.1	54656.9	22900.1	18169	26921.8	22115.7	30970.8
M167T863	(M-H)-	Phosphoenolpyruvate	1.60717	1.39152	0.0340656	166.975	863.352	65104.7	74045.1	85316.8	127076	108763	51915.2	127852	108049	126901	142859	116136	90968	85019.8	92921	105922
M606T842	(M-H)-	Uridine diphosphate-N-acetylglucosamine	3.72351	0.405728	0.0426132	606.074	842.083	229495	280998	256339	307340	129259	27513	138330	22695.3	198341	29463.9	27300.1	83298.8	13763.5	82323.4	104348
M426T923	(M-H)-	Adenosine 5'-diphosphate (ADP)	3.15527	0.714421	0.0434065	426.023	922.855	502230	279971	330944	288197	245874	276089	216544	209495	283399	217524	225685	221401	111410	132152	169853
M128T743_2	(M-H)-	L-Pyroglutamic acid	3.25877	0.854241	0.043693	128.035	743.029	509015	614138	471641	609178	467431	558080	444868	439186	560639	460551	417036	436477	428642	427236	477907
M853T871	(2M-H)-	2'-Deoxyguanosine 5'-diphosphate (dGDP)	1.48325	0.58451	0.0445215	853.053	870.712	72826.7	63482.3	69180.3	38053.4	21522.7	40629	21522.4	37822.3	35605.6	25401.2	17859.9	40470.2	310.125	10462.6	27898.4
M116T556_2	(M-H)-	L-Valine	2.51802	2.02725	0.0445256	116.071	555.798	46672.7	66494.3	55452.4	78813	55007.4	47029.4	101089	178454	84370.4	213085	62606.1	68857.5	58077.8	58741.9	60677.2
M403T845	(M-H)-	Uridine 5'-diphosphate (UDP)	3.07067	0.331112	0.0446687	402.995	844.644	277504	231576	169669	192173	13755.4	43885.6	44627.1	104203	13647.2	56379.5	13380.6	75221.2	2493.36	2850.64	12015.1
M174T739_1	(M-H)-	N-Acetyl-L-aspartic acid	6.58356	0.841906	0.0462837	174.041	738.848	2005435	2379343	1913730	2398757	1642812	1929949	1751788	1558480	2044464	1794489	1637526	1.54347e+06	1.6125e+06	1.59224e+06	1.93747e+06
M251T327	(M-H)-	Deoxyinosine	2.3196	5.54532	0.0487936	251.079	327.088	5481.12	9788.96	7067.43	19428.1	10922	8065.65	101076	133155	15882.2	49580	12235.7	24968	28353.9	30334.8	37500.6
M188T727	(M-H)-	N-Acetyl-L-glutamate	2.49131	0.720571	0.0532651	188.057	726.727	177092	340378	167977	219824	193667	228708	147389	119226	196996	151283	153611	188157	154282	154110	164412
M214T733	(M-H)-	sn-Glycerol 3-phosphoethanolamine	4.07944	0.848501	0.0624641	214.049	733.149	854451	1118995	915527	1031031	1033446	1103084	794996	732704	1023664	678450	1013761	895400	835651	837588	970810
M241T80	(M-H)-	Lumichrome	1.90461	0.768633	0.0659754	241.074	79.8945	165357	133085	111952	145341	154752	135114	90835.3	68083.4	140080	87193.4	156954	106812	148288	101007	107601
M134T305	(M-H)-	Adenine	2.82714	1.67277	0.0709011	134.047	304.68	53905	111819	108040	97814.8	125729	99431.1	111263	118469	147695	100454	226389	293938	120034	65949.2	76448
M281T260	(M-H)-	Oleic acid	6.24045	2.229	0.0711945	281.249	260.046	129390	241248	731888	410907	234151	159420	818179	1125884	692219	1152718	108123	353587	176897	60159.8	111350
M191T991	(M-H)-	Citrate	4.66335	0.486179	0.073001	191.02	991.297	804260	587613	582320	249997	243636	135452	119385	223459	270974	316362	131197	204282	63758.6	84512	168775
M173T879	(M-H)-	cis-Aconitate	2.59828	0.545459	0.0753912	173.009	879.073	177719	205532	182007	197772	62708.6	58417.7	172353	45773.3	83879.5	67740.7	62707.9	49816.4	164306	165357	47459.8
M203T472	(M-H)-	L-Tryptophan	1.11112	2.69518	0.0768003	203.083	472.187	4739.3	18467.9	3455.87	11950.3	4405.85	4810.81	24247.3	31174.3	16989.3	45732.2	5178.85	5588.71	6303.12	8990.84	5217.43
M148T532	(M-H)-	L-Methionine	1.1619	1.35616	0.0791678	148.044	532.5	43820.5	27332.6	30312.3	29709.9	47175.4	49709.9	46428.5	53201.5	33359.4	75387	47991.8	52918.4	10224	13484.2	14119.6
M308T700	(M-H)-	N-Acetylneuraminic acid	1.39135	1.26573	0.080026	308.099	699.958	249332	313562	173701	308512	152771	190063	271537	265437	358354	290260	289355	281822	123184	126045	153411
M515T71_4	(M-H)-	Adynerin	19.53	5.23027	0.0806937	515.305	71.151	183745	228702	2271177	1115823	450895	238392	6446528	7916581	362351	7949861	94353.6	707615	3.91842e+06	3.47667e+06	3.64567e+06
M145T981	(M-H)-	L-Lysine	1.23666	1.89015	0.0849191	145.098	980.925	16525.6	16578.3	16106.2	20053	10482.8	13249.4	21222.8	57018.9	15101.2	44917.3	16880.3	20634.4	14754.3	15306.7	15871.4
M243T779	(M-H)-	L-Fucose-1-phosphate	1.17317	0.832033	0.0873399	243.028	778.958	58910.6	68254.8	54085.3	73783.1	48326	64208.1	46138.4	45607.1	68166.6	55911.8	46085.7	43919.1	31528.5	35312.4	39214.5
M748T158	(M-H)-	1-Palmitoyl-2-oleoyl-phosphatidylglycerol	2.55293	3.70722	0.0943398	747.52	157.926	18039.9	142842	110531	47535.5	599.212	42472.5	434344	337506	460302	44998.3	12276.3	52659.3	131625	135608	78285.5
M255T74_2	(M-H)-	Palmitic acid	11.5897	0.758229	0.0997078	255.233	74.391	3029251	8055884	7474112	6238753	5665872	5800111	4358241	5813130	5523731	3877903	4362868	3.56052e+06	8.90461e+06	9.87927e+06	9.20751e+06
M593T184			1.88681	0.341882	2.80245e-06	593.173	183.878	41056	48680.9	38137.8	48053.8	54277.3	58227.4	12443.9	13905.3	17539.3	16133	17042.9	21545.6	15093.2	10091	6352.88
M989T967			0.728561	2.85535	3.45737e-06	989.291	967.188	3447.78	3489.9	2958.72	3087	2162.17	2495.12	6933.54	7942.33	10483	9541.32	8134.62	7335.56	2612.23	3905.15	4737.92
M272T776			0.631327	0.586988	1.88339e-05	272.054	776.215	7666.06	7089.43	7048.27	7747.94	5456.38	6772.16	4169.02	4251.09	4668	4217.48	3477.47	3741.44	3311.61	3950.76	5317.26
M241T751			1.11529	0.549862	1.94187e-05	241.013	750.748	19573.3	24526.3	22542.4	21962.6	17127.3	18199.5	10453.6	11326.3	13013.5	11640	10014.3	11697.5	14018.1	12561.7	14262.8
M468T549			0.820689	0.531568	9.58352e-05	468.177	548.7	12005.7	12979.1	8707.69	10601.8	8651.48	10930.5	4825.63	4880.27	6618.99	5036.55	6846.6	5746.62	5461.22	6058.66	5793.76
M150T196			1.19398	0.3454	0.000111059	150.056	195.916	20020	20378.9	15271.6	21620.8	22690.2	15444.3	6655.78	903.056	7327.39	7727.58	12778.4	4475.86	6954.93	8023.42	11061.2
M112T549			0.374381	0.44914	0.000111322	111.946	548.7	1738.06	2465.81	2136.32	2197.52	2399.2	2537.49	409.226	662.964	1234.93	1464.32	1038.47	1241.97	10705	8749.06	9189.42
M825T548			0.350167	0.649487	0.000189898	824.995	547.94	2906.15	3178.26	3600.45	3080.19	2684.11	3247.64	1616	1812.56	1973.3	2073.05	2023.49	2644.94	682.815	788.303	1422.02
M655T503			0.938244	0.578887	0.000207367	654.919	502.503	15003.2	19289.9	17177.3	19825	13804	20529	10746.4	7884.05	9241.33	9527.28	12573.1	11174.8	1386.44	1131.56	1460.27
M165T503			1.65917	0.613054	0.000209295	165.034	502.552	49661.1	66464	66709.4	66792.6	55282.3	71593	44398.3	31553.5	33357.1	42105.2	45844.1	33558.3	4613.64	4208.79	3821.92
M787T548			0.396123	0.570589	0.000218622	787.038	548.342	2743.38	3051.05	2862.79	3118.22	3121.26	3985.2	1225.77	1735.66	1973.09	1920.48	2373.41	1545.42	643.278	1036.64	943.71
M827T953			0.471752	1.99575	0.000265022	827.239	953.43	1859.88	1167.65	1846.7	2735.51	1697.82	1760.21	3112.72	4076.68	3764.74	3346.2	3061.52	4726.62	2235.5	2421.13	2070.45
M469T80_1			1.83016	0.173038	0.000268202	469.292	80.012	23464.9	45785.4	33472.6	33737.1	13210.9	36118.1	6725.84	5184.12	8610.9	2555.47	3806.84	5265.45	16758.9	20585.5	14346.8
M282T487			0.524573	0.653136	0.000290415	282.12	486.561	7794.78	8281.02	5960.94	8888.5	7280.71	8776.46	4955.44	5224.81	4220.11	5553.43	4951.51	5780.59	1076.39	2047.4	676.973
M571T309			0.578519	0.344799	0.00031796	571.164	308.814	3630.25	3045.77	5234.6	4627.65	2799.43	4129.76	1200.93	703.84	2633.5	757.095	1271.85	1524.35	2598.03	2676.37	2884.51
M728T749			0.755524	0.627644	0.000319837	728.324	748.958	13749.3	14241.8	10151.9	12085.8	11543.8	10482.4	7528.69	8167.61	8430.55	7199.72	8615.44	5408.36	8313.34	6989.9	8540.67
M196T727			0.918106	1.51396	0.000350677	196.071	727.44	13822.4	11717.6	12573.6	10390.1	13868.5	13527.6	18065	19506.9	18787.2	14855.2	21070.9	22624	8992.4	11787.2	11275.2
M300T757			0.722404	1.53678	0.000362894	300.12	756.738	9805.94	8832.01	11215.5	11379.5	7305.12	7676.8	15132.7	16771.9	13752.4	15134.1	12905.7	12693	7267.83	5346.96	9425.39
M299T768			0.249278	0.63152	0.00049137	299.066	767.673	1375.05	1484.97	1310.15	1163.82	1053.54	1250.35	832.575	580.103	955.599	931.755	609.123	914.314	598.111	605.676	804
M1153T837			0.44073	0.698967	0.000518816	1153.09	837.385	4867.59	4684.15	5593.8	5164.35	4312.64	4661.97	3258.92	3006.75	3968.75	3642.44	3999.6	2592.44	2571.88	2296.67	4453.77
M216T703			1.49397	0.527544	0.000546939	216.024	703.434	43830.7	49785.1	44990.1	49054.6	46142.8	34279.8	35754.7	22034	21759	12293.1	31747	17837.9	47859.3	53461.9	63407.3
M161T699_1			0.214987	1.39811	0.000608116	160.537	699.008	1190.51	1097.72	915.432	1141.43	890.229	1144.2	1364.35	1644.4	1555.9	1320.18	1335.1	1699.32	853.441	506.089	970.634
M343T549			0.480994	0.637505	0.000678998	343.162	549.228	5164.35	6463.25	4496.3	4779.17	4500.21	6256.04	3367.76	3380.2	3173.07	3221.26	4126.73	2913.96	3603.16	3287.24	3953.04
M539T547			0.369019	0.673055	0.000687222	539.004	546.768	3509.77	3331.71	3178.79	3711.35	3280.89	3868.92	2077.75	1536.94	2560.74	2185.52	2801.26	2892.14	3741.44	1969.85	1664.67
M409T708			0.436168	0.562521	0.000842541	409.11	707.63	2907.35	3998.09	2643.46	3367.8	3544.33	4290.27	2088.75	1530.52	2846.21	1680.02	1726.06	1801.48	731.289	888.365	1002.06
M753T501			0.871989	0.608027	0.000981809	752.897	500.752	13763.4	17877.8	14562.2	15774.6	14887	14281	9355.42	4687.98	12671.8	7691.78	9710.84	11301.4	1634.89	1235.49	1217.03
M1046T754_2			0.526106	0.662037	0.00108618	1046.13	754.33	7154.08	7855.47	6505.3	6467.67	4959.57	7091	5551.68	4734.77	3852.6	4279.58	4592.98	3491.79	1258.45	1529.5	4600
M356T183			4.04903	0.542628	0.00111432	356.103	183.297	264137	296334	285696	464424	274645	383235	158732	153577	195710	174709	194829	190590	220615	131094	85478.8
M559T500			0.683931	0.60431	0.00121814	558.941	500.275	8387.84	11658.8	7335.33	8466.81	8255.23	10275.3	4903.38	5061.37	7160.97	3884.37	6412.04	5439.79	416.75	425.231	789.105
M557T502			0.975031	0.656772	0.00122419	556.943	501.854	18790.7	23883.1	20436.2	22339	17759.9	21348	14818.6	8566.11	16686.1	11115.5	16488.2	14131	890.286	1444.71	1209.94
M459T501			1.09069	0.619247	0.00139821	458.964	500.698	20522.4	25171.4	24455.9	22338.3	17085.8	21241.5	11932.9	8679.38	19276.2	11886.4	15392.8	13839.2	2115.02	2264.17	827.03
M614T802_1			0.466229	0.619751	0.00142739	614.124	802.455	4132.15	5025.83	4152.53	4632.53	4340.92	5290.46	2677.35	1867.59	3602.58	1810.93	3476.6	3654.23	2029.21	2238.96	2767.23
M208T697			0.470086	1.97588	0.00147449	208.021	696.819	3373.82	3807.63	1798.49	3708.55	1588.4	2365.08	5264.84	6456.11	6327.26	6579.23	4501	3754.16	1559.68	1989.88	2601.6
M1131T837_1			0.669417	0.532716	0.00156158	1131.11	837.334	7351.46	8405.09	9265.76	9723.88	4902.44	6037.06	4526.11	3415.91	4210.87	5110.33	4048.03	3026.26	2841.25	3186.19	4847.59
M525T942			0.579337	0.670798	0.00161085	524.918	941.977	7401.57	8748.97	8243.5	10110.5	6468.12	8338.29	5750.08	5892.6	5330	6749.13	5459.92	3895.99	3026.34	6233.4	6435.47
M290T696			0.380397	1.91992	0.00165547	290.023	696.2	2597.33	1898.03	1672.65	2051.09	700.825	1293.65	2773.55	4468.41	3165.54	3322.49	2969.14	2910.09	806.927	765.606	938.457
M425T292			0.594106	0.455045	0.00166797	425.014	292.067	5926.51	6257.56	5722.49	5093.64	6547.12	3097.43	2328.11	2730.99	4484.34	1260.22	2626.92	1424.26	4798.26	6405.97	7424.93
M755T842			0.823282	0.750487	0.00167232	755.077	842.489	22763.5	25452	21539.1	25408.2	18956.5	18479.7	16631.9	16678.5	17562.4	16302.2	14937.9	17401	9025.11	10618.7	12328
M1162T733_1			0.339614	0.65472	0.00174409	1162.2	733.365	3196.19	2468.3	3126.86	2676.43	2905.2	2407.72	1676.8	1782.59	2455.88	1182.35	2215.16	1673.88	1661.95	2051.79	2660.41
M593T118			2.18212	0.423261	0.0017872	593.171	117.555	87139.7	114972	48024.6	80067.4	109220	108755	14305.5	30337.6	31938.7	40085.6	52471.1	62884.4	37519.5	48165.8	21384.4
M570T751			0.524263	0.515482	0.00182454	570.077	750.756	4271.46	5389.03	4909.37	3139.02	3601.07	3594.99	1559.36	2467.47	3313.76	2137.26	2340	1020.19	1190.68	1451.86	2424
M755T501			0.610784	0.694057	0.00193438	754.894	500.752	9363.07	9275.19	9242.74	9648.88	8447.49	7778.48	6033.79	4377.94	8679.82	5287.38	6304.36	6626.37	465.179	549.014	391.689
M1132T838			0.506196	0.498555	0.0019463	1132.11	837.583	3566.65	5193.49	3278.63	4644.54	2881.7	3036.75	2144.21	1138.11	2824.2	1944.01	1853.35	1364.35	1476.39	1357.97	2281.75
M434T187			0.517253	0.481326	0.00199328	434.026	186.816	4848.71	3602.47	4009.99	3335.51	3901.07	5494.11	659.942	1600.59	3326.56	1362.4	2321.69	2854.3	3164.88	3494.19	1874.78
M188T722			0.539935	0.584003	0.00229966	188.076	722.24	4810.49	5169.74	4788.13	5972.77	3477.83	4793.96	3331.43	2063.57	4446.57	2477.23	2390.19	2234.64	3076.36	1806.29	1625.63
M575T719			0.688492	0.746889	0.00231747	575.198	719.424	14807	16330.8	14618	15500.5	15878	15865.6	11503.8	10093.8	14867.3	11455.2	8366.57	13174	10757.1	11465.7	10756.5
M416T75			0.44963	1.86138	0.00240436	416.21	74.743	811.605	945.076	2987.75	2226.57	3101.33	2204.96	3660.94	3794.03	3687.13	3304.88	4619.06	3786.62	623.392	4284.01	3536.56
M525T613			0.884207	0.698945	0.00240796	525.066	613.096	18658.1	24201.4	24216.1	23441.8	16042	19421.3	16165.6	12336	15972.5	12643.1	15545.9	15390.5	9537.77	8685.71	10658.5
M265T699			0.28476	1.33512	0.0024117	265.02	698.957	2909.13	3196.43	1965.72	3147.79	2453.19	2853.39	3462.08	3912.82	3726.4	4140.91	3506.32	3315.16	2787.52	2861.09	3350.66
M252T75_2			0.495361	1.8785	0.00241997	252.205	74.603	2184.69	1680.8	2917.04	2990.55	3159.93	1249.84	5739.47	5120.16	3765.35	5043.83	3235.35	3738.41	2859.85	3177.13	3741.88
M662T548			0.303427	0.704634	0.00242419	662.022	547.94	2692.83	3185.36	3895.18	2845.64	3256.82	3402.76	1709.92	2091.01	2261.83	2894.34	2414.15	2213.09	854.029	1510.23	1610.38
M209T724			0.661709	0.697912	0.00254337	209.054	723.834	10410.8	9873.86	12676.6	11618.2	9924.57	12506.6	7266.69	5547.3	10455	7105.27	7933.3	8460.01	3934.17	3415.65	4417.67
M253T74			2.7712	1.52994	0.00257945	253.217	74.2205	156713	138864	140614	204453	165386	135884	291150	246308	273939	240406	164768	224495	208578	249963	217525
M267T73			0.890263	1.35475	0.0027364	267.233	73.177	22658	27695.7	25982.7	32076.1	28482	33473.2	40607	37952.3	45455.7	40600.6	33688.8	32501.1	37405.3	39451.5	33941.4
M215T559			0.415732	1.71444	0.00276064	215.052	559.148	4020.54	2936.52	3402.09	2966.11	2042.69	3298.61	4454.15	6304.73	6155.22	6802.51	4080.24	4205.81	3743.01	2418.35	3272.66
M401T911			0.461563	0.706134	0.00282814	401.015	911.206	6871.62	4954.97	6409.74	6888.51	6007.72	5404.14	4094.58	3917.55	5575.51	3321.29	4828.64	4062.22	4759.24	3404.84	4229.73
M180T576			0.729348	1.64631	0.00287521	180.066	576.262	13525.9	11533	10363.2	12159.4	5105.7	15410	17692.6	20160.9	20730.9	22565.2	15882	15077.3	5805.68	6799.19	7015.4
M504T804			0.279982	0.612145	0.0029051	503.99	804.405	1293.01	1731.82	1353.68	1497.81	1138.87	1508.54	923.22	480.237	1263.66	690.888	1063.23	796.514	747.25	827.455	1053.1
M284T733			0.409579	1.70851	0.00292152	284.099	733.419	2861.78	2444.68	2553.85	2853.49	1736.81	2064.64	4742.16	5461.3	3900.23	2577.12	4337.19	3781.49	3204.29	3465.26	3836.11
M573T844			0.310048	0.577582	0.00292894	573.034	843.545	2837.28	2572.83	1467.74	2146.24	2247.56	2026.88	1494.74	1679.96	1414.34	1045.34	709.286	1337.33	783.618	765	1673.69
M99T699			0.380589	1.48175	0.00294469	99.0446	698.957	3992.3	5484.6	3773.57	4913.08	3260.36	3599.17	5978.55	5989.2	7374.27	7067.65	4784.83	5883.45	3572.67	3665.53	4271.14
M548T751			1.1627	0.450865	0.00326845	548.095	750.77	18147	24837.4	16963.5	26181.5	11182.2	13742.2	9151.17	7316.72	12623.1	8783.14	7123.8	5072.26	6556.69	6808.93	9419.51
M746T293			0.45231	0.460791	0.00327962	746.178	292.966	3375.6	3602.09	3460.28	2802.62	2536.65	2651.8	912.267	648.74	2133.12	169.613	2261.99	2366.21	1552.29	3530.89	2989.42
M225T673			0.414499	0.631516	0.00329207	225.047	673.35	3867.54	4449.55	3370.28	3807.67	4526.66	4153.74	2390.83	1029.11	3259.06	2687.41	3378.75	2522.02	2114.17	2594.19	1568.97
M304T798			0.444456	1.81809	0.00344205	304.115	798.197	1602.4	2888.69	1689.88	2042.57	1914.27	1558.84	4390.02	4181.6	2342.32	4038.98	2478.69	3833.96	650.146	1845.55	3833.69
M242T52			0.343343	2.063	0.00346215	242.058	52.154	1474.75	1544.47	962.464	1754.32	1173.06	2560.24	3335.94	2183.14	4945.6	2860.68	2917.97	3291.81	5296.51	3447.66	3668.64
M727T837			0.829609	0.499543	0.00347572	727.101	837.334	12020.4	14886.9	9614.97	14670.1	8361.39	7108.4	6346.8	3397.28	6846.95	6618.13	6045.6	4045.8	3178.98	4218.6	6449.2
M535T842			0.718941	0.55921	0.00347811	535.037	842.299	9539.13	12566.4	9627.56	11164	5863.29	7259.63	6790.26	5652.77	5248.25	5267.4	4392.69	3975.61	2659.46	2650.92	3727.26
M249T547			1.62765	0.64959	0.00352261	249.022	547.149	63127.9	78821.4	68095.3	77974.6	92742.6	97988.1	37117.2	41259.4	57082.8	49509.3	70112.1	55910.1	35179.8	33944.6	42406.7
M600T117			1.14019	0.381745	0.00352969	600.162	117.135	16146.3	22067.4	14676	39744.4	31148.7	25028.8	5939.8	10011.6	12463.3	6101.85	9871.75	12419.7	4077.41	12454.6	6991.87
M693T505			0.523889	1.81727	0.00353253	693.046	504.566	2874.95	1518.79	2784.59	3351.34	3069.6	3248.61	5690.98	6833.25	4249.24	6222.21	3584.06	4037.46	2028.19	775.236	1431.61
M414T62			0.461489	1.811	0.00356117	414.199	62.0595	2337.24	1719.46	2271.35	3327.85	1991.27	2942.92	6375.41	4170.41	3104.59	3842.41	4902.68	4027.23	2007.9	5760.91	3733.33
M669T799			0.322532	0.605318	0.00359147	669.312	798.537	2246.81	3110.79	1775.21	2637.46	2760.24	2384.93	1197.96	1451.35	2053.55	1672.01	842.765	1810.94	2046.34	1765.37	1339.13
M1103T961			0.209834	1.60896	0.00366119	1103.39	961.479	644.601	986.002	589.326	629.363	586.786	594.586	956.452	883.663	1050.96	899	1321.14	1373.95	577.049	694.287	669.903
M692T562			0.286993	0.507753	0.00373029	691.85	562.099	1748.39	1037.63	2062.42	1007.41	1475.77	2112.25	728.032	603.783	960.557	914.485	880.931	707.366	4505.47	3585.26	2158.65
M258T783			0.972704	0.65906	0.00374116	258.039	782.578	23588.5	28592.4	21731.7	25661.8	21120.6	22921.3	13895	14597.7	15913.3	24713.7	12692.4	12839.6	12268.2	12955.3	14275.4
M120T217			5.4478	0.559086	0.00379657	119.976	217.048	311097	691826	648765	566157	586946	603678	352818	280110	487883	248190	308166	228460	287142	566149	681857
M777T842			0.345789	0.725203	0.00395527	777.059	842.443	3806.7	3134.85	4157.65	4495.8	4108.31	4064.89	2167.99	3015.63	3783.21	2480.67	2909.77	2879.51	1722.57	2156.92	2689.19
M129T735			1.33785	0.652343	0.00407289	129.019	735.18	37803.7	47744.4	39472.9	50072.1	29995.6	32067.8	25665.8	23053	31161.6	30390.5	21383	23053.5	18865.6	20879	23733.4
M785T490			1.37065	0.671022	0.00414127	784.791	490.243	43611.3	45509.4	43425.7	42454.9	47231.9	58982.4	23345	21959	43299.4	30329.7	32576.2	37192.5	16162.4	20504.3	19638.2
M688T733			0.711709	0.677231	0.00419866	688.125	733.301	11143.5	14777.5	13086.3	12645.6	14241	16606.8	8693.46	7492.62	11460.6	6194.48	11945	10085.8	8809.88	10344.6	11246.4
M868T832			0.133305	1.24724	0.00421236	868.141	831.672	781.371	698.922	736.627	813.323	823.5	893.523	884.872	831.955	992.657	1131.22	1038.22	1042.08	777.6	676.837	665.197
M225T76			1.67368	1.75574	0.00422126	225.186	75.601	90693.5	64648.1	59521.2	82080.8	40669.4	44067.6	119978	97673.7	159233	97090.5	97730.9	98427.1	76552.7	92259.6	83121.1
M563T838_2			0.740615	0.648991	0.00433288	563.237	837.56	13070.3	16550.5	12639.3	14763	9612.39	9518.64	7856.97	6933.16	9350.22	7234.65	9193	8855.38	4784.51	5375.78	7942.07
M514T712			0.477284	0.730255	0.0044257	514.188	712.061	7605.22	7760.7	7856.82	10562.4	7174.72	9054.23	5453.94	5563.61	6147.84	7316.29	5233.37	6807.95	412.97	4947.15	5185.93
M725T563			0.272907	0.594009	0.00443932	724.899	562.872	1204.44	1533.15	1176.05	1464.17	999.375	1266.9	717.307	682.849	1194.75	595.056	966.834	383.858	100.412	73.6656	209.488
M332T183			3.03363	0.5125	0.00463291	332.059	183.178	142474	154860	180058	282010	180389	250025	86294.5	77341.7	99874.2	169182	77716.5	99371.2	58335.3	71865.7	245232
M925T733_1			0.619145	0.605548	0.00474284	925.163	733.438	6781.33	8387.67	10730	8652.96	11777.1	10200.7	4480.99	5309.49	8938.82	4059.66	6179.3	5263.25	5826.55	6338.54	9282.79
M361T503			0.670326	0.576454	0.00477742	360.987	503.064	7256.42	10370.2	5880.91	8046.51	7566.86	9121.21	3716.68	5276.63	7227.51	4925.46	4587.98	2075.14	1709.73	1017.66	1546.59
M312T562			0.776791	1.84788	0.00479015	312.026	561.644	4953.8	5489.52	4964.82	5433.45	6631.49	5579.94	11073.6	15814.1	6817.39	9085.61	9927.56	8359.63	6196.32	6245.52	3863.32
M307T965			0.786243	2.00954	0.004854	307.151	965.138	4529.09	4413.96	2146.95	9244.57	5596.13	5972.01	12667.7	11582.4	10036.7	8809.2	6597.28	14416.4	4657.18	6216.58	8772.96
M857T656			0.512548	1.35512	0.00485854	857.08	655.629	8835.64	6664.28	5086.17	8549.8	9580.51	8148.48	10320.7	11357.9	11028.2	11305.2	10601.5	8893.93	6980.24	5823.18	5811.29
M660T563_1			0.332602	0.609555	0.00505417	659.852	563.104	2283.21	2511.2	2263.64	1841.78	1673.27	2116.11	1268.67	1566.7	1585.55	1320.91	1623.28	369.655	1175.69	1348.54	1024.94
M239T78_1			0.721429	0.64634	0.00506041	239.129	77.632	11901.4	13727	14392.2	10520.6	8724.44	11292.4	6983.83	6237.41	8371.38	6620.01	11209.7	6182.14	9248.32	9717.4	8505.36
M823T649			1.55221	0.596271	0.00515085	823.009	649.158	45077.5	43756.1	55136.8	44507.6	38291.7	45731.7	18359.2	16241.9	41845.8	40806.3	24261.7	20969.9	54820.3	38627.2	33942.7
M466T722			0.523022	0.718381	0.00518492	466.158	722.467	6371.69	6867.06	7287.16	6145.66	5604.23	7013.67	4584.4	3604.3	6799.12	4564.64	4652.46	4019.9	2004.68	2140.15	2406.12
M432T670			0.30047	0.582673	0.00531305	432.162	670.369	2179.01	1892.58	2045.94	1580.24	1186.22	1275.98	652.8	735.649	1302.48	900.731	1206.25	1122.04	472.755	485.985	361.716
M989T942			0.543411	0.689355	0.00531401	988.903	941.523	7385.74	8537.07	6475.12	9901.72	5932.99	9419.17	5146.07	6079.78	5974.37	5888.01	4711.74	5049.04	1908.49	3062.72	4629.57
M514T511			0.523373	0.510512	0.00568206	514.031	511.34	4260.66	5467.33	4214.74	4823.82	2640.99	4163.44	3698.32	2193.73	2335.36	2808.18	1624.29	394.422	872.71	138.296	434.091
M435T699			0.448096	2.24041	0.00573366	435.124	698.794	3063.6	3441.04	2238.91	3412.26	1330	1513.31	5852.18	5599.08	8004.16	7414.9	3341.56	3392.36	1205.62	1685.52	1769.1
M730T639			0.674541	0.773677	0.00585434	730.051	638.983	21345.6	23856.8	17002.2	16823.2	18404.4	17575.1	13618	16752.7	14467.3	15504.4	14067.6	14568.5	9141.52	13265.1	13072.7
M161T48			0.550825	3.34297	0.00586553	160.897	47.543	1121.84	1049	1157.81	2123.51	1202.26	1213.23	2009.98	2270.86	6137.92	3166.72	6207.89	6507.9	4318.04	5310.61	2732.93
M501T802			0.216083	0.683096	0.00591254	501.074	801.873	1436.71	1259.99	1543.6	1476.04	993.344	1246.15	884.025	626.048	887.017	743.212	1223.5	1070.79	517.525	338.769	920.141
M647T599			0.709348	0.687184	0.00602333	647.1	599.072	12268.3	10402.9	10432.6	11303.2	9098.58	12181	6791.7	5909.69	11547.6	7978.78	6578.3	6332.78	851.852	1263.76	17.0884
M510T655			1.18958	1.74976	0.00603735	510.025	654.898	18985.5	19405.5	21462.5	15892	24111.1	19547.7	39811.5	15103.5	36643.2	36600.7	36162.5	44607.9	30655.6	17543.3	45889
M310T73_2			0.644917	3.2161	0.00604588	310.214	73.081	918.612	1586.93	2038.11	5221.17	4826.58	2786.15	9502.6	6660.43	15864	8991.06	11316.5	3553.28	3968.02	5404.33	3834.4
M640T406			0.268288	1.65844	0.00604867	640.334	406.465	1216.33	1177.61	1070.46	1388.89	1415.28	886.8	2427.92	1467.5	2053.58	2434.91	1216.14	2266.69	440.145	341.959	422.367
M563T81			0.517579	0.375131	0.00611295	563.378	80.621	2697.59	4921.17	3583.61	4344.68	2000.53	5209.23	1757.8	3408.8	1481.71	860.782	506.483	521.197	4424.72	3084.42	3124.21
M623T665			0.337801	1.41992	0.0061241	622.915	664.892	2256.48	2855.33	3090.33	2601.55	2875.57	3840.59	5023.31	4186.79	3831.29	3502.22	4893.85	3439.31	5576.5	6787.42	6838.1
M641T909			0.699447	1.28283	0.00642137	641.134	909.4	24879	21471.8	26610	20850.2	16303.6	20067.1	28737.4	29308.4	25967.3	30986.5	24265	27736.4	19805.7	21849.3	15049.5
M789T1017			0.193615	0.661544	0.00654472	788.757	1017.12	818.764	1030.11	889.855	859.362	676.217	624.942	545.545	626.138	742.205	501.967	365.693	459.523	418.369	145.688	593.473
M355T689			0.364929	0.714724	0.00676966	354.963	688.866	4081.26	4135.82	3594.77	3125.82	2764.87	3065.1	2436.72	2711.42	2955.18	2781.8	1830.12	2127.88	881.087	1637.04	1598.91
M600T95			1.08401	0.411157	0.00684258	600.161	95.13	21541.3	15973.7	23116.9	13826.8	4859.86	16297.8	8383.24	5798.16	7392.76	8267.55	6308.62	3163.01	1110.42	509.749	1335.63
M258T698			0.737982	1.46731	0.00685849	258.071	697.942	14738.6	18599.3	13337	22229.8	15070.6	11607.4	25655.8	23057.2	27236.7	26221.1	20484.3	17594.1	12934.1	14408.2	18365.5
M397T724			0.438367	0.556934	0.00722137	397.132	723.643	2984.12	3667.53	3211.01	4137.73	1901.59	2890.74	1641.47	1596.09	2824.59	1116.96	2191.47	1095.72	1109.79	986.623	1284.56
M574T723			0.307191	0.737675	0.0072355	574.051	722.59	3959.68	4358.47	3975.89	3641.46	3656.57	2408.02	2728.69	2355.72	2727.77	2607.1	2913.76	2895.88	2220.31	2232.76	2472.18
M308T66			0.396641	2.04336	0.00726057	308.134	65.929	1892.33	2771.15	2423.78	700.372	1091.52	4552.65	4281.87	4437.08	5645.86	5916.1	3495.37	3669.74	1541.21	3636.49	3811.61
M399T795			0.325329	1.40522	0.0073188	399.046	794.982	3896.1	4151.48	3504.97	4005.26	3127.11	3316.3	4161.18	4957.18	5475.52	7004.42	4609.49	4708.8	2940.63	2747.56	3416.78
M897T871_2			0.505384	0.569382	0.00732071	897.018	870.693	6191.01	6026.12	6249.17	3719.13	4625.38	3848.4	1922.36	1775.31	4052.16	2345.29	3058.81	4302.87	720.674	2441.18	4669.03
M136T83			0.580431	0.511008	0.00738965	136.076	82.822	5674.1	5690.84	5032.83	6217.19	2397.79	6492.28	3512.5	2431.71	4319.09	1684.67	1225.22	2926.13	2601.21	2692.42	2626.45
M504T783			0.259615	0.595024	0.00740882	504.101	783.077	1203.69	1421.42	944.095	1850.13	1272.92	1791.29	857.288	672.66	1257.75	905.937	660.584	693.687	817.942	871.844	1274.37
M335T77			0.389921	0.708897	0.00761076	335.257	77.305	5024.42	5290	4057.66	5198.16	5251.4	3746.31	3033.69	2093.82	4357.88	3463.76	3596.71	3705.87	3333.15	3638.49	3644.21
M499T548			0.452234	0.624637	0.00786181	499.052	547.51	6825.59	4945.84	7358.74	6499.21	9714.84	9798.32	3606.98	3893.51	4582.68	4843.1	5694.52	5576.9	1844.58	2821.5	2854.25
M607T838			0.537642	1.39898	0.0079467	607.175	837.955	6402.44	9790.64	9249.4	8560.63	11236.1	12967.8	14375.1	12634	16433.4	14157.7	12214.2	11616	18471.9	14036.6	13480.7
M255T708			1.61758	0.61605	0.00798649	255.075	707.955	40750.2	59394.2	42725.1	50718.5	36553.4	49327.8	25107.5	19337	48446.6	27420.6	30065	21790.2	10278	10427.4	12171.2
M643T837_1			0.476614	0.617175	0.00807162	643.028	837.154	3145.78	6205.49	4872.74	5911.98	3846.99	4600.74	2749.28	2236.66	4230.39	2660.49	2959.26	2805.09	2304.31	2986.67	4936.74
M624T548			0.271954	0.568988	0.00813451	624.065	548.128	1640.42	2162.99	3083.21	2461.2	3504.66	3048.62	1068.55	1665.68	1025.85	1575.06	2379.3	1333.11	389.256	773.862	736.527
M608T897			0.585948	0.756862	0.00813633	608.041	896.862	11050.2	11320.1	10458	12048.4	8636	11887	7429.13	6018.66	9546.6	7504.09	8940.65	10059.5	5093.36	6122.76	8409.6
M429T733			0.903808	0.688256	0.00817262	429.106	732.826	17405.8	23002	20790.5	23424.7	15729.3	16564.5	11496.9	11556.2	18266.6	16172	11233	11743.9	8571.05	11365.3	10881
M505T942_1			1.01919	0.827269	0.00818738	504.936	942.02	64677.7	66078.1	55412.7	80341	67049.9	70375.5	56401.5	51660	54962.6	56940.2	60514.9	53683.6	61489.9	57764.9	51262.6
M141T239			0.797736	0.479353	0.00825356	141.067	238.915	6364.81	13690.5	9224.37	12051	8847.07	15801.5	4063.33	5182.88	8554	1240.79	6199.39	6386.96	2368.39	2772.93	2817.79
M395T725			0.316672	0.641453	0.00841253	395.088	724.86	2284.5	3595.27	2048.62	2584.33	2537.16	2451.46	1636.94	985.001	1937.07	1298.23	1921.36	2164.76	1989.7	1194.77	1557.06
M404T406			0.201043	1.57895	0.00843872	404.211	405.657	510.73	1111.27	613.377	891.335	631.137	486.31	910.525	1411.83	1047.26	1253.98	983.419	1094.3	812.179	800.168	1502.44
M131T728			1.61348	1.26645	0.00855435	131.083	727.95	129283	160359	129521	144312	142784	114572	160624	141525	201265	163466	193683	178980	123210	134791	144852
M525T923_2			0.555576	0.311888	0.00872894	525.464	922.635	7437.19	2249.5	8236.2	4216.08	3454.68	3105.41	1201.45	1517.4	1026.23	1732.97	1812.71	1660.11	344.545	727.771	958.302
M241T950			0.465374	0.500735	0.00899452	241.013	950.066	3100.01	5954.53	3829.21	4755.88	3686.28	2842.68	184.2	1995.83	2917.35	2849.75	1874.07	2280.85	2290.91	884.673	1995.09
M625T43			0.424485	0.625297	0.00916174	625.133	42.974	4383.43	6224.66	3683.06	3463.4	3861.5	3474.49	3131.86	2960.42	3142.29	1836.32	2482.97	2135.18	4971.97	3214	3460.85
M959T640			0.858338	0.543759	0.00923819	958.522	639.794	14130.2	18088.9	15829.2	16700.6	9755.46	13127.9	13938.7	8101.89	6531.01	9912.5	1387.58	7779.19	11034.4	7374.11	12353.8
M853T727			0.213155	1.48698	0.00936857	852.594	727.061	1242.53	976.733	786.774	1417.66	1066.5	1144.46	1945.65	1908.3	1883.24	1035.6	1527.13	1565.68	896.417	882.944	1245.28
M591T625			1.4447	0.554385	0.00937651	591.025	624.882	61059.8	51513.6	59098.2	71767	81192	70699.7	33598.1	22374.6	37305.3	27740.9	23142.5	75003.8	37745.8	67938.7	50315
M562T642			0.444584	1.68268	0.00944806	562.058	641.874	5282.38	2210.11	2351.44	4169.08	2664.8	4079.66	6656.43	3910.88	6976.95	4391.55	6346.11	6646.27	7769.09	7121.77	6845.02
M487T793			0.185136	1.5012	0.00955035	487.215	793.178	794.656	1395.81	1096.74	1326.11	623.691	697.785	1344.04	1637.32	1722.6	1212.67	1474.66	1517.99	793.235	656.443	1020.62
M179T102			0.611426	0.605378	0.00965719	178.844	101.534	8140.42	11014	8844.3	9430.88	6661.42	10804.7	2594.44	4268.29	4904.78	5373.66	8927.63	7163.87	4458.74	1220.69	2869.25
M472T699			0.29811	1.45658	0.00970071	472.104	698.881	2300.84	2106.7	1794.61	2058.86	1750.92	1780.14	1853.46	3153.55	2948.72	2837.76	2558.75	3823.82	952.168	1022.51	957.911
M440T942			0.42683	0.54955	0.00979747	439.953	941.664	3852.89	3973.21	3436.07	3440.69	1494.93	2512.51	876.503	1361.77	2373.45	1805.42	1874.5	1990.6	625.478	1143.02	1026.26
M173T733			0.740815	0.687151	0.009813	173.057	732.58	11305.5	14031	12451	12847.5	8919.88	11715.8	8934.21	7088.63	12096.5	8520.92	5605.05	6728.39	4069.5	3367.58	3334.97
M556T733_2			0.866967	1.64128	0.00986428	556.165	733.149	13710	14708.6	11816.7	11686.6	11757.1	11533.5	20765.4	21338.9	23657.3	14928.9	13016.7	29737.7	14418.1	14446.9	16485.2
M792T658			0.628761	0.737339	0.00998689	791.985	658.393	12872.7	15417.4	16532.2	18998.9	17404.2	19444.2	16854.2	12293.3	11987	11949.1	11432.1	9711.87	16935.5	15615.9	16414.6
M543T942			0.568102	0.763018	0.0100602	542.929	941.719	10399.4	11998.2	11319.3	12720	9277.74	11454.8	8339.5	9993.29	8593.13	9477.95	9446.13	5401.46	4531.97	7181.59	10748.4
M371T738_1			1.12788	0.7576	0.0100955	371.071	738.253	36873.9	43883.6	37035.6	43029.1	29780.6	32524.7	25294.3	26774.7	36179.2	29330.3	26098.4	25364.4	21216.3	25048.2	32663.3
M410T489			0.486382	1.37833	0.010234	410.004	489.373	6648.92	5345.02	6817.24	7792.69	7754.79	5122.13	10000.6	11215.8	9274.63	8513.47	8839.77	6573.38	3598.29	4339.97	4459.6
M399T418			0.262847	0.67078	0.010241	399.099	418.064	1959.97	2598.31	1945.7	1948.63	2205.79	2553.26	1207.52	953.084	1480.38	1255.73	1660.91	2304.49	1224.33	1027.24	470.303
M935T614			0.614585	0.716924	0.0102501	935.081	613.905	12224.9	11560	14800.7	18537.8	12031.8	11269	8905.05	8948.49	10747.8	9097.36	10719.2	9240.17	10528.3	2393.48	3874.11
M1008T753			0.875403	0.681415	0.0102571	1008.17	753.156	25713.7	30107.8	15413.4	21369.7	21929.8	25895.9	18061.5	17067.7	15359.8	14411.1	19392.7	11398.5	15739.7	14363.2	20212.5
M216T560			0.394246	1.39263	0.0102667	216.047	559.97	4135.3	3318.3	3782.09	4573.64	3789.54	2972.82	4086.55	6732.12	4825.21	6148.61	4654.44	4987.02	1711.99	1979.83	2783.23
M278T442			0.526148	1.69339	0.0103201	278.055	441.914	2379.52	3635.61	2427.61	2060.91	3240.27	4260.4	4959.3	7025.21	2836.47	5265.62	4680.04	5721.71	2045.82	1854.42	2485.73
M228T73			0.460899	1.68056	0.0104858	228.039	73.0915	3500.69	3715.66	3618.54	1740.04	2510.39	3933.84	5553.32	8135.36	4725.85	4270.44	4400.3	4877.58	4764.43	4114.11	2704.78
M679T780			0.340024	0.667976	0.0104953	679.292	780.037	3521	3395.66	3441.53	3337.81	3970.3	5900.18	2628.79	2748.98	2786.18	2506.99	2239.33	2831.58	3045.99	3460.48	2775.94
M282T661			1.06368	1.41353	0.0106005	282.057	661.274	33091.7	18422.2	23545.5	37471.6	36169.2	22412.1	39810.6	43401.6	42214.6	45912.6	33637.8	36895.8	28269.7	21842.9	28986.5
M314T551			0.312098	3.57986	0.0106159	314.171	550.897	567.97	524.342	362.815	593.462	411.75	1162.97	2506.71	2869.26	3978.29	1488.07	735.979	1392.62	1062.44	1124.57	1348.5
M187T699			0.223593	1.61217	0.0106285	187.042	698.639	1230.79	1090.56	575.883	1720.35	1038.09	881.175	1692.43	1788.13	2106.45	2203.42	1298.33	1449.72	849.815	747.588	881.505
M187T724			2.29002	0.670575	0.0110225	187.072	723.759	95417.3	125390	118230	124857	86057.1	108801	73451.9	51910.8	119018	69633.1	64648.2	63080.8	34098.6	35501.4	38477.1
M696T778			0.224337	1.2994	0.0110755	696.295	778.379	1412.79	1697.26	1259.43	1601.58	1808.88	1732.68	1695.32	1738.16	2161.11	1990.39	2465.76	2310	1470.42	1390.89	1451.47
[truncated: 9,080 more rows]
