# Supplementary material for: The folate cycle enzyme MTHFD2 induces cancer immune evasion through PD-L1 up-regulation
Source: Nat Commun. 2021 Mar 29;12:1940. doi: 10.1038/s41467-021-22173-5 (PMC8007798; doi:10.1038/s41467-021-22173-5)
Supplement: Supplementary file 11 — Source Data [file 41467_2021_22173_MOESM11_ESM.xlsx]

## Sheet: Figure 1c
Figure 1c
	SW1990
		Cytotoxicity (%)
		sample1	sample2	sample3	sample4	average	SEM	p value
	siControl	18.7186	18.3417	17.7136	21.8593	19.1583	0.923887
	siMTHFD2	44.4444	44.5851	75.8087	43.3193	52.0394	7.92817	0.00621976

## Sheet: Figure 1d
Figure 1d
	SW1990
		Cytotoxicity (%)
		sample1	sample2	sample3	sample4	sample5	sample6	average	SEM	p value
	WT	24.5831	35.8863	29.7097	25.139	29.5862	30.3891	29.2156	1.67667
	KO	52.8097	55.6872	38.761	52.302	67.0278	53.91	53.4163	3.68357	0.000557457	***

## Sheet: Figure 1e
Figure 1e
	Pan 02-OVA
		Cytotoxicity (%)
		sample1	sample2	sample3	sample4	sample5	sample6	sample7	average	SEM	p value
	shControl	26.6165	28.0451	23.3083	19.7744	22.782	22.7068	24.9624	24.0279	1.0422
	shMTHFD2	40.5069	35.4378	39.0476	31.828	39.0476	33.6713	40.3533	37.1275	1.31009	4.71207e-06	***

## Sheet: Figure 1g
Figure 1g
			Cytotoxicity (%)
	786-O		sample1	sample2	sample3	sample4	average	SEM	p value
		siControl	26.5416	29.1332	30.3843	30.7417	29.2002	0.950931
		siMTHFD2	64.4628	55.5096	50.1377	68.0441	59.5386	4.09471	0.000358642	***
	A549						average	SEM	p value
		siControl	11.8421	23.4875	18.1818	16.0221	17.3834	2.4231
		siMTHFD2	40.9091	37.5385	34.7692	32.9545	36.5428	1.7339	0.000668639	***
							average	SEM	p value
	MCF7	siControl	27.6139	23.6819	15.2815	19.8391	21.6041	2.63827
		siMTHFD2	41.8231	36.0143	32.529	44.1466	38.6282	2.65662	0.00390441	*
							average	SEM	p value
	HepG2	siControl	17.0843	14.3508	22.1726	20.8333	18.6103	1.78195
		siMTHFD2	63.9712	33.3681	70.3036	32.3529	49.999	9.98111	0.0212284	*
							average	SEM	p value
	HCT-116	siControl	20.1245	23.8589	22.8216	32.5726	24.8444	2.6936
		siMTHFD2	49.1031	47.3094	45.5157	41.704	45.9081	1.58114	0.000518029	***

## Sheet: Figure 2c
Figure 2c
	PD-L1
		Relative mRNA expression
		sample1	sample2	sample3	average	SEM	p value
	siControl	0.772366	1.12306	1.15285	1.01609	0.122167
	siMTHFD2-1	0.549828	0.172385	0.334251	0.352155	0.109326	0.0154777
	siMTHFD2-2	0.0778628	0.285384	0.128081	0.163776	0.0625083	0.00341963

## Sheet: Figure 2d
Figure 2d	anti-PD-L1
	anti-MTHFD2
	anti-β-actin

## Sheet: Figure 2e
Figure 2d	anti-PD-L1
	anti-MTHFD2
	anti-β-actin

## Sheet: Figure 2f
Figure 2f	anti-PD-L1
	anti-MTHFD2
	anti-β-actin

## Sheet: Figure 2g
Figure 2g
	PD-L1
		Relative mRNA expression
		sample1	sample2	sample3	average	SEM	p value
	Vector	1.05985	0.993515	0.946573	0.999978	0.0328582
	MTHFD2-Flag	2.68924	2.66373	2.31873	2.55723	0.119479	0.000230727

## Sheet: Figure 2h
Figure 2h	anti-PD-L1
	anti-Flag
	anti-β-actin

[truncated: 67 more sheets: Figure 2i, Figure 2k, Figure 2l, Figure 2m, Figure 2n, Figure 3a, Figure 3b, Figure 3c, Figure 3d, Figure 3e, Figure 4a, Figure 4b, Figure 4d, Figure 4e, Figure 4f, Figure 4g, Figure 4h, Figure 4i, Figure 5b, Figure 5c …]
